# Supplementary material for: RAIN: machine learning-based identification for HIV-1 bNAbs
Source: Nat Commun. 2024 Jun 24;15:5339. doi: 10.1038/s41467-024-49676-1 (PMC11196741; doi:10.1038/s41467-024-49676-1)
Supplement: Supplementary file 6 — Source Data [file 41467_2024_49676_MOESM6_ESM.xlsx]

## Sheet: Figure2_a_VH
X	annotation	bNabs.type	vh.gene	jh.gene	Y498	gVRC.H1dC38.VRC01L	NIH45.46	VRC.CH31	VRC.PG19	VRC01	VRC02	VRC03	VRC06	VRC06b	VRC07	X3BNC117	X3BNC60	VRC.PG04	VRC.PG04b	VRC.CH30	VRC.CH32	VRC.CH33	VRC.CH34	X12A12	X12A21	N6	X45.46m2	DRVIA7	VRC.PG20	VRC18	VRC23	VRC27	b12	X1NC9	CH235	CH235.12	X1B2530	X561.01.18	X561.01.55	X561.02.12	X561.01.18.2	X17b	VRC13	X48d	X179NC75	VRC16	HJ16	CH98	CAP257.RH1
Y498	bNAbs	gp120_CD4BS	IGHV1-18	NA	NA	0.57	0.57	0.59	0.6	0.57	0.59	0.51	0.5	0.5	0.57	0.61	0.6	0.56	0.56	0.6	0.57	0.6	0.6	0.6	0.6	0.62	0.57	0.62	0.58	0.57	0.65	0.6	0.65	0.63	0.69	0.57	0.63	0.54	0.56	0.6	0.5	0.65	0.49	0.67	0.5	0.56	0.48	0.51	0.59
gVRC-H1dC38-VRC01L	bNAbs	gp120_CD4BS	IGHV1-2	IGHJ1	0.57	NA	0.89	0.64	0.71	1	0.96	0.63	0.62	0.6	0.88	0.64	0.62	0.61	0.61	0.64	0.63	0.65	0.63	0.68	0.66	0.63	0.88	0.69	0.71	0.68	0.7	0.68	0.6	0.57	0.63	0.59	0.57	0.57	0.56	0.56	0.54	0.6	0.5	0.64	0.48	0.56	0.52	0.49	0.6
NIH45-46	bNAbs	gp120_CD4BS	IGHV1-2	IGHJ1	0.57	0.89	NA	0.61	0.69	0.89	0.88	0.58	0.59	0.58	0.93	0.62	0.62	0.6	0.59	0.61	0.6	0.62	0.6	0.63	0.63	0.61	0.99	0.66	0.69	0.63	0.66	0.65	0.61	0.61	0.62	0.56	0.6	0.56	0.55	0.54	0.54	0.59	0.49	0.6	0.48	0.55	0.52	0.48	0.56
VRC-CH31	bNAbs	gp120_CD4BS	IGHV1-2	IGHJ1	0.59	0.64	0.61	NA	0.65	0.64	0.65	0.54	0.54	0.55	0.63	0.65	0.63	0.61	0.61	0.95	0.93	0.94	0.97	0.61	0.63	0.63	0.61	0.65	0.65	0.62	0.66	0.65	0.61	0.55	0.66	0.6	0.59	0.55	0.53	0.59	0.53	0.6	0.47	0.63	0.46	0.5	0.5	0.5	0.59
VRC-PG19	bNAbs	gp120_CD4BS	IGHV1-2	IGHJ1	0.6	0.71	0.69	0.65	NA	0.71	0.71	0.64	0.6	0.59	0.69	0.71	0.7	0.65	0.65	0.66	0.65	0.66	0.65	0.72	0.7	0.69	0.68	0.7	0.75	0.71	0.74	0.69	0.65	0.6	0.7	0.59	0.62	0.57	0.56	0.6	0.53	0.62	0.48	0.68	0.5	0.54	0.5	0.53	0.59
VRC01	bNAbs	gp120_CD4BS	IGHV1-2	IGHJ1	0.57	1	0.89	0.64	0.71	NA	0.96	0.63	0.62	0.6	0.88	0.64	0.62	0.61	0.61	0.64	0.63	0.65	0.63	0.68	0.66	0.63	0.88	0.69	0.71	0.68	0.7	0.68	0.6	0.57	0.63	0.59	0.57	0.57	0.56	0.56	0.54	0.6	0.5	0.64	0.48	0.56	0.52	0.49	0.6
VRC02	bNAbs	gp120_CD4BS	IGHV1-2	IGHJ1	0.59	0.96	0.88	0.65	0.71	0.96	NA	0.62	0.62	0.6	0.86	0.64	0.62	0.61	0.61	0.65	0.63	0.66	0.64	0.67	0.67	0.65	0.87	0.68	0.71	0.67	0.71	0.69	0.61	0.6	0.65	0.6	0.58	0.54	0.54	0.56	0.52	0.6	0.49	0.65	0.48	0.56	0.5	0.49	0.62
VRC03	bNAbs	gp120_CD4BS	IGHV1-2	IGHJ1	0.51	0.63	0.58	0.54	0.64	0.63	0.62	NA	0.7	0.81	0.62	0.6	0.58	0.56	0.56	0.54	0.54	0.54	0.54	0.6	0.57	0.56	0.59	0.61	0.62	0.59	0.62	0.58	0.55	0.54	0.59	0.54	0.56	0.5	0.5	0.48	0.47	0.54	0.44	0.57	0.42	0.47	0.44	0.46	0.51
VRC06	bNAbs	gp120_CD4BS	IGHV1-2	IGHJ1	0.5	0.62	0.59	0.54	0.6	0.62	0.62	0.7	NA	0.73	0.61	0.57	0.54	0.61	0.61	0.54	0.58	0.54	0.54	0.6	0.61	0.56	0.6	0.58	0.62	0.57	0.56	0.59	0.53	0.52	0.56	0.53	0.56	0.46	0.47	0.48	0.41	0.53	0.44	0.55	0.41	0.49	0.44	0.47	0.5
VRC06b	bNAbs	gp120_CD4BS	IGHV1-2	IGHJ1	0.5	0.6	0.58	0.55	0.59	0.6	0.6	0.81	0.73	NA	0.59	0.58	0.56	0.57	0.57	0.54	0.57	0.55	0.55	0.59	0.59	0.55	0.59	0.6	0.6	0.59	0.57	0.57	0.51	0.5	0.58	0.51	0.56	0.48	0.49	0.47	0.44	0.56	0.46	0.54	0.45	0.5	0.43	0.45	0.52
VRC07	bNAbs	gp120_CD4BS	IGHV1-2	IGHJ1	0.57	0.88	0.93	0.63	0.69	0.88	0.86	0.62	0.61	0.59	NA	0.62	0.61	0.59	0.58	0.63	0.62	0.64	0.63	0.64	0.65	0.6	0.92	0.66	0.69	0.65	0.68	0.66	0.6	0.6	0.62	0.57	0.59	0.56	0.55	0.55	0.54	0.61	0.48	0.6	0.49	0.56	0.5	0.49	0.56
3BNC117	bNAbs	gp120_CD4BS	IGHV1-2	IGHJ2	0.61	0.64	0.62	0.65	0.71	0.64	0.64	0.6	0.57	0.58	0.62	NA	0.95	0.65	0.65	0.64	0.63	0.64	0.65	0.68	0.68	0.65	0.62	0.71	0.68	0.69	0.7	0.66	0.63	0.65	0.69	0.62	0.67	0.57	0.56	0.57	0.56	0.6	0.51	0.66	0.49	0.53	0.5	0.53	0.62
3BNC60	bNAbs	gp120_CD4BS	IGHV1-2	IGHJ2	0.6	0.62	0.62	0.63	0.7	0.62	0.62	0.58	0.54	0.56	0.61	0.95	NA	0.63	0.63	0.63	0.63	0.63	0.64	0.68	0.66	0.65	0.62	0.69	0.67	0.68	0.69	0.64	0.63	0.62	0.66	0.6	0.65	0.57	0.56	0.56	0.55	0.57	0.5	0.65	0.49	0.51	0.5	0.52	0.59
VRC-PG04	bNAbs	gp120_CD4BS	IGHV1-2	IGHJ2	0.56	0.61	0.6	0.61	0.65	0.61	0.61	0.56	0.61	0.57	0.59	0.65	0.63	NA	0.98	0.6	0.64	0.6	0.6	0.63	0.65	0.66	0.6	0.59	0.62	0.59	0.62	0.62	0.59	0.56	0.62	0.57	0.57	0.54	0.55	0.6	0.51	0.55	0.51	0.56	0.46	0.53	0.48	0.5	0.55
VRC-PG04b	bNAbs	gp120_CD4BS	IGHV1-2	IGHJ2	0.56	0.61	0.59	0.61	0.65	0.61	0.61	0.56	0.61	0.57	0.58	0.65	0.63	0.98	NA	0.6	0.64	0.6	0.6	0.63	0.65	0.66	0.59	0.59	0.62	0.59	0.62	0.62	0.58	0.56	0.63	0.57	0.57	0.54	0.55	0.6	0.51	0.55	0.51	0.57	0.46	0.53	0.48	0.5	0.55
VRC-CH30	bNAbs	gp120_CD4BS	IGHV1-2	IGHJ4	0.6	0.64	0.61	0.95	0.66	0.64	0.65	0.54	0.54	0.54	0.63	0.64	0.63	0.6	0.6	NA	0.93	0.93	0.98	0.61	0.63	0.63	0.61	0.64	0.65	0.62	0.66	0.65	0.61	0.56	0.68	0.62	0.6	0.55	0.55	0.59	0.53	0.6	0.47	0.63	0.46	0.5	0.5	0.5	0.59
VRC-CH32	bNAbs	gp120_CD4BS	IGHV1-2	IGHJ4	0.57	0.63	0.6	0.93	0.65	0.63	0.63	0.54	0.58	0.57	0.62	0.63	0.63	0.64	0.64	0.93	NA	0.89	0.93	0.61	0.67	0.63	0.6	0.62	0.62	0.6	0.66	0.64	0.59	0.54	0.66	0.59	0.57	0.54	0.53	0.56	0.51	0.59	0.47	0.62	0.46	0.49	0.5	0.49	0.57
VRC-CH33	bNAbs	gp120_CD4BS	IGHV1-2	IGHJ4	0.6	0.65	0.62	0.94	0.66	0.65	0.66	0.54	0.54	0.55	0.64	0.64	0.63	0.6	0.6	0.93	0.89	NA	0.93	0.61	0.63	0.63	0.62	0.65	0.65	0.62	0.65	0.65	0.62	0.54	0.67	0.62	0.59	0.55	0.55	0.58	0.54	0.6	0.46	0.64	0.47	0.5	0.5	0.5	0.6
VRC-CH34	bNAbs	gp120_CD4BS	IGHV1-2	IGHJ4	0.6	0.63	0.6	0.97	0.65	0.63	0.64	0.54	0.54	0.55	0.63	0.65	0.64	0.6	0.6	0.98	0.93	0.93	NA	0.61	0.63	0.63	0.6	0.65	0.64	0.62	0.67	0.65	0.61	0.56	0.68	0.61	0.6	0.56	0.54	0.59	0.54	0.59	0.46	0.64	0.46	0.5	0.5	0.5	0.59
12A12	bNAbs	gp120_CD4BS	IGHV1-2	IGHJ5	0.6	0.68	0.63	0.61	0.72	0.68	0.67	0.6	0.6	0.59	0.64	0.68	0.68	0.63	0.63	0.61	0.61	0.61	0.61	NA	0.86	0.75	0.63	0.68	0.69	0.68	0.74	0.77	0.65	0.62	0.69	0.62	0.65	0.62	0.62	0.62	0.57	0.6	0.5	0.64	0.49	0.51	0.5	0.5	0.59
12A21	bNAbs	gp120_CD4BS	IGHV1-2	IGHJ5	0.6	0.66	0.63	0.63	0.7	0.66	0.67	0.57	0.61	0.59	0.65	0.68	0.66	0.65	0.65	0.63	0.67	0.63	0.63	0.86	NA	0.77	0.63	0.65	0.69	0.66	0.72	0.78	0.62	0.63	0.7	0.59	0.63	0.62	0.61	0.62	0.56	0.6	0.48	0.65	0.47	0.52	0.47	0.49	0.58
N6	bNAbs	gp120_CD4BS	IGHV1-2	IGHJ5	0.62	0.63	0.61	0.63	0.69	0.63	0.65	0.56	0.56	0.55	0.6	0.65	0.65	0.66	0.66	0.63	0.63	0.63	0.63	0.75	0.77	NA	0.61	0.63	0.71	0.63	0.69	0.76	0.64	0.61	0.66	0.59	0.62	0.59	0.6	0.63	0.53	0.56	0.48	0.62	0.49	0.54	0.5	0.49	0.57
45-46m2	bNAbs	gp120_CD4BS	IGHV1-2	NA	0.57	0.88	0.99	0.61	0.68	0.88	0.87	0.59	0.6	0.59	0.92	0.62	0.62	0.6	0.59	0.61	0.6	0.62	0.6	0.63	0.63	0.61	NA	0.66	0.69	0.63	0.66	0.65	0.61	0.61	0.62	0.56	0.6	0.56	0.55	0.54	0.54	0.59	0.49	0.6	0.48	0.54	0.52	0.48	0.56
DRVIA7	bNAbs	gp120_CD4BS	IGHV1-2	NA	0.62	0.69	0.66	0.65	0.7	0.69	0.68	0.61	0.58	0.6	0.66	0.71	0.69	0.59	0.59	0.64	0.62	0.65	0.65	0.68	0.65	0.63	0.66	NA	0.68	0.74	0.69	0.66	0.62	0.58	0.68	0.6	0.62	0.56	0.56	0.58	0.53	0.62	0.47	0.66	0.45	0.56	0.52	0.5	0.62
VRC-PG20	bNAbs	gp120_CD4BS	IGHV1-2	NA	0.58	0.71	0.69	0.65	0.75	0.71	0.71	0.62	0.62	0.6	0.69	0.68	0.67	0.62	0.62	0.65	0.62	0.65	0.64	0.69	0.69	0.71	0.69	0.68	NA	0.69	0.68	0.7	0.63	0.61	0.67	0.59	0.64	0.54	0.54	0.56	0.51	0.59	0.5	0.63	0.46	0.53	0.5	0.48	0.56
VRC18	bNAbs	gp120_CD4BS	IGHV1-2	NA	0.57	0.68	0.63	0.62	0.71	0.68	0.67	0.59	0.57	0.59	0.65	0.69	0.68	0.59	0.59	0.62	0.6	0.62	0.62	0.68	0.66	0.63	0.63	0.74	0.69	NA	0.67	0.68	0.6	0.61	0.65	0.57	0.62	0.56	0.56	0.55	0.54	0.58	0.46	0.65	0.5	0.54	0.5	0.48	0.61
VRC23	bNAbs	gp120_CD4BS	IGHV1-2	NA	0.65	0.7	0.66	0.66	0.74	0.7	0.71	0.62	0.56	0.57	0.68	0.7	0.69	0.62	0.62	0.66	0.66	0.65	0.67	0.74	0.72	0.69	0.66	0.69	0.68	0.67	NA	0.72	0.65	0.66	0.72	0.61	0.64	0.62	0.6	0.6	0.59	0.65	0.48	0.68	0.47	0.53	0.48	0.5	0.6
VRC27	bNAbs	gp120_CD4BS	IGHV1-2	NA	0.6	0.68	0.65	0.65	0.69	0.68	0.69	0.58	0.59	0.57	0.66	0.66	0.64	0.62	0.62	0.65	0.64	0.65	0.65	0.77	0.78	0.76	0.65	0.66	0.7	0.68	0.72	NA	0.62	0.65	0.67	0.6	0.62	0.59	0.57	0.64	0.56	0.59	0.49	0.63	0.49	0.54	0.49	0.5	0.6
b12	bNAbs	gp120_CD4BS	IGHV1-3	IGHJ6	0.65	0.6	0.61	0.61	0.65	0.6	0.61	0.55	0.53	0.51	0.6	0.63	0.63	0.59	0.58	0.61	0.59	0.62	0.61	0.65	0.62	0.64	0.61	0.62	0.63	0.6	0.65	0.62	NA	0.62	0.68	0.59	0.62	0.63	0.64	0.63	0.58	0.64	0.46	0.67	0.46	0.54	0.49	0.48	0.57
1NC9	bNAbs	gp120_CD4BS	IGHV1-46	IGHJ4	0.63	0.57	0.61	0.55	0.6	0.57	0.6	0.54	0.52	0.5	0.6	0.65	0.62	0.56	0.56	0.56	0.54	0.54	0.56	0.62	0.63	0.61	0.61	0.58	0.61	0.61	0.66	0.65	0.62	NA	0.65	0.59	0.74	0.54	0.54	0.59	0.53	0.59	0.48	0.6	0.48	0.54	0.49	0.51	0.55
CH235	bNAbs	gp120_CD4BS	IGHV1-46	IGHJ4	0.69	0.63	0.62	0.66	0.7	0.63	0.65	0.59	0.56	0.58	0.62	0.69	0.66	0.62	0.63	0.68	0.66	0.67	0.68	0.69	0.7	0.66	0.62	0.68	0.67	0.65	0.72	0.67	0.68	0.65	NA	0.72	0.67	0.6	0.6	0.61	0.56	0.68	0.5	0.73	0.51	0.59	0.51	0.51	0.62
CH235.12	bNAbs	gp120_CD4BS	IGHV1-46	IGHJ4	0.57	0.59	0.56	0.6	0.59	0.59	0.6	0.54	0.53	0.51	0.57	0.62	0.6	0.57	0.57	0.62	0.59	0.62	0.61	0.62	0.59	0.59	0.56	0.6	0.59	0.57	0.61	0.6	0.59	0.59	0.72	NA	0.66	0.57	0.58	0.56	0.53	0.55	0.51	0.62	0.46	0.53	0.52	0.49	0.6
1B2530	bNAbs	gp120_CD4BS	IGHV1-46	IGHJ5	0.63	0.57	0.6	0.59	0.62	0.57	0.58	0.56	0.56	0.56	0.59	0.67	0.65	0.57	0.57	0.6	0.57	0.59	0.6	0.65	0.63	0.62	0.6	0.62	0.64	0.62	0.64	0.62	0.62	0.74	0.67	0.66	NA	0.57	0.58	0.58	0.54	0.58	0.53	0.62	0.51	0.53	0.51	0.55	0.59
561-01-18	bNAbs	gp120_CD4BS	IGHV1-46	IGHJ6	0.54	0.57	0.56	0.55	0.57	0.57	0.54	0.5	0.46	0.48	0.56	0.57	0.57	0.54	0.54	0.55	0.54	0.55	0.56	0.62	0.62	0.59	0.56	0.56	0.54	0.56	0.62	0.59	0.63	0.54	0.6	0.57	0.57	NA	0.93	0.7	0.92	0.56	0.47	0.59	0.45	0.51	0.5	0.46	0.51
561-01-55	bNAbs	gp120_CD4BS	IGHV1-46	IGHJ6	0.56	0.56	0.55	0.53	0.56	0.56	0.54	0.5	0.47	0.49	0.55	0.56	0.56	0.55	0.55	0.55	0.53	0.55	0.54	0.62	0.61	0.6	0.55	0.56	0.54	0.56	0.6	0.57	0.64	0.54	0.6	0.58	0.58	0.93	NA	0.71	0.86	0.56	0.47	0.59	0.44	0.5	0.5	0.45	0.51
561-02-12	bNAbs	gp120_CD4BS	IGHV1-46	IGHJ6	0.6	0.56	0.54	0.59	0.6	0.56	0.56	0.48	0.48	0.47	0.55	0.57	0.56	0.6	0.6	0.59	0.56	0.58	0.59	0.62	0.62	0.63	0.54	0.58	0.56	0.55	0.6	0.64	0.63	0.59	0.61	0.56	0.58	0.7	0.71	NA	0.63	0.58	0.46	0.6	0.46	0.54	0.49	0.49	0.53
561-01-18-2	bNAbs	gp120_CD4BS	IGHV1-46	NA	0.5	0.54	0.54	0.53	0.53	0.54	0.52	0.47	0.41	0.44	0.54	0.56	0.55	0.51	0.51	0.53	0.51	0.54	0.54	0.57	0.56	0.53	0.54	0.53	0.51	0.54	0.59	0.56	0.58	0.53	0.56	0.53	0.54	0.92	0.86	0.63	NA	0.53	0.47	0.56	0.43	0.46	0.47	0.43	0.49
17b	bNAbs	gp120_CD4BS	IGHV1-69	NA	0.65	0.6	0.59	0.6	0.62	0.6	0.6	0.54	0.53	0.56	0.61	0.6	0.57	0.55	0.55	0.6	0.59	0.6	0.59	0.6	0.6	0.56	0.59	0.62	0.59	0.58	0.65	0.59	0.64	0.59	0.68	0.55	0.58	0.56	0.56	0.58	0.53	NA	0.52	0.68	0.51	0.58	0.53	0.53	0.59
VRC13	bNAbs	gp120_CD4BS	IGHV1-69	NA	0.49	0.5	0.49	0.47	0.48	0.5	0.49	0.44	0.44	0.46	0.48	0.51	0.5	0.51	0.51	0.47	0.47	0.46	0.46	0.5	0.48	0.48	0.49	0.47	0.5	0.46	0.48	0.49	0.46	0.48	0.5	0.51	0.53	0.47	0.47	0.46	0.47	0.52	NA	0.51	0.44	0.47	0.46	0.5	0.49
48d	bNAbs	gp120_CD4BS	IGHV1-69-2	IGHJ3	0.67	0.64	0.6	0.63	0.68	0.64	0.65	0.57	0.55	0.54	0.6	0.66	0.65	0.56	0.57	0.63	0.62	0.64	0.64	0.64	0.65	0.62	0.6	0.66	0.63	0.65	0.68	0.63	0.67	0.6	0.73	0.62	0.62	0.59	0.59	0.6	0.56	0.68	0.51	NA	0.5	0.58	0.52	0.49	0.63
179NC75	bNAbs	gp120_CD4BS	IGHV3-21	NA	0.5	0.48	0.48	0.46	0.5	0.48	0.48	0.42	0.41	0.45	0.49	0.49	0.49	0.46	0.46	0.46	0.46	0.47	0.46	0.49	0.47	0.49	0.48	0.45	0.46	0.5	0.47	0.49	0.46	0.48	0.51	0.46	0.51	0.45	0.44	0.46	0.43	0.51	0.44	0.5	NA	0.57	0.52	0.51	0.59
VRC16	bNAbs	gp120_CD4BS	IGHV3-23	NA	0.56	0.56	0.55	0.5	0.54	0.56	0.56	0.47	0.49	0.5	0.56	0.53	0.51	0.53	0.53	0.5	0.49	0.5	0.5	0.51	0.52	0.54	0.54	0.56	0.53	0.54	0.53	0.54	0.54	0.54	0.59	0.53	0.53	0.51	0.5	0.54	0.46	0.58	0.47	0.58	0.57	NA	0.56	0.6	0.63
HJ16	bNAbs	gp120_CD4BS	IGHV3-30	IGHJ2	0.48	0.52	0.52	0.5	0.5	0.52	0.5	0.44	0.44	0.43	0.5	0.5	0.5	0.48	0.48	0.5	0.5	0.5	0.5	0.5	0.47	0.5	0.52	0.52	0.5	0.5	0.48	0.49	0.49	0.49	0.51	0.52	0.51	0.5	0.5	0.49	0.47	0.53	0.46	0.52	0.52	0.56	NA	0.56	0.59
CH98	bNAbs	gp120_CD4BS	IGHV3-30	IGHJ4	0.51	0.49	0.48	0.5	0.53	0.49	0.49	0.46	0.47	0.45	0.49	0.53	0.52	0.5	0.5	0.5	0.49	0.5	0.5	0.5	0.49	0.49	0.48	0.5	0.48	0.48	0.5	0.5	0.48	0.51	0.51	0.49	0.55	0.46	0.45	0.49	0.43	0.53	0.5	0.49	0.51	0.6	0.56	NA	0.6
CAP257-RH1	bNAbs	gp120_CD4BS	IGHV3-33	NA	0.59	0.6	0.56	0.59	0.59	0.6	0.62	0.51	0.5	0.52	0.56	0.62	0.59	0.55	0.55	0.59	0.57	0.6	0.59	0.59	0.58	0.57	0.56	0.62	0.56	0.61	0.6	0.6	0.57	0.55	0.62	0.6	0.59	0.51	0.51	0.53	0.49	0.59	0.49	0.63	0.59	0.63	0.59	0.6	NA
A16	bNAbs	gp120_CD4BS	IGHV3-48	NA	0.59	0.56	0.54	0.54	0.55	0.56	0.58	0.51	0.49	0.49	0.56	0.54	0.53	0.49	0.49	0.54	0.52	0.55	0.54	0.57	0.55	0.54	0.54	0.53	0.54	0.56	0.57	0.56	0.54	0.56	0.59	0.54	0.56	0.49	0.49	0.51	0.47	0.57	0.48	0.62	0.61	0.65	0.55	0.59	0.72
CH27	bNAbs	gp120_CD4BS	IGHV3-66	IGHJ2	0.57	0.59	0.55	0.55	0.58	0.59	0.59	0.49	0.5	0.51	0.55	0.6	0.59	0.53	0.53	0.56	0.53	0.56	0.56	0.58	0.56	0.54	0.55	0.57	0.54	0.59	0.57	0.57	0.53	0.54	0.6	0.56	0.59	0.51	0.5	0.5	0.49	0.56	0.49	0.63	0.63	0.63	0.57	0.6	0.75
CH28	bNAbs	gp120_CD4BS	IGHV3-66	IGHJ2	0.55	0.61	0.57	0.56	0.59	0.61	0.6	0.49	0.5	0.5	0.57	0.61	0.59	0.53	0.53	0.57	0.53	0.57	0.57	0.57	0.55	0.53	0.57	0.6	0.54	0.59	0.58	0.57	0.54	0.53	0.6	0.56	0.57	0.52	0.51	0.5	0.5	0.57	0.5	0.63	0.59	0.65	0.56	0.59	0.74
CH44	bNAbs	gp120_CD4BS	IGHV3-66	IGHJ2	0.54	0.59	0.56	0.55	0.59	0.59	0.58	0.5	0.51	0.5	0.56	0.6	0.6	0.55	0.55	0.55	0.53	0.56	0.56	0.59	0.57	0.53	0.56	0.59	0.53	0.59	0.62	0.57	0.51	0.53	0.59	0.55	0.58	0.52	0.51	0.51	0.5	0.57	0.49	0.62	0.6	0.6	0.57	0.59	0.71
15e	bNAbs	gp120_CD4BS	IGHV4-39	IGHJ6	0.46	0.49	0.49	0.48	0.46	0.49	0.49	0.44	0.5	0.45	0.5	0.5	0.48	0.51	0.51	0.48	0.5	0.49	0.49	0.47	0.5	0.48	0.49	0.5	0.5	0.47	0.49	0.5	0.49	0.47	0.53	0.5	0.5	0.44	0.45	0.46	0.43	0.49	0.45	0.52	0.44	0.53	0.45	0.49	0.57
CH103	bNAbs	gp120_CD4BS	IGHV4-59	IGHJ4	0.46	0.52	0.5	0.47	0.48	0.52	0.51	0.44	0.46	0.45	0.48	0.49	0.49	0.48	0.48	0.47	0.47	0.49	0.47	0.49	0.49	0.47	0.5	0.49	0.51	0.49	0.46	0.46	0.47	0.41	0.49	0.49	0.48	0.46	0.47	0.44	0.39	0.48	0.44	0.54	0.41	0.46	0.46	0.44	0.53
CH104	bNAbs	gp120_CD4BS	IGHV4-59	IGHJ4	0.46	0.53	0.5	0.47	0.49	0.53	0.52	0.44	0.46	0.46	0.49	0.49	0.49	0.49	0.49	0.48	0.48	0.49	0.48	0.5	0.5	0.48	0.5	0.49	0.52	0.49	0.46	0.47	0.47	0.41	0.5	0.49	0.47	0.46	0.47	0.45	0.39	0.49	0.45	0.54	0.41	0.46	0.46	0.44	0.54
CH106	bNAbs	gp120_CD4BS	IGHV4-59	IGHJ4	0.45	0.51	0.49	0.47	0.48	0.51	0.51	0.44	0.46	0.45	0.48	0.49	0.49	0.47	0.47	0.47	0.47	0.49	0.47	0.49	0.49	0.47	0.49	0.49	0.51	0.49	0.46	0.46	0.47	0.41	0.49	0.49	0.47	0.46	0.47	0.44	0.39	0.48	0.44	0.54	0.4	0.46	0.46	0.44	0.53
F105	bNAbs	gp120_CD4BS	IGHV4-59	NA	0.53	0.54	0.53	0.51	0.49	0.54	0.54	0.47	0.49	0.48	0.53	0.54	0.54	0.49	0.49	0.52	0.5	0.54	0.53	0.51	0.5	0.51	0.53	0.53	0.54	0.53	0.53	0.54	0.51	0.49	0.56	0.51	0.53	0.46	0.46	0.48	0.44	0.53	0.47	0.57	0.49	0.53	0.49	0.5	0.61
QA013.4	bNAbs	gp120_V2	IGHV1-18	IGHJ6	0.72	0.62	0.62	0.65	0.66	0.62	0.63	0.57	0.53	0.55	0.63	0.67	0.64	0.59	0.59	0.65	0.63	0.66	0.65	0.64	0.64	0.63	0.62	0.66	0.63	0.62	0.68	0.65	0.74	0.65	0.76	0.62	0.64	0.6	0.62	0.65	0.57	0.72	0.51	0.71	0.5	0.58	0.51	0.52	0.62
1357	bNAbs	gp120_V2	IGHV1-2	IGHJ4	0.7	0.63	0.63	0.65	0.7	0.63	0.65	0.59	0.56	0.58	0.64	0.69	0.68	0.62	0.62	0.65	0.63	0.65	0.65	0.71	0.69	0.66	0.63	0.69	0.68	0.66	0.72	0.66	0.69	0.66	0.78	0.63	0.66	0.59	0.6	0.61	0.56	0.67	0.51	0.7	0.49	0.59	0.53	0.53	0.62
QA013.19	bNAbs	gp120_V2	IGHV1-46	IGHJ4	0.65	0.62	0.62	0.63	0.67	0.62	0.64	0.56	0.53	0.55	0.62	0.64	0.62	0.58	0.58	0.62	0.62	0.63	0.63	0.64	0.63	0.59	0.61	0.64	0.64	0.64	0.68	0.65	0.64	0.6	0.72	0.56	0.63	0.57	0.56	0.6	0.55	0.64	0.51	0.68	0.51	0.58	0.51	0.51	0.6
QA013.3	bNAbs	gp120_V2	IGHV1-46	IGHJ4	0.68	0.6	0.59	0.6	0.68	0.6	0.63	0.59	0.54	0.56	0.59	0.65	0.63	0.57	0.57	0.61	0.6	0.61	0.62	0.63	0.63	0.61	0.59	0.65	0.61	0.64	0.69	0.61	0.65	0.63	0.77	0.61	0.64	0.56	0.57	0.57	0.52	0.65	0.47	0.77	0.47	0.56	0.49	0.49	0.62
QA013.32	bNAbs	gp120_V2	IGHV1-46	IGHJ4	0.65	0.59	0.59	0.6	0.6	0.59	0.59	0.56	0.53	0.56	0.59	0.63	0.62	0.57	0.57	0.6	0.59	0.6	0.6	0.62	0.59	0.57	0.59	0.63	0.63	0.62	0.62	0.6	0.63	0.61	0.68	0.57	0.66	0.57	0.59	0.56	0.55	0.62	0.53	0.65	0.5	0.56	0.52	0.56	0.6
QA013.53	bNAbs	gp120_V2	IGHV1-46	IGHJ4	0.68	0.61	0.61	0.6	0.68	0.61	0.63	0.59	0.53	0.56	0.6	0.66	0.63	0.55	0.55	0.61	0.59	0.61	0.62	0.63	0.62	0.59	0.6	0.66	0.62	0.65	0.69	0.62	0.64	0.63	0.75	0.61	0.66	0.54	0.56	0.56	0.52	0.65	0.47	0.78	0.49	0.57	0.5	0.49	0.63
1361	bNAbs	gp120_V2	IGHV1-69	IGHJ4	0.69	0.63	0.62	0.64	0.68	0.63	0.65	0.62	0.57	0.59	0.62	0.67	0.65	0.61	0.61	0.63	0.62	0.64	0.63	0.65	0.65	0.62	0.62	0.69	0.66	0.65	0.71	0.65	0.68	0.64	0.74	0.61	0.64	0.57	0.57	0.59	0.54	0.72	0.55	0.74	0.47	0.57	0.5	0.51	0.6
1393A	bNAbs	gp120_V2	IGHV1-69	IGHJ4	0.72	0.65	0.65	0.67	0.69	0.65	0.66	0.6	0.57	0.58	0.65	0.69	0.68	0.6	0.6	0.66	0.65	0.67	0.66	0.66	0.68	0.63	0.65	0.68	0.66	0.65	0.72	0.67	0.71	0.66	0.77	0.63	0.65	0.58	0.58	0.6	0.55	0.74	0.56	0.77	0.49	0.57	0.51	0.53	0.63
697-D	bNAbs	gp120_V2	IGHV1-69	IGHJ4	0.68	0.63	0.62	0.65	0.68	0.63	0.65	0.6	0.57	0.57	0.61	0.69	0.66	0.62	0.62	0.65	0.63	0.65	0.65	0.66	0.66	0.62	0.62	0.66	0.64	0.64	0.69	0.65	0.69	0.65	0.74	0.61	0.64	0.56	0.57	0.59	0.54	0.71	0.52	0.74	0.47	0.56	0.51	0.53	0.66
PGG14	bNAbs	gp120_V2	IGHV1-69	IGHJ5	0.68	0.6	0.6	0.59	0.62	0.6	0.62	0.56	0.56	0.58	0.6	0.63	0.62	0.61	0.61	0.6	0.59	0.59	0.59	0.67	0.68	0.63	0.6	0.64	0.62	0.59	0.69	0.64	0.65	0.61	0.71	0.59	0.64	0.58	0.6	0.59	0.54	0.67	0.52	0.67	0.46	0.55	0.51	0.5	0.58
2158	bNAbs	gp120_V2	IGHV1-69	IGHJ6	0.68	0.6	0.6	0.6	0.61	0.6	0.62	0.56	0.52	0.53	0.6	0.66	0.64	0.56	0.56	0.6	0.59	0.6	0.6	0.61	0.63	0.59	0.6	0.62	0.59	0.59	0.65	0.62	0.69	0.65	0.69	0.56	0.6	0.59	0.59	0.61	0.56	0.7	0.52	0.69	0.49	0.53	0.49	0.49	0.59
PGC14	bNAbs	gp120_V2	IGHV1-69-2	IGHJ5	0.62	0.61	0.57	0.57	0.64	0.61	0.61	0.55	0.55	0.53	0.59	0.62	0.6	0.57	0.57	0.58	0.59	0.59	0.58	0.66	0.63	0.62	0.57	0.62	0.61	0.62	0.64	0.6	0.62	0.57	0.7	0.6	0.63	0.54	0.56	0.55	0.5	0.63	0.49	0.75	0.48	0.56	0.49	0.49	0.59
PGDM1404	bNAbs	gp120_V2	IGHV1-8	IGHJ4	0.56	0.5	0.5	0.54	0.54	0.5	0.51	0.49	0.53	0.48	0.5	0.54	0.54	0.57	0.57	0.54	0.59	0.54	0.54	0.51	0.55	0.54	0.5	0.56	0.52	0.51	0.55	0.51	0.55	0.49	0.61	0.52	0.53	0.51	0.52	0.5	0.47	0.5	0.38	0.57	0.41	0.5	0.47	0.46	0.51
PGDM1400	bNAbs	gp120_V2	IGHV1-8	IGHJ6	0.51	0.46	0.47	0.47	0.48	0.46	0.47	0.4	0.41	0.43	0.47	0.49	0.47	0.44	0.45	0.46	0.46	0.47	0.46	0.49	0.49	0.46	0.46	0.48	0.48	0.5	0.51	0.49	0.51	0.45	0.52	0.41	0.46	0.43	0.43	0.49	0.41	0.54	0.39	0.53	0.44	0.44	0.43	0.43	0.47
PGDM1401	bNAbs	gp120_V2	IGHV1-8	IGHJ6	0.54	0.46	0.47	0.49	0.49	0.46	0.47	0.38	0.42	0.43	0.47	0.49	0.47	0.48	0.49	0.49	0.5	0.5	0.48	0.47	0.5	0.5	0.46	0.49	0.47	0.49	0.49	0.48	0.54	0.47	0.53	0.43	0.46	0.46	0.46	0.49	0.42	0.52	0.39	0.53	0.44	0.47	0.43	0.41	0.49
PGDM1402	bNAbs	gp120_V2	IGHV1-8	IGHJ6	0.51	0.46	0.46	0.48	0.49	0.46	0.47	0.41	0.41	0.43	0.47	0.5	0.47	0.46	0.47	0.47	0.46	0.48	0.47	0.48	0.48	0.45	0.46	0.49	0.47	0.49	0.51	0.47	0.5	0.44	0.53	0.43	0.47	0.43	0.42	0.49	0.4	0.53	0.4	0.54	0.44	0.45	0.43	0.44	0.46
PGDM1403	bNAbs	gp120_V2	IGHV1-8	IGHJ6	0.53	0.53	0.52	0.55	0.59	0.53	0.54	0.49	0.55	0.5	0.52	0.53	0.51	0.59	0.59	0.54	0.59	0.55	0.55	0.56	0.59	0.56	0.52	0.55	0.55	0.53	0.57	0.56	0.56	0.5	0.61	0.53	0.51	0.5	0.51	0.51	0.46	0.52	0.4	0.59	0.43	0.5	0.48	0.49	0.56
PGDM1405	bNAbs	gp120_V2	IGHV1-8	IGHJ6	0.51	0.46	0.46	0.47	0.49	0.46	0.46	0.43	0.4	0.4	0.47	0.46	0.46	0.46	0.46	0.46	0.48	0.47	0.47	0.46	0.46	0.48	0.46	0.49	0.47	0.45	0.5	0.45	0.5	0.47	0.56	0.46	0.46	0.49	0.49	0.46	0.45	0.49	0.38	0.5	0.43	0.48	0.45	0.42	0.46
PGDM1406	bNAbs	gp120_V2	IGHV1-8	IGHJ6	0.51	0.53	0.53	0.53	0.59	0.53	0.55	0.47	0.53	0.5	0.51	0.56	0.54	0.6	0.6	0.52	0.56	0.53	0.53	0.54	0.57	0.54	0.53	0.55	0.53	0.54	0.57	0.53	0.53	0.49	0.58	0.51	0.5	0.48	0.48	0.49	0.44	0.5	0.42	0.59	0.42	0.5	0.46	0.49	0.56
PGT141	bNAbs	gp120_V2	IGHV1-8	IGHJ6	0.6	0.52	0.53	0.52	0.55	0.52	0.54	0.47	0.44	0.45	0.53	0.54	0.53	0.51	0.51	0.52	0.5	0.53	0.52	0.53	0.51	0.51	0.52	0.54	0.51	0.5	0.56	0.52	0.59	0.52	0.6	0.49	0.53	0.5	0.5	0.54	0.47	0.59	0.43	0.57	0.45	0.49	0.44	0.46	0.5
PGT142	bNAbs	gp120_V2	IGHV1-8	IGHJ6	0.6	0.51	0.52	0.52	0.54	0.51	0.53	0.47	0.45	0.46	0.52	0.54	0.54	0.51	0.51	0.52	0.5	0.53	0.52	0.53	0.51	0.52	0.52	0.54	0.51	0.5	0.57	0.53	0.59	0.53	0.6	0.5	0.54	0.51	0.51	0.54	0.48	0.59	0.44	0.57	0.46	0.49	0.44	0.46	0.51
PGT143	bNAbs	gp120_V2	IGHV1-8	IGHJ6	0.59	0.51	0.53	0.52	0.55	0.51	0.53	0.47	0.43	0.44	0.53	0.54	0.54	0.5	0.51	0.52	0.5	0.53	0.52	0.52	0.5	0.51	0.52	0.54	0.51	0.49	0.56	0.51	0.59	0.52	0.6	0.49	0.53	0.5	0.5	0.53	0.47	0.59	0.43	0.57	0.46	0.49	0.44	0.45	0.5
PGT144	bNAbs	gp120_V2	IGHV1-8	IGHJ6	0.57	0.51	0.51	0.51	0.54	0.51	0.53	0.47	0.44	0.46	0.52	0.54	0.53	0.51	0.51	0.51	0.49	0.51	0.5	0.51	0.5	0.5	0.51	0.53	0.5	0.49	0.55	0.5	0.56	0.51	0.59	0.49	0.51	0.49	0.49	0.52	0.46	0.6	0.43	0.56	0.44	0.48	0.44	0.47	0.5
PGT145	bNAbs	gp120_V2	IGHV1-8	IGHJ6	0.56	0.51	0.52	0.5	0.54	0.51	0.53	0.45	0.44	0.45	0.52	0.51	0.52	0.51	0.52	0.5	0.51	0.51	0.5	0.51	0.51	0.5	0.51	0.52	0.5	0.49	0.56	0.5	0.57	0.51	0.6	0.47	0.49	0.5	0.5	0.51	0.46	0.59	0.43	0.56	0.43	0.48	0.45	0.43	0.5
VRC38.01	bNAbs	gp120_V2	IGHV3-13	IGHJ6	0.51	0.57	0.54	0.51	0.54	0.57	0.56	0.49	0.51	0.51	0.54	0.56	0.54	0.5	0.5	0.51	0.5	0.51	0.51	0.54	0.52	0.53	0.54	0.56	0.54	0.57	0.56	0.53	0.51	0.5	0.55	0.51	0.53	0.51	0.51	0.5	0.49	0.56	0.46	0.56	0.59	0.63	0.54	0.6	0.68
VRC38.02	bNAbs	gp120_V2	IGHV3-13	IGHJ6	0.5	0.56	0.53	0.52	0.56	0.56	0.53	0.49	0.51	0.5	0.53	0.54	0.52	0.51	0.51	0.51	0.5	0.51	0.52	0.55	0.51	0.54	0.53	0.55	0.53	0.56	0.54	0.52	0.53	0.5	0.53	0.51	0.54	0.54	0.53	0.5	0.51	0.52	0.45	0.57	0.57	0.59	0.56	0.58	0.68
VRC38.03	bNAbs	gp120_V2	IGHV3-13	IGHJ6	0.54	0.53	0.51	0.52	0.55	0.53	0.54	0.49	0.51	0.5	0.52	0.54	0.53	0.49	0.49	0.52	0.5	0.52	0.52	0.53	0.54	0.53	0.51	0.56	0.53	0.56	0.54	0.55	0.53	0.52	0.58	0.53	0.54	0.5	0.49	0.51	0.46	0.57	0.44	0.62	0.58	0.63	0.59	0.6	0.71
VRC38.04	bNAbs	gp120_V2	IGHV3-13	IGHJ6	0.51	0.56	0.54	0.53	0.58	0.56	0.54	0.49	0.51	0.5	0.54	0.56	0.54	0.52	0.52	0.52	0.52	0.51	0.53	0.55	0.52	0.55	0.54	0.55	0.53	0.56	0.56	0.53	0.53	0.51	0.54	0.51	0.55	0.54	0.53	0.5	0.51	0.54	0.47	0.57	0.58	0.59	0.56	0.6	0.69
VRC38.05	bNAbs	gp120_V2	IGHV3-13	IGHJ6	0.53	0.57	0.55	0.54	0.57	0.57	0.56	0.49	0.51	0.5	0.55	0.56	0.54	0.52	0.52	0.53	0.52	0.53	0.54	0.54	0.53	0.56	0.55	0.55	0.54	0.57	0.56	0.53	0.54	0.53	0.56	0.52	0.56	0.54	0.53	0.51	0.51	0.54	0.46	0.59	0.59	0.6	0.55	0.6	0.7
VRC38.06	bNAbs	gp120_V2	IGHV3-13	IGHJ6	0.51	0.56	0.55	0.51	0.54	0.56	0.56	0.49	0.51	0.51	0.54	0.56	0.53	0.5	0.5	0.51	0.5	0.51	0.51	0.54	0.52	0.54	0.55	0.55	0.54	0.57	0.55	0.54	0.51	0.51	0.55	0.5	0.55	0.51	0.5	0.49	0.49	0.56	0.46	0.57	0.59	0.61	0.56	0.58	0.69
VRC38.07	bNAbs	gp120_V2	IGHV3-13	IGHJ6	0.51	0.57	0.54	0.53	0.54	0.57	0.56	0.49	0.51	0.5	0.54	0.56	0.54	0.49	0.49	0.52	0.51	0.52	0.53	0.54	0.53	0.54	0.54	0.56	0.54	0.56	0.56	0.54	0.51	0.51	0.56	0.51	0.53	0.51	0.5	0.49	0.49	0.57	0.44	0.57	0.59	0.63	0.54	0.6	0.68
VRC38.08	bNAbs	gp120_V2	IGHV3-13	IGHJ6	0.53	0.55	0.53	0.52	0.54	0.55	0.56	0.51	0.53	0.54	0.54	0.54	0.53	0.51	0.51	0.53	0.5	0.53	0.53	0.54	0.53	0.54	0.53	0.54	0.53	0.57	0.54	0.54	0.52	0.5	0.55	0.51	0.54	0.49	0.49	0.5	0.46	0.54	0.46	0.57	0.58	0.63	0.54	0.59	0.7
VRC38.09	bNAbs	gp120_V2	IGHV3-13	IGHJ6	0.54	0.54	0.53	0.51	0.54	0.54	0.56	0.5	0.51	0.5	0.53	0.55	0.52	0.5	0.5	0.51	0.5	0.51	0.51	0.55	0.56	0.54	0.53	0.55	0.54	0.56	0.56	0.56	0.51	0.53	0.57	0.53	0.54	0.49	0.48	0.49	0.46	0.58	0.46	0.6	0.58	0.64	0.58	0.62	0.71
VRC38.10	bNAbs	gp120_V2	IGHV3-13	IGHJ6	0.53	0.53	0.5	0.51	0.53	0.53	0.53	0.47	0.5	0.51	0.51	0.51	0.51	0.48	0.48	0.51	0.5	0.51	0.51	0.54	0.54	0.54	0.5	0.54	0.53	0.56	0.52	0.55	0.53	0.49	0.56	0.53	0.51	0.51	0.5	0.49	0.46	0.53	0.44	0.59	0.56	0.64	0.54	0.58	0.7
VRC38.11	bNAbs	gp120_V2	IGHV3-13	IGHJ6	0.51	0.53	0.51	0.54	0.53	0.53	0.54	0.49	0.51	0.54	0.53	0.53	0.52	0.5	0.5	0.54	0.51	0.53	0.54	0.53	0.53	0.54	0.51	0.54	0.54	0.56	0.52	0.54	0.52	0.49	0.55	0.53	0.53	0.5	0.49	0.5	0.47	0.53	0.44	0.55	0.56	0.6	0.56	0.54	0.65
PCT64-18B	bNAbs	gp120_V2	IGHV3-15	IGHJ6	0.52	0.54	0.53	0.5	0.54	0.54	0.56	0.45	0.46	0.45	0.54	0.51	0.5	0.47	0.47	0.5	0.48	0.51	0.5	0.51	0.5	0.51	0.52	0.54	0.51	0.51	0.53	0.51	0.53	0.5	0.56	0.53	0.53	0.46	0.45	0.51	0.43	0.57	0.46	0.57	0.6	0.64	0.53	0.54	0.68
PCT64-18C	bNAbs	gp120_V2	IGHV3-15	IGHJ6	0.51	0.54	0.53	0.52	0.52	0.54	0.56	0.44	0.46	0.44	0.54	0.51	0.5	0.47	0.47	0.52	0.5	0.51	0.52	0.5	0.49	0.52	0.52	0.53	0.51	0.51	0.53	0.51	0.54	0.5	0.55	0.52	0.53	0.45	0.44	0.51	0.42	0.55	0.44	0.57	0.59	0.63	0.52	0.53	0.68
PCT64-18D	bNAbs	gp120_V2	IGHV3-15	IGHJ6	0.51	0.54	0.53	0.52	0.52	0.54	0.56	0.44	0.46	0.44	0.54	0.51	0.5	0.47	0.47	0.52	0.5	0.51	0.52	0.5	0.49	0.52	0.52	0.53	0.51	0.51	0.53	0.51	0.54	0.5	0.55	0.52	0.53	0.45	0.44	0.51	0.42	0.54	0.44	0.56	0.6	0.63	0.51	0.54	0.68
PCT64-18F	bNAbs	gp120_V2	IGHV3-15	IGHJ6	0.51	0.54	0.53	0.52	0.52	0.54	0.56	0.44	0.46	0.44	0.54	0.51	0.5	0.47	0.47	0.52	0.5	0.51	0.52	0.5	0.49	0.52	0.52	0.53	0.51	0.51	0.53	0.51	0.54	0.5	0.55	0.52	0.53	0.45	0.44	0.51	0.42	0.54	0.44	0.56	0.6	0.63	0.51	0.54	0.68
PCT64-24A	bNAbs	gp120_V2	IGHV3-15	IGHJ6	0.5	0.53	0.5	0.48	0.51	0.53	0.54	0.47	0.47	0.47	0.51	0.5	0.5	0.49	0.49	0.48	0.47	0.48	0.48	0.51	0.51	0.52	0.5	0.51	0.5	0.5	0.52	0.51	0.52	0.5	0.53	0.51	0.53	0.47	0.46	0.51	0.44	0.55	0.46	0.55	0.59	0.61	0.52	0.55	0.66
PCT64-24B	bNAbs	gp120_V2	IGHV3-15	IGHJ6	0.5	0.53	0.5	0.48	0.51	0.53	0.54	0.47	0.47	0.47	0.51	0.5	0.5	0.49	0.49	0.48	0.47	0.48	0.48	0.51	0.51	0.52	0.5	0.51	0.5	0.5	0.52	0.51	0.52	0.5	0.53	0.51	0.53	0.47	0.46	0.51	0.44	0.55	0.46	0.55	0.59	0.61	0.52	0.55	0.66
PCT64-24E	bNAbs	gp120_V2	IGHV3-15	IGHJ6	0.51	0.53	0.5	0.48	0.51	0.53	0.54	0.47	0.47	0.46	0.51	0.5	0.5	0.49	0.49	0.48	0.47	0.48	0.48	0.51	0.51	0.52	0.5	0.51	0.5	0.5	0.52	0.51	0.51	0.5	0.53	0.51	0.53	0.47	0.46	0.51	0.44	0.55	0.45	0.55	0.59	0.61	0.53	0.54	0.65
PCT64-24F	bNAbs	gp120_V2	IGHV3-15	IGHJ6	0.53	0.54	0.53	0.52	0.53	0.54	0.56	0.44	0.46	0.44	0.54	0.51	0.5	0.47	0.47	0.52	0.5	0.51	0.52	0.49	0.49	0.52	0.52	0.53	0.51	0.51	0.52	0.51	0.55	0.51	0.56	0.53	0.54	0.46	0.45	0.53	0.43	0.55	0.44	0.57	0.6	0.63	0.51	0.53	0.67
PCT64-24G	bNAbs	gp120_V2	IGHV3-15	IGHJ6	0.51	0.54	0.52	0.53	0.51	0.54	0.55	0.44	0.45	0.44	0.53	0.5	0.49	0.48	0.48	0.53	0.51	0.51	0.53	0.5	0.49	0.52	0.51	0.52	0.5	0.5	0.53	0.51	0.53	0.5	0.54	0.51	0.53	0.45	0.44	0.52	0.42	0.54	0.43	0.56	0.6	0.62	0.51	0.53	0.66
PCT64-24H	bNAbs	gp120_V2	IGHV3-15	IGHJ6	0.51	0.54	0.52	0.53	0.51	0.54	0.55	0.44	0.45	0.44	0.53	0.5	0.49	0.48	0.48	0.53	0.51	0.51	0.53	0.5	0.49	0.52	0.51	0.52	0.5	0.5	0.53	0.51	0.53	0.5	0.54	0.51	0.53	0.45	0.44	0.52	0.42	0.54	0.43	0.56	0.6	0.62	0.51	0.53	0.66
PCT64-35B	bNAbs	gp120_V2	IGHV3-15	IGHJ6	0.52	0.54	0.52	0.53	0.52	0.54	0.55	0.44	0.45	0.44	0.53	0.5	0.49	0.48	0.48	0.53	0.51	0.51	0.53	0.49	0.49	0.52	0.51	0.53	0.51	0.5	0.52	0.51	0.53	0.5	0.54	0.51	0.53	0.46	0.44	0.53	0.42	0.54	0.43	0.56	0.6	0.62	0.51	0.53	0.66
PCT64-35C	bNAbs	gp120_V2	IGHV3-15	IGHJ6	0.52	0.54	0.52	0.53	0.52	0.54	0.55	0.44	0.45	0.44	0.53	0.5	0.49	0.48	0.48	0.53	0.51	0.51	0.53	0.49	0.49	0.52	0.51	0.53	0.51	0.5	0.52	0.51	0.53	0.5	0.54	0.51	0.53	0.46	0.44	0.53	0.42	0.54	0.43	0.56	0.6	0.62	0.51	0.53	0.66
PCT64-35D	bNAbs	gp120_V2	IGHV3-15	IGHJ6	0.52	0.54	0.52	0.53	0.52	0.54	0.55	0.44	0.45	0.44	0.53	0.5	0.49	0.48	0.48	0.53	0.51	0.51	0.53	0.49	0.49	0.52	0.51	0.53	0.51	0.5	0.52	0.51	0.53	0.5	0.54	0.51	0.53	0.46	0.44	0.53	0.42	0.54	0.43	0.56	0.6	0.62	0.51	0.53	0.66
PCT64-35E	bNAbs	gp120_V2	IGHV3-15	IGHJ6	0.52	0.54	0.52	0.53	0.52	0.54	0.55	0.44	0.45	0.44	0.53	0.5	0.49	0.48	0.48	0.53	0.51	0.51	0.53	0.49	0.49	0.52	0.51	0.53	0.51	0.5	0.52	0.51	0.53	0.5	0.54	0.51	0.53	0.46	0.44	0.53	0.42	0.54	0.43	0.56	0.6	0.62	0.51	0.53	0.66
PCT64-35F	bNAbs	gp120_V2	IGHV3-15	IGHJ6	0.52	0.54	0.52	0.53	0.52	0.54	0.55	0.44	0.45	0.44	0.53	0.5	0.49	0.48	0.48	0.53	0.51	0.51	0.53	0.49	0.49	0.52	0.51	0.53	0.51	0.5	0.52	0.51	0.52	0.5	0.54	0.51	0.53	0.46	0.44	0.53	0.42	0.54	0.43	0.56	0.6	0.62	0.51	0.53	0.66
PCT64-35G	bNAbs	gp120_V2	IGHV3-15	IGHJ6	0.51	0.53	0.51	0.52	0.51	0.53	0.54	0.43	0.44	0.44	0.53	0.5	0.49	0.47	0.47	0.52	0.5	0.51	0.52	0.49	0.49	0.51	0.51	0.53	0.5	0.5	0.51	0.5	0.52	0.5	0.54	0.51	0.52	0.46	0.45	0.52	0.43	0.54	0.43	0.56	0.6	0.62	0.51	0.52	0.66
PCT64-35H	bNAbs	gp120_V2	IGHV3-15	IGHJ6	0.53	0.54	0.53	0.54	0.51	0.54	0.55	0.43	0.45	0.45	0.53	0.5	0.49	0.49	0.49	0.54	0.52	0.53	0.54	0.49	0.5	0.53	0.52	0.53	0.51	0.5	0.52	0.51	0.53	0.5	0.56	0.5	0.53	0.46	0.44	0.53	0.42	0.55	0.44	0.56	0.6	0.62	0.51	0.53	0.68
PCT64-35I	bNAbs	gp120_V2	IGHV3-15	IGHJ6	0.53	0.54	0.51	0.53	0.53	0.54	0.55	0.44	0.45	0.43	0.53	0.5	0.49	0.48	0.48	0.53	0.51	0.52	0.53	0.48	0.48	0.5	0.51	0.53	0.5	0.51	0.52	0.51	0.54	0.5	0.56	0.51	0.53	0.46	0.44	0.53	0.43	0.54	0.44	0.57	0.6	0.63	0.5	0.53	0.66
PCT64-35K	bNAbs	gp120_V2	IGHV3-15	IGHJ6	0.5	0.53	0.51	0.51	0.51	0.53	0.54	0.43	0.44	0.44	0.52	0.49	0.48	0.47	0.47	0.51	0.5	0.5	0.51	0.48	0.47	0.5	0.5	0.51	0.49	0.49	0.51	0.49	0.51	0.49	0.53	0.5	0.52	0.46	0.45	0.51	0.43	0.53	0.43	0.54	0.6	0.6	0.5	0.53	0.66
PCT64-35M	bNAbs	gp120_V2	IGHV3-15	IGHJ6	0.49	0.51	0.48	0.49	0.52	0.51	0.51	0.45	0.44	0.46	0.49	0.5	0.5	0.48	0.48	0.49	0.47	0.49	0.49	0.52	0.5	0.51	0.47	0.51	0.5	0.51	0.5	0.49	0.53	0.49	0.53	0.49	0.53	0.46	0.46	0.5	0.43	0.53	0.44	0.55	0.6	0.6	0.53	0.54	0.65
PCT64-35N	bNAbs	gp120_V2	IGHV3-15	IGHJ6	0.5	0.53	0.51	0.51	0.51	0.53	0.54	0.43	0.44	0.44	0.52	0.49	0.48	0.47	0.47	0.51	0.5	0.5	0.51	0.48	0.47	0.5	0.5	0.51	0.49	0.49	0.51	0.49	0.51	0.49	0.53	0.5	0.52	0.46	0.45	0.51	0.43	0.53	0.43	0.54	0.6	0.6	0.5	0.53	0.66
PCT64-35O	bNAbs	gp120_V2	IGHV3-15	IGHJ6	0.5	0.53	0.51	0.51	0.51	0.53	0.54	0.43	0.44	0.44	0.52	0.49	0.48	0.47	0.47	0.51	0.5	0.5	0.51	0.48	0.47	0.5	0.5	0.51	0.49	0.49	0.51	0.49	0.51	0.49	0.53	0.5	0.52	0.46	0.45	0.51	0.43	0.53	0.43	0.54	0.6	0.6	0.5	0.53	0.66
PCT64-35S	bNAbs	gp120_V2	IGHV3-15	IGHJ6	0.51	0.51	0.51	0.52	0.5	0.51	0.53	0.42	0.43	0.44	0.52	0.49	0.47	0.47	0.47	0.52	0.5	0.51	0.52	0.47	0.48	0.51	0.5	0.51	0.5	0.49	0.51	0.5	0.51	0.49	0.54	0.51	0.51	0.46	0.45	0.52	0.43	0.54	0.44	0.56	0.6	0.6	0.5	0.5	0.65
CH01	bNAbs	gp120_V2	IGHV3-20	IGHJ2	0.51	0.53	0.51	0.5	0.53	0.53	0.53	0.44	0.44	0.45	0.51	0.53	0.53	0.51	0.5	0.5	0.48	0.51	0.5	0.51	0.5	0.5	0.51	0.51	0.49	0.53	0.51	0.51	0.52	0.51	0.55	0.48	0.51	0.46	0.44	0.47	0.43	0.54	0.45	0.55	0.59	0.63	0.57	0.57	0.63
CH02	bNAbs	gp120_V2	IGHV3-20	IGHJ2	0.53	0.54	0.53	0.5	0.53	0.54	0.54	0.46	0.45	0.47	0.53	0.53	0.51	0.52	0.51	0.5	0.48	0.5	0.5	0.53	0.51	0.5	0.52	0.53	0.51	0.53	0.54	0.52	0.52	0.52	0.56	0.5	0.54	0.46	0.45	0.49	0.43	0.54	0.47	0.54	0.61	0.65	0.56	0.56	0.64
CH03	bNAbs	gp120_V2	IGHV3-20	IGHJ2	0.53	0.54	0.53	0.51	0.54	0.54	0.54	0.46	0.46	0.47	0.53	0.54	0.53	0.53	0.52	0.5	0.49	0.51	0.51	0.54	0.52	0.51	0.52	0.53	0.51	0.53	0.55	0.53	0.52	0.53	0.55	0.51	0.54	0.46	0.45	0.5	0.43	0.55	0.47	0.54	0.6	0.64	0.57	0.58	0.65
CH04	bNAbs	gp120_V2	IGHV3-20	IGHJ2	0.53	0.51	0.51	0.5	0.5	0.51	0.53	0.43	0.44	0.44	0.51	0.51	0.51	0.5	0.49	0.5	0.47	0.5	0.5	0.49	0.48	0.5	0.51	0.53	0.49	0.52	0.51	0.5	0.53	0.52	0.54	0.48	0.51	0.46	0.46	0.48	0.43	0.54	0.44	0.56	0.59	0.66	0.57	0.55	0.68
VRC26.01	bNAbs	gp120_V2	IGHV3-30	IGHJ3	0.46	0.44	0.43	0.44	0.46	0.44	0.45	0.35	0.38	0.37	0.44	0.44	0.43	0.41	0.41	0.44	0.43	0.45	0.44	0.45	0.46	0.45	0.43	0.44	0.41	0.44	0.44	0.46	0.46	0.43	0.5	0.44	0.44	0.41	0.4	0.43	0.35	0.48	0.39	0.51	0.51	0.59	0.5	0.53	0.64
VRC26.02	bNAbs	gp120_V2	IGHV3-30	IGHJ3	0.47	0.44	0.44	0.44	0.47	0.44	0.45	0.38	0.41	0.4	0.44	0.46	0.44	0.44	0.44	0.44	0.43	0.44	0.44	0.47	0.46	0.43	0.43	0.46	0.43	0.46	0.46	0.46	0.45	0.44	0.51	0.44	0.47	0.44	0.43	0.43	0.39	0.5	0.4	0.51	0.5	0.57	0.51	0.54	0.65
VRC26.03	bNAbs	gp120_V2	IGHV3-30	IGHJ3	0.49	0.43	0.42	0.43	0.46	0.43	0.45	0.37	0.39	0.38	0.43	0.44	0.43	0.43	0.43	0.43	0.42	0.44	0.43	0.46	0.45	0.43	0.41	0.44	0.41	0.43	0.46	0.46	0.46	0.45	0.49	0.45	0.47	0.43	0.42	0.43	0.38	0.49	0.4	0.51	0.49	0.57	0.49	0.53	0.65
VRC26.04	bNAbs	gp120_V2	IGHV3-30	IGHJ3	0.48	0.44	0.41	0.43	0.46	0.44	0.44	0.37	0.39	0.38	0.42	0.44	0.42	0.43	0.43	0.43	0.42	0.44	0.43	0.47	0.45	0.43	0.41	0.44	0.42	0.44	0.46	0.46	0.46	0.44	0.49	0.46	0.47	0.43	0.43	0.43	0.38	0.49	0.4	0.51	0.49	0.58	0.49	0.53	0.64
VRC26.05	bNAbs	gp120_V2	IGHV3-30	IGHJ3	0.47	0.44	0.43	0.46	0.46	0.44	0.45	0.37	0.38	0.38	0.44	0.45	0.44	0.44	0.43	0.46	0.45	0.46	0.46	0.47	0.46	0.46	0.42	0.44	0.41	0.44	0.46	0.47	0.44	0.44	0.49	0.46	0.46	0.43	0.43	0.45	0.39	0.47	0.42	0.49	0.53	0.57	0.51	0.52	0.61
VRC26.06	bNAbs	gp120_V2	IGHV3-30	IGHJ3	0.46	0.42	0.41	0.41	0.44	0.42	0.43	0.36	0.38	0.39	0.43	0.45	0.43	0.41	0.42	0.41	0.41	0.42	0.41	0.45	0.46	0.43	0.41	0.43	0.41	0.43	0.44	0.44	0.44	0.43	0.49	0.44	0.46	0.42	0.41	0.41	0.37	0.47	0.38	0.49	0.5	0.59	0.48	0.51	0.63
VRC26.07	bNAbs	gp120_V2	IGHV3-30	IGHJ3	0.49	0.43	0.41	0.43	0.44	0.43	0.44	0.37	0.39	0.38	0.42	0.44	0.42	0.43	0.44	0.43	0.42	0.43	0.43	0.47	0.45	0.43	0.4	0.43	0.41	0.43	0.46	0.46	0.44	0.44	0.49	0.45	0.46	0.41	0.41	0.43	0.37	0.49	0.4	0.5	0.49	0.56	0.49	0.51	0.63
VRC26.08	bNAbs	gp120_V2	IGHV3-30	IGHJ3	0.45	0.43	0.42	0.43	0.44	0.43	0.44	0.36	0.38	0.37	0.43	0.43	0.41	0.41	0.42	0.43	0.42	0.43	0.43	0.43	0.44	0.41	0.41	0.43	0.4	0.43	0.41	0.43	0.43	0.44	0.47	0.43	0.44	0.4	0.4	0.44	0.35	0.46	0.38	0.47	0.48	0.56	0.5	0.53	0.59
VRC26.09	bNAbs	gp120_V2	IGHV3-30	IGHJ3	0.43	0.41	0.4	0.41	0.43	0.41	0.41	0.35	0.37	0.37	0.41	0.42	0.4	0.4	0.4	0.41	0.4	0.41	0.41	0.43	0.42	0.38	0.4	0.41	0.37	0.4	0.4	0.41	0.41	0.43	0.46	0.42	0.44	0.39	0.39	0.41	0.34	0.46	0.38	0.46	0.47	0.54	0.49	0.53	0.57
VRC26.10	bNAbs	gp120_V2	IGHV3-30	IGHJ3	0.47	0.43	0.41	0.44	0.45	0.43	0.44	0.36	0.38	0.38	0.43	0.43	0.44	0.42	0.43	0.44	0.43	0.45	0.44	0.45	0.45	0.44	0.41	0.43	0.43	0.44	0.44	0.46	0.43	0.43	0.49	0.46	0.46	0.41	0.4	0.43	0.37	0.47	0.38	0.49	0.52	0.55	0.5	0.51	0.62
VRC26.12	bNAbs	gp120_V2	IGHV3-30	IGHJ3	0.46	0.43	0.41	0.43	0.45	0.43	0.42	0.37	0.38	0.38	0.42	0.44	0.42	0.44	0.45	0.43	0.43	0.43	0.43	0.46	0.45	0.43	0.4	0.42	0.41	0.46	0.44	0.44	0.45	0.42	0.47	0.44	0.46	0.44	0.43	0.43	0.39	0.49	0.39	0.47	0.49	0.54	0.5	0.5	0.59
VRC26.13	bNAbs	gp120_V2	IGHV3-30	IGHJ3	0.47	0.45	0.43	0.44	0.46	0.45	0.44	0.38	0.37	0.38	0.44	0.46	0.44	0.44	0.44	0.44	0.42	0.45	0.44	0.46	0.43	0.43	0.42	0.44	0.43	0.47	0.46	0.46	0.46	0.44	0.48	0.45	0.48	0.43	0.43	0.44	0.41	0.5	0.4	0.49	0.5	0.54	0.51	0.51	0.6
VRC26.14	bNAbs	gp120_V2	IGHV3-30	IGHJ3	0.46	0.43	0.42	0.44	0.44	0.43	0.44	0.38	0.37	0.39	0.43	0.46	0.43	0.42	0.43	0.44	0.41	0.44	0.44	0.46	0.45	0.44	0.41	0.44	0.43	0.46	0.46	0.46	0.44	0.44	0.49	0.46	0.48	0.43	0.42	0.43	0.4	0.48	0.4	0.5	0.51	0.55	0.5	0.5	0.63
VRC26.15	bNAbs	gp120_V2	IGHV3-30	IGHJ3	0.49	0.44	0.44	0.45	0.48	0.44	0.45	0.4	0.4	0.4	0.45	0.46	0.44	0.43	0.44	0.45	0.43	0.46	0.45	0.47	0.46	0.43	0.43	0.46	0.45	0.47	0.46	0.47	0.47	0.46	0.5	0.46	0.49	0.44	0.43	0.45	0.4	0.51	0.4	0.5	0.53	0.57	0.49	0.53	0.66
VRC26.16	bNAbs	gp120_V2	IGHV3-30	IGHJ3	0.46	0.43	0.42	0.43	0.45	0.43	0.44	0.38	0.38	0.38	0.43	0.46	0.43	0.41	0.42	0.43	0.41	0.44	0.43	0.47	0.46	0.44	0.41	0.43	0.43	0.45	0.46	0.46	0.44	0.44	0.49	0.46	0.48	0.43	0.42	0.43	0.39	0.49	0.4	0.49	0.52	0.55	0.5	0.51	0.63
VRC26.17	bNAbs	gp120_V2	IGHV3-30	IGHJ3	0.48	0.43	0.43	0.43	0.46	0.43	0.44	0.37	0.37	0.37	0.43	0.45	0.43	0.43	0.44	0.43	0.4	0.43	0.43	0.46	0.44	0.43	0.42	0.43	0.43	0.44	0.45	0.44	0.44	0.46	0.48	0.45	0.49	0.42	0.41	0.45	0.38	0.48	0.4	0.49	0.52	0.56	0.5	0.51	0.62
VRC26.18	bNAbs	gp120_V2	IGHV3-30	IGHJ3	0.47	0.43	0.43	0.43	0.46	0.43	0.44	0.37	0.38	0.38	0.44	0.46	0.44	0.41	0.41	0.43	0.4	0.43	0.43	0.46	0.45	0.44	0.43	0.43	0.43	0.45	0.46	0.45	0.46	0.46	0.49	0.44	0.49	0.43	0.42	0.43	0.39	0.49	0.4	0.5	0.53	0.56	0.5	0.51	0.62
VRC26.19	bNAbs	gp120_V2	IGHV3-30	IGHJ3	0.47	0.44	0.43	0.46	0.49	0.44	0.45	0.37	0.38	0.37	0.44	0.44	0.44	0.43	0.43	0.47	0.46	0.47	0.47	0.45	0.44	0.44	0.42	0.45	0.44	0.45	0.46	0.46	0.44	0.44	0.48	0.45	0.46	0.42	0.41	0.46	0.38	0.5	0.4	0.51	0.52	0.57	0.53	0.51	0.63
VRC26.20	bNAbs	gp120_V2	IGHV3-30	IGHJ3	0.44	0.44	0.41	0.42	0.44	0.44	0.43	0.37	0.37	0.37	0.42	0.43	0.41	0.41	0.41	0.42	0.4	0.42	0.42	0.44	0.43	0.41	0.41	0.43	0.4	0.43	0.41	0.43	0.46	0.43	0.46	0.44	0.45	0.41	0.41	0.43	0.37	0.46	0.38	0.47	0.47	0.55	0.5	0.53	0.57
VRC26.21	bNAbs	gp120_V2	IGHV3-30	IGHJ3	0.42	0.4	0.4	0.4	0.43	0.4	0.42	0.35	0.36	0.36	0.39	0.42	0.41	0.4	0.4	0.4	0.39	0.4	0.4	0.43	0.41	0.4	0.4	0.42	0.39	0.41	0.41	0.44	0.4	0.44	0.42	0.41	0.44	0.39	0.37	0.42	0.36	0.44	0.38	0.44	0.47	0.5	0.5	0.5	0.55
VRC26.22	bNAbs	gp120_V2	IGHV3-30	IGHJ3	0.43	0.42	0.41	0.42	0.43	0.42	0.42	0.37	0.37	0.37	0.41	0.43	0.42	0.41	0.41	0.42	0.4	0.42	0.42	0.44	0.43	0.4	0.41	0.43	0.38	0.41	0.41	0.43	0.43	0.42	0.46	0.43	0.45	0.4	0.4	0.41	0.36	0.45	0.38	0.46	0.47	0.52	0.49	0.53	0.56
VRC26.23	bNAbs	gp120_V2	IGHV3-30	IGHJ3	0.49	0.43	0.42	0.45	0.44	0.43	0.45	0.37	0.35	0.37	0.43	0.43	0.44	0.4	0.41	0.45	0.43	0.45	0.45	0.45	0.44	0.44	0.41	0.44	0.43	0.46	0.46	0.46	0.46	0.44	0.49	0.46	0.46	0.4	0.4	0.43	0.37	0.49	0.37	0.5	0.51	0.54	0.52	0.5	0.63
VRC26.24	bNAbs	gp120_V2	IGHV3-30	IGHJ3	0.53	0.54	0.51	0.54	0.55	0.54	0.56	0.48	0.55	0.5	0.51	0.56	0.54	0.57	0.57	0.54	0.56	0.55	0.54	0.54	0.59	0.54	0.51	0.56	0.54	0.58	0.54	0.56	0.53	0.51	0.59	0.57	0.55	0.51	0.5	0.51	0.47	0.54	0.47	0.63	0.53	0.63	0.56	0.59	0.78
VRC26.25	bNAbs	gp120_V2	IGHV3-30	IGHJ3	0.47	0.43	0.42	0.44	0.44	0.43	0.44	0.38	0.37	0.38	0.43	0.44	0.43	0.41	0.42	0.44	0.42	0.45	0.44	0.44	0.44	0.42	0.41	0.44	0.41	0.44	0.46	0.45	0.45	0.46	0.49	0.44	0.47	0.41	0.41	0.43	0.39	0.49	0.38	0.5	0.5	0.56	0.49	0.51	0.63
VRC26.26	bNAbs	gp120_V2	IGHV3-30	IGHJ3	0.43	0.42	0.39	0.41	0.41	0.42	0.41	0.37	0.37	0.37	0.4	0.43	0.41	0.4	0.41	0.41	0.39	0.41	0.41	0.43	0.41	0.4	0.39	0.42	0.39	0.4	0.4	0.41	0.44	0.41	0.43	0.44	0.44	0.4	0.4	0.42	0.37	0.44	0.38	0.46	0.49	0.53	0.5	0.51	0.6
VRC26.27	bNAbs	gp120_V2	IGHV3-30	IGHJ3	0.42	0.43	0.4	0.42	0.42	0.43	0.42	0.36	0.35	0.36	0.4	0.42	0.41	0.4	0.41	0.42	0.4	0.42	0.42	0.43	0.41	0.39	0.39	0.41	0.39	0.42	0.4	0.42	0.43	0.41	0.44	0.43	0.44	0.39	0.4	0.41	0.37	0.44	0.38	0.46	0.47	0.53	0.5	0.5	0.58
VRC26.28	bNAbs	gp120_V2	IGHV3-30	IGHJ3	0.44	0.43	0.41	0.42	0.44	0.43	0.43	0.37	0.37	0.37	0.42	0.44	0.43	0.41	0.41	0.42	0.4	0.42	0.42	0.44	0.44	0.4	0.41	0.44	0.4	0.41	0.41	0.44	0.44	0.43	0.46	0.44	0.46	0.41	0.4	0.43	0.37	0.46	0.39	0.47	0.46	0.51	0.48	0.53	0.55
VRC26.29	bNAbs	gp120_V2	IGHV3-30	IGHJ3	0.43	0.42	0.41	0.42	0.43	0.42	0.43	0.37	0.37	0.37	0.41	0.43	0.42	0.41	0.41	0.42	0.4	0.42	0.42	0.44	0.43	0.4	0.41	0.43	0.38	0.41	0.41	0.43	0.43	0.42	0.46	0.43	0.45	0.4	0.4	0.41	0.36	0.45	0.38	0.46	0.47	0.52	0.49	0.54	0.56
VRC26.30	bNAbs	gp120_V2	IGHV3-30	IGHJ3	0.44	0.42	0.41	0.41	0.43	0.42	0.43	0.36	0.37	0.36	0.41	0.43	0.41	0.4	0.4	0.41	0.38	0.41	0.41	0.43	0.42	0.4	0.4	0.43	0.38	0.41	0.4	0.43	0.43	0.42	0.46	0.42	0.44	0.4	0.39	0.42	0.35	0.46	0.38	0.46	0.47	0.54	0.5	0.53	0.57
VRC26.31	bNAbs	gp120_V2	IGHV3-30	IGHJ3	0.45	0.43	0.41	0.42	0.44	0.43	0.43	0.37	0.38	0.37	0.42	0.44	0.43	0.4	0.41	0.42	0.4	0.42	0.42	0.44	0.44	0.4	0.41	0.43	0.39	0.43	0.42	0.44	0.44	0.44	0.46	0.43	0.46	0.4	0.4	0.43	0.36	0.46	0.39	0.48	0.49	0.55	0.49	0.54	0.57
VRC26.33	bNAbs	gp120_V2	IGHV3-30	IGHJ3	0.48	0.43	0.42	0.47	0.46	0.43	0.44	0.38	0.39	0.38	0.43	0.45	0.44	0.43	0.42	0.47	0.45	0.47	0.47	0.46	0.44	0.42	0.42	0.44	0.43	0.43	0.46	0.46	0.46	0.44	0.48	0.44	0.47	0.41	0.4	0.44	0.38	0.48	0.4	0.49	0.53	0.56	0.46	0.52	0.62
PG16	bNAbs	gp120_V2	IGHV3-33	IGHJ6	0.48	0.47	0.46	0.45	0.49	0.47	0.47	0.42	0.43	0.45	0.47	0.5	0.47	0.47	0.47	0.44	0.45	0.46	0.44	0.47	0.49	0.47	0.46	0.49	0.45	0.5	0.47	0.47	0.51	0.47	0.51	0.49	0.51	0.49	0.48	0.49	0.44	0.52	0.44	0.51	0.52	0.59	0.51	0.54	0.66
PG9	bNAbs	gp120_V2	IGHV3-33	IGHJ6	0.49	0.46	0.46	0.45	0.47	0.46	0.46	0.41	0.45	0.45	0.46	0.49	0.49	0.48	0.48	0.46	0.46	0.46	0.46	0.5	0.5	0.47	0.46	0.48	0.43	0.47	0.47	0.47	0.51	0.45	0.5	0.49	0.5	0.48	0.49	0.5	0.41	0.51	0.45	0.49	0.52	0.57	0.53	0.56	0.66
BG1	bNAbs	gp120_V2	IGHV3-49	NA	0.49	0.49	0.47	0.46	0.49	0.49	0.49	0.43	0.43	0.47	0.47	0.51	0.49	0.49	0.49	0.45	0.46	0.46	0.46	0.51	0.49	0.51	0.47	0.49	0.5	0.49	0.49	0.49	0.49	0.47	0.51	0.47	0.49	0.48	0.48	0.51	0.44	0.51	0.47	0.49	0.53	0.6	0.51	0.51	0.59
QA013.2	bNAbs	gp120_V2	IGHV3-7	IGHJ5	0.51	0.5	0.5	0.5	0.5	0.5	0.51	0.41	0.43	0.41	0.5	0.5	0.49	0.49	0.49	0.5	0.47	0.49	0.5	0.51	0.5	0.5	0.5	0.49	0.49	0.51	0.51	0.51	0.51	0.5	0.51	0.46	0.51	0.5	0.5	0.53	0.44	0.53	0.44	0.52	0.54	0.61	0.54	0.58	0.65
830A	bNAbs	gp120_V2	IGHV4-34	IGHJ6	0.51	0.5	0.5	0.52	0.49	0.5	0.51	0.44	0.47	0.45	0.5	0.51	0.5	0.47	0.47	0.52	0.51	0.53	0.52	0.5	0.5	0.51	0.5	0.49	0.51	0.5	0.52	0.51	0.51	0.5	0.55	0.51	0.53	0.49	0.5	0.5	0.45	0.54	0.48	0.56	0.44	0.52	0.49	0.5	0.6
3791	bNAbs	gp120_V3	IGHV1-18	IGHJ4	0.68	0.63	0.61	0.62	0.65	0.63	0.65	0.57	0.57	0.57	0.63	0.62	0.59	0.6	0.61	0.62	0.6	0.62	0.61	0.62	0.63	0.6	0.61	0.66	0.63	0.61	0.64	0.63	0.65	0.59	0.71	0.62	0.6	0.54	0.55	0.59	0.5	0.71	0.5	0.66	0.5	0.58	0.5	0.55	0.61
4121	bNAbs	gp120_V3	IGHV1-18	IGHJ4	0.74	0.63	0.62	0.63	0.71	0.63	0.65	0.59	0.57	0.57	0.62	0.66	0.65	0.62	0.62	0.63	0.62	0.64	0.63	0.65	0.65	0.62	0.62	0.69	0.63	0.61	0.69	0.62	0.71	0.62	0.74	0.62	0.65	0.57	0.57	0.59	0.53	0.69	0.5	0.72	0.49	0.57	0.51	0.54	0.64
BF520.1	bNAbs	gp120_V3	IGHV1-2	IGHJ4	0.71	0.63	0.63	0.64	0.68	0.63	0.64	0.6	0.56	0.57	0.64	0.65	0.63	0.6	0.6	0.64	0.63	0.65	0.65	0.66	0.65	0.63	0.63	0.68	0.64	0.64	0.71	0.63	0.69	0.66	0.75	0.6	0.63	0.6	0.61	0.62	0.57	0.69	0.51	0.72	0.49	0.57	0.51	0.51	0.6
DH270.1	bNAbs	gp120_V3	IGHV1-2	IGHJ4	0.68	0.65	0.65	0.62	0.7	0.65	0.66	0.6	0.57	0.58	0.65	0.7	0.68	0.61	0.61	0.62	0.6	0.62	0.62	0.66	0.63	0.64	0.65	0.71	0.67	0.65	0.7	0.63	0.68	0.66	0.75	0.61	0.66	0.58	0.58	0.59	0.55	0.65	0.52	0.68	0.47	0.59	0.52	0.53	0.59
DH270.2	bNAbs	gp120_V3	IGHV1-2	IGHJ4	0.69	0.6	0.61	0.63	0.69	0.6	0.62	0.59	0.58	0.57	0.62	0.67	0.64	0.58	0.58	0.63	0.62	0.65	0.63	0.65	0.63	0.62	0.61	0.69	0.64	0.62	0.67	0.61	0.69	0.63	0.72	0.59	0.63	0.55	0.57	0.61	0.51	0.68	0.49	0.68	0.48	0.58	0.5	0.56	0.61
DH270.3	bNAbs	gp120_V3	IGHV1-2	IGHJ4	0.71	0.62	0.62	0.65	0.68	0.62	0.62	0.59	0.54	0.56	0.62	0.69	0.67	0.58	0.58	0.65	0.63	0.66	0.65	0.65	0.62	0.62	0.62	0.68	0.66	0.63	0.66	0.6	0.7	0.66	0.71	0.58	0.66	0.59	0.6	0.59	0.56	0.66	0.51	0.69	0.49	0.56	0.52	0.53	0.59
DH270.5	bNAbs	gp120_V3	IGHV1-2	IGHJ4	0.69	0.65	0.65	0.64	0.68	0.65	0.66	0.59	0.58	0.56	0.65	0.68	0.65	0.6	0.61	0.65	0.62	0.65	0.65	0.62	0.61	0.63	0.65	0.7	0.66	0.64	0.66	0.6	0.69	0.62	0.74	0.61	0.65	0.56	0.58	0.6	0.53	0.64	0.49	0.68	0.44	0.57	0.51	0.52	0.57
DH270.6	bNAbs	gp120_V3	IGHV1-2	IGHJ4	0.67	0.66	0.66	0.63	0.69	0.66	0.67	0.57	0.59	0.56	0.66	0.67	0.66	0.6	0.6	0.63	0.61	0.63	0.63	0.63	0.61	0.62	0.66	0.71	0.68	0.62	0.66	0.6	0.67	0.62	0.72	0.59	0.63	0.54	0.56	0.61	0.51	0.62	0.49	0.66	0.44	0.54	0.52	0.5	0.57
DH270.IA2	bNAbs	gp120_V3	IGHV1-2	IGHJ4	0.72	0.65	0.66	0.65	0.71	0.65	0.67	0.63	0.6	0.6	0.65	0.7	0.67	0.62	0.62	0.65	0.64	0.65	0.66	0.68	0.66	0.65	0.66	0.71	0.68	0.67	0.71	0.64	0.71	0.68	0.78	0.61	0.67	0.59	0.6	0.62	0.56	0.69	0.54	0.73	0.49	0.59	0.52	0.53	0.62
DH270.IA3	bNAbs	gp120_V3	IGHV1-2	IGHJ4	0.72	0.65	0.66	0.68	0.72	0.65	0.67	0.62	0.59	0.59	0.65	0.72	0.69	0.62	0.62	0.69	0.67	0.69	0.69	0.69	0.67	0.65	0.66	0.71	0.68	0.68	0.72	0.65	0.72	0.68	0.78	0.63	0.68	0.59	0.61	0.63	0.56	0.71	0.53	0.73	0.49	0.6	0.52	0.54	0.62
DH270.IA4	bNAbs	gp120_V3	IGHV1-2	IGHJ4	0.73	0.65	0.65	0.67	0.72	0.65	0.66	0.63	0.59	0.6	0.65	0.72	0.69	0.62	0.62	0.67	0.66	0.67	0.68	0.69	0.68	0.65	0.65	0.71	0.68	0.68	0.72	0.66	0.72	0.69	0.8	0.63	0.68	0.6	0.61	0.63	0.57	0.7	0.53	0.74	0.5	0.59	0.51	0.53	0.62
4508	bNAbs	gp120_V3	IGHV1-69	IGHJ3	0.72	0.62	0.62	0.65	0.65	0.62	0.63	0.59	0.56	0.56	0.61	0.66	0.65	0.6	0.59	0.65	0.63	0.65	0.65	0.64	0.65	0.63	0.62	0.64	0.63	0.63	0.68	0.65	0.68	0.65	0.74	0.59	0.64	0.59	0.59	0.6	0.56	0.73	0.52	0.74	0.5	0.59	0.51	0.51	0.63
4210	bNAbs	gp120_V3	IGHV1-69-2	IGHJ3	0.66	0.65	0.6	0.63	0.68	0.65	0.66	0.6	0.57	0.54	0.62	0.65	0.63	0.56	0.56	0.63	0.62	0.63	0.63	0.65	0.64	0.62	0.6	0.65	0.63	0.63	0.67	0.63	0.66	0.59	0.73	0.62	0.62	0.54	0.54	0.58	0.5	0.64	0.5	0.79	0.46	0.56	0.5	0.5	0.6
2191	bNAbs	gp120_V3	IGHV1-69-2	IGHJ4	0.61	0.62	0.57	0.6	0.68	0.62	0.61	0.58	0.52	0.54	0.59	0.68	0.66	0.58	0.59	0.59	0.59	0.6	0.59	0.64	0.61	0.6	0.57	0.63	0.63	0.63	0.66	0.61	0.61	0.59	0.66	0.6	0.6	0.57	0.57	0.59	0.54	0.61	0.48	0.74	0.48	0.55	0.52	0.49	0.59
3869	bNAbs	gp120_V3	IGHV1-69-2	IGHJ4	0.65	0.62	0.59	0.6	0.67	0.62	0.63	0.59	0.56	0.55	0.6	0.65	0.63	0.59	0.59	0.6	0.6	0.6	0.61	0.67	0.65	0.65	0.59	0.64	0.62	0.61	0.68	0.63	0.63	0.62	0.72	0.6	0.65	0.57	0.57	0.59	0.53	0.66	0.52	0.78	0.49	0.57	0.49	0.51	0.59
4139	bNAbs	gp120_V3	IGHV1-8	IGHJ4	0.71	0.65	0.65	0.68	0.69	0.65	0.66	0.6	0.57	0.59	0.66	0.68	0.67	0.63	0.63	0.68	0.66	0.69	0.68	0.63	0.63	0.64	0.65	0.69	0.68	0.66	0.69	0.65	0.71	0.65	0.76	0.6	0.66	0.59	0.59	0.61	0.56	0.68	0.49	0.7	0.5	0.61	0.49	0.51	0.62
PGDM11	bNAbs	gp120_V3	IGHV3-11	IGHJ3	0.56	0.51	0.5	0.51	0.53	0.51	0.51	0.44	0.47	0.45	0.51	0.52	0.5	0.49	0.49	0.51	0.51	0.53	0.51	0.53	0.52	0.51	0.5	0.52	0.5	0.52	0.52	0.52	0.51	0.51	0.54	0.5	0.53	0.5	0.5	0.52	0.46	0.57	0.44	0.54	0.57	0.61	0.54	0.6	0.62
PGDM12	bNAbs	gp120_V3	IGHV3-11	IGHJ3	0.54	0.51	0.51	0.51	0.53	0.51	0.5	0.44	0.45	0.45	0.53	0.52	0.51	0.48	0.48	0.51	0.5	0.51	0.51	0.51	0.49	0.49	0.51	0.53	0.52	0.54	0.52	0.5	0.5	0.51	0.54	0.48	0.53	0.5	0.51	0.49	0.48	0.57	0.44	0.53	0.57	0.62	0.56	0.58	0.63
447-52D	bNAbs	gp120_V3	IGHV3-15	IGHJ6	0.55	0.57	0.57	0.5	0.54	0.57	0.58	0.47	0.47	0.47	0.57	0.53	0.51	0.5	0.5	0.5	0.48	0.5	0.5	0.53	0.51	0.53	0.56	0.54	0.52	0.54	0.53	0.54	0.56	0.53	0.56	0.53	0.54	0.5	0.49	0.53	0.46	0.57	0.46	0.59	0.61	0.65	0.57	0.55	0.71
2G12	bNAbs	gp120_V3	IGHV3-21	NA	0.54	0.54	0.51	0.52	0.53	0.54	0.55	0.48	0.49	0.49	0.5	0.54	0.55	0.51	0.51	0.53	0.53	0.53	0.53	0.53	0.51	0.54	0.51	0.51	0.51	0.53	0.53	0.52	0.5	0.52	0.57	0.52	0.53	0.48	0.48	0.47	0.44	0.53	0.46	0.56	0.57	0.62	0.51	0.57	0.66
3904	bNAbs	gp120_V3	IGHV3-30	IGHJ6	0.58	0.59	0.55	0.59	0.61	0.59	0.6	0.53	0.5	0.51	0.57	0.62	0.6	0.54	0.54	0.59	0.57	0.6	0.59	0.59	0.58	0.58	0.54	0.59	0.57	0.63	0.6	0.6	0.59	0.56	0.65	0.58	0.59	0.54	0.54	0.56	0.51	0.6	0.47	0.66	0.56	0.66	0.59	0.61	0.8
VRC21	bNAbs	gp120_V3	IGHV3-33	IGHJ4	0.56	0.57	0.54	0.56	0.6	0.57	0.59	0.53	0.5	0.53	0.55	0.59	0.57	0.51	0.52	0.56	0.54	0.57	0.56	0.59	0.58	0.57	0.54	0.6	0.55	0.61	0.6	0.59	0.54	0.56	0.62	0.59	0.59	0.52	0.52	0.53	0.49	0.59	0.48	0.62	0.55	0.64	0.58	0.63	0.77
PCDN-33A	bNAbs	gp120_V3	IGHV4-34	IGHJ5	0.51	0.53	0.52	0.5	0.52	0.53	0.54	0.48	0.47	0.46	0.53	0.51	0.49	0.48	0.48	0.5	0.48	0.51	0.51	0.5	0.49	0.49	0.52	0.5	0.53	0.51	0.55	0.5	0.51	0.51	0.54	0.49	0.53	0.46	0.46	0.47	0.44	0.53	0.47	0.56	0.49	0.54	0.5	0.5	0.59
PCDN-38A	bNAbs	gp120_V3	IGHV4-34	IGHJ5	0.5	0.51	0.5	0.5	0.5	0.51	0.51	0.46	0.47	0.45	0.51	0.48	0.49	0.47	0.47	0.5	0.48	0.5	0.51	0.48	0.47	0.47	0.5	0.5	0.51	0.49	0.51	0.49	0.5	0.48	0.51	0.46	0.51	0.44	0.44	0.44	0.42	0.51	0.48	0.53	0.48	0.51	0.49	0.5	0.57
PCDN-38B	bNAbs	gp120_V3	IGHV4-34	IGHJ5	0.49	0.49	0.49	0.49	0.49	0.49	0.5	0.46	0.46	0.43	0.49	0.47	0.47	0.45	0.45	0.49	0.46	0.49	0.49	0.47	0.46	0.46	0.49	0.49	0.5	0.47	0.5	0.48	0.48	0.47	0.5	0.45	0.5	0.43	0.43	0.42	0.41	0.5	0.44	0.52	0.46	0.49	0.47	0.49	0.56
VRC28	bNAbs	gp120_V3	IGHV4-34	IGHJ5	0.47	0.46	0.46	0.48	0.44	0.46	0.47	0.42	0.41	0.41	0.47	0.44	0.45	0.43	0.43	0.49	0.47	0.5	0.49	0.44	0.43	0.44	0.46	0.46	0.47	0.45	0.48	0.46	0.47	0.44	0.48	0.45	0.47	0.41	0.41	0.4	0.38	0.47	0.4	0.49	0.49	0.48	0.46	0.46	0.53
PGDM21	bNAbs	gp120_V3	IGHV4-34	IGHJ6	0.5	0.49	0.5	0.5	0.49	0.49	0.51	0.43	0.45	0.44	0.47	0.52	0.51	0.47	0.47	0.5	0.46	0.5	0.5	0.48	0.49	0.49	0.5	0.49	0.53	0.49	0.48	0.51	0.52	0.49	0.51	0.48	0.5	0.47	0.46	0.5	0.44	0.51	0.47	0.51	0.46	0.51	0.48	0.51	0.56
VRC22	bNAbs	gp120_V3	IGHV4-34	IGHJ6	0.52	0.51	0.5	0.53	0.5	0.51	0.53	0.47	0.46	0.46	0.51	0.53	0.51	0.48	0.48	0.52	0.5	0.53	0.53	0.49	0.48	0.49	0.5	0.5	0.53	0.51	0.5	0.5	0.56	0.5	0.54	0.51	0.54	0.48	0.47	0.48	0.46	0.53	0.48	0.57	0.46	0.5	0.47	0.51	0.6
VRC41.01	bNAbs	gp120_V3	IGHV4-39	IGHJ4	0.48	0.47	0.47	0.45	0.46	0.47	0.48	0.42	0.42	0.41	0.47	0.45	0.45	0.45	0.45	0.45	0.44	0.46	0.46	0.45	0.43	0.44	0.47	0.44	0.49	0.46	0.45	0.46	0.48	0.49	0.51	0.46	0.51	0.42	0.43	0.44	0.42	0.5	0.46	0.5	0.49	0.49	0.48	0.51	0.51
VRC41.02	bNAbs	gp120_V3	IGHV4-39	IGHJ4	0.47	0.49	0.48	0.44	0.46	0.49	0.49	0.41	0.43	0.41	0.48	0.45	0.44	0.46	0.46	0.44	0.43	0.46	0.45	0.44	0.42	0.43	0.48	0.45	0.48	0.44	0.44	0.45	0.48	0.47	0.49	0.45	0.49	0.41	0.41	0.43	0.4	0.49	0.45	0.49	0.49	0.51	0.49	0.51	0.53
PGT125	bNAbs	gp120_V3	IGHV4-39	IGHJ5	0.49	0.48	0.47	0.44	0.43	0.48	0.5	0.4	0.43	0.41	0.46	0.45	0.43	0.48	0.49	0.45	0.44	0.45	0.46	0.45	0.46	0.44	0.47	0.45	0.46	0.44	0.46	0.47	0.46	0.46	0.49	0.49	0.5	0.43	0.43	0.46	0.41	0.48	0.5	0.49	0.46	0.51	0.49	0.51	0.54
PGT126	bNAbs	gp120_V3	IGHV4-39	IGHJ5	0.48	0.47	0.45	0.44	0.43	0.47	0.49	0.4	0.43	0.41	0.45	0.45	0.45	0.47	0.48	0.45	0.44	0.45	0.46	0.46	0.45	0.44	0.45	0.46	0.47	0.46	0.47	0.46	0.46	0.47	0.49	0.48	0.49	0.43	0.43	0.46	0.41	0.49	0.49	0.49	0.46	0.53	0.47	0.5	0.55
PGT127	bNAbs	gp120_V3	IGHV4-39	IGHJ5	0.49	0.46	0.45	0.44	0.43	0.46	0.47	0.4	0.42	0.41	0.45	0.44	0.43	0.47	0.48	0.44	0.44	0.44	0.45	0.45	0.45	0.43	0.45	0.45	0.46	0.44	0.46	0.46	0.46	0.46	0.49	0.47	0.49	0.42	0.42	0.45	0.4	0.49	0.5	0.49	0.46	0.52	0.48	0.5	0.55
PGT128	bNAbs	gp120_V3	IGHV4-39	IGHJ5	0.46	0.43	0.43	0.41	0.41	0.43	0.44	0.35	0.38	0.37	0.44	0.41	0.42	0.44	0.44	0.41	0.41	0.41	0.42	0.44	0.44	0.44	0.43	0.42	0.42	0.43	0.43	0.43	0.46	0.44	0.45	0.42	0.45	0.44	0.44	0.46	0.37	0.43	0.4	0.44	0.41	0.47	0.41	0.44	0.49
PGT130	bNAbs	gp120_V3	IGHV4-39	IGHJ5	0.49	0.48	0.47	0.44	0.45	0.48	0.49	0.44	0.47	0.44	0.47	0.47	0.46	0.45	0.45	0.46	0.44	0.46	0.46	0.46	0.46	0.44	0.47	0.47	0.49	0.47	0.48	0.47	0.46	0.48	0.46	0.47	0.49	0.4	0.41	0.43	0.39	0.5	0.46	0.5	0.44	0.5	0.47	0.51	0.54
PGT135	bNAbs	gp120_V3	IGHV4-39	IGHJ5	0.47	0.5	0.49	0.46	0.44	0.5	0.5	0.44	0.49	0.46	0.49	0.51	0.5	0.49	0.49	0.45	0.46	0.46	0.46	0.47	0.47	0.46	0.49	0.49	0.49	0.47	0.46	0.47	0.48	0.46	0.49	0.48	0.5	0.44	0.44	0.45	0.42	0.5	0.47	0.51	0.47	0.5	0.49	0.5	0.53
PGT136	bNAbs	gp120_V3	IGHV4-39	IGHJ5	0.49	0.47	0.49	0.44	0.46	0.47	0.48	0.42	0.46	0.43	0.48	0.47	0.46	0.47	0.47	0.44	0.45	0.45	0.45	0.48	0.5	0.48	0.49	0.48	0.47	0.47	0.5	0.49	0.47	0.49	0.51	0.46	0.5	0.44	0.44	0.46	0.42	0.47	0.44	0.51	0.46	0.51	0.47	0.47	0.52
PGT137	bNAbs	gp120_V3	IGHV4-39	IGHJ5	0.48	0.49	0.49	0.43	0.45	0.49	0.5	0.44	0.47	0.44	0.48	0.49	0.49	0.46	0.46	0.43	0.43	0.44	0.43	0.49	0.51	0.47	0.49	0.48	0.49	0.46	0.47	0.49	0.47	0.48	0.49	0.49	0.5	0.44	0.44	0.44	0.41	0.48	0.45	0.52	0.46	0.51	0.51	0.53	0.52
10-1074	bNAbs	gp120_V3	IGHV4-4	NA	0.45	0.46	0.44	0.44	0.43	0.46	0.47	0.4	0.41	0.41	0.44	0.48	0.47	0.44	0.45	0.44	0.43	0.45	0.44	0.45	0.43	0.43	0.44	0.46	0.46	0.44	0.44	0.44	0.47	0.42	0.46	0.44	0.45	0.44	0.43	0.43	0.43	0.47	0.41	0.49	0.47	0.48	0.46	0.46	0.53
3074	bNAbs	gp120_V3	IGHV4-59	IGHJ3	0.54	0.52	0.51	0.5	0.49	0.52	0.53	0.47	0.49	0.46	0.53	0.51	0.51	0.49	0.5	0.5	0.48	0.51	0.5	0.5	0.49	0.49	0.51	0.51	0.53	0.51	0.5	0.5	0.52	0.5	0.54	0.5	0.53	0.44	0.44	0.47	0.42	0.53	0.49	0.57	0.5	0.55	0.51	0.54	0.57
3881	bNAbs	gp120_V3	IGHV4-59	IGHJ3	0.54	0.56	0.51	0.54	0.52	0.56	0.55	0.48	0.5	0.49	0.52	0.54	0.52	0.51	0.51	0.55	0.53	0.55	0.56	0.55	0.55	0.54	0.51	0.54	0.56	0.54	0.54	0.56	0.54	0.5	0.59	0.56	0.54	0.49	0.5	0.49	0.45	0.54	0.5	0.6	0.47	0.56	0.5	0.53	0.62
VRC29	bNAbs	gp120_V3	IGHV4-59	IGHJ3	0.51	0.49	0.49	0.47	0.47	0.49	0.5	0.45	0.44	0.43	0.5	0.5	0.49	0.46	0.47	0.47	0.46	0.48	0.48	0.49	0.48	0.46	0.49	0.47	0.49	0.48	0.5	0.5	0.51	0.48	0.53	0.49	0.5	0.46	0.46	0.46	0.43	0.52	0.47	0.53	0.44	0.5	0.49	0.49	0.54
PGT121	bNAbs	gp120_V3	IGHV4-59	IGHJ6	0.45	0.46	0.44	0.44	0.43	0.46	0.47	0.4	0.41	0.41	0.44	0.48	0.47	0.44	0.45	0.44	0.43	0.45	0.44	0.45	0.43	0.43	0.44	0.46	0.46	0.44	0.44	0.44	0.47	0.42	0.46	0.44	0.45	0.44	0.43	0.43	0.43	0.47	0.41	0.49	0.47	0.48	0.46	0.46	0.53
PGT122	bNAbs	gp120_V3	IGHV4-59	IGHJ6	0.43	0.47	0.46	0.43	0.43	0.47	0.47	0.4	0.42	0.39	0.46	0.46	0.46	0.45	0.46	0.43	0.42	0.44	0.43	0.44	0.43	0.43	0.46	0.45	0.46	0.43	0.45	0.46	0.46	0.43	0.44	0.44	0.44	0.44	0.43	0.43	0.43	0.47	0.41	0.47	0.44	0.47	0.46	0.46	0.52
PGT123	bNAbs	gp120_V3	IGHV4-59	IGHJ6	0.45	0.49	0.48	0.44	0.44	0.49	0.49	0.4	0.41	0.39	0.48	0.47	0.46	0.44	0.44	0.44	0.43	0.45	0.44	0.47	0.43	0.44	0.48	0.47	0.48	0.46	0.46	0.46	0.49	0.44	0.46	0.44	0.47	0.46	0.44	0.43	0.44	0.48	0.43	0.47	0.46	0.49	0.46	0.48	0.55
PGT124	bNAbs	gp120_V3	IGHV4-59	IGHJ6	0.47	0.48	0.47	0.46	0.44	0.48	0.47	0.41	0.41	0.4	0.48	0.49	0.49	0.45	0.45	0.46	0.43	0.47	0.47	0.45	0.44	0.43	0.47	0.5	0.49	0.46	0.47	0.45	0.49	0.46	0.49	0.47	0.49	0.47	0.47	0.46	0.46	0.52	0.47	0.5	0.49	0.49	0.49	0.51	0.57
BG18	bNAbs	gp120_V3	IGHV4-59	NA	0.48	0.48	0.46	0.49	0.46	0.48	0.5	0.45	0.45	0.44	0.47	0.47	0.48	0.47	0.47	0.49	0.47	0.5	0.49	0.46	0.44	0.46	0.46	0.47	0.47	0.46	0.49	0.47	0.49	0.46	0.49	0.48	0.48	0.45	0.44	0.46	0.44	0.51	0.47	0.52	0.5	0.5	0.48	0.49	0.55
3694	bNAbs	gp120_V3	IGHV5-51	IGHJ1	0.56	0.56	0.53	0.54	0.6	0.56	0.57	0.54	0.54	0.51	0.54	0.54	0.54	0.52	0.52	0.54	0.54	0.55	0.54	0.56	0.56	0.57	0.53	0.59	0.56	0.56	0.6	0.55	0.57	0.55	0.6	0.55	0.53	0.55	0.54	0.51	0.5	0.61	0.48	0.66	0.47	0.56	0.51	0.49	0.58
2219	bNAbs	gp120_V3	IGHV5-51	IGHJ3	0.59	0.59	0.56	0.57	0.63	0.59	0.6	0.56	0.56	0.53	0.57	0.57	0.56	0.56	0.56	0.56	0.56	0.57	0.56	0.62	0.57	0.59	0.56	0.57	0.6	0.61	0.62	0.59	0.62	0.56	0.63	0.54	0.59	0.53	0.53	0.53	0.49	0.59	0.5	0.69	0.47	0.55	0.52	0.51	0.6
2557	bNAbs	gp120_V3	IGHV5-51	IGHJ3	0.57	0.58	0.56	0.54	0.6	0.58	0.58	0.56	0.55	0.53	0.57	0.56	0.54	0.56	0.56	0.54	0.53	0.54	0.54	0.56	0.53	0.56	0.56	0.58	0.58	0.6	0.57	0.59	0.56	0.53	0.6	0.54	0.57	0.54	0.53	0.51	0.51	0.6	0.49	0.65	0.48	0.55	0.53	0.51	0.59
3019	bNAbs	gp120_V3	IGHV5-51	IGHJ3	0.6	0.6	0.56	0.59	0.65	0.6	0.62	0.54	0.52	0.52	0.57	0.61	0.6	0.57	0.57	0.58	0.57	0.59	0.58	0.62	0.6	0.6	0.56	0.6	0.6	0.63	0.65	0.6	0.62	0.57	0.65	0.56	0.6	0.54	0.54	0.53	0.51	0.64	0.53	0.71	0.5	0.54	0.53	0.51	0.65
3906	bNAbs	gp120_V3	IGHV5-51	IGHJ3	0.62	0.59	0.57	0.57	0.63	0.59	0.6	0.56	0.55	0.54	0.58	0.6	0.59	0.54	0.54	0.56	0.55	0.57	0.57	0.6	0.57	0.55	0.57	0.62	0.6	0.63	0.62	0.59	0.62	0.56	0.65	0.56	0.6	0.54	0.53	0.5	0.51	0.64	0.5	0.72	0.5	0.56	0.54	0.54	0.63
2558	bNAbs	gp120_V3	IGHV5-51	IGHJ4	0.58	0.58	0.56	0.57	0.63	0.58	0.59	0.54	0.52	0.51	0.57	0.56	0.55	0.55	0.56	0.57	0.56	0.57	0.57	0.61	0.57	0.56	0.56	0.58	0.6	0.6	0.62	0.6	0.61	0.56	0.65	0.56	0.59	0.53	0.52	0.53	0.5	0.6	0.49	0.68	0.47	0.56	0.53	0.51	0.59
HGN194	bNAbs	gp120_V3	IGHV5-51	IGHJ4	0.63	0.62	0.57	0.59	0.65	0.62	0.63	0.56	0.54	0.53	0.59	0.66	0.63	0.56	0.56	0.58	0.56	0.59	0.58	0.61	0.59	0.59	0.57	0.62	0.62	0.65	0.65	0.63	0.62	0.61	0.66	0.59	0.63	0.54	0.54	0.53	0.51	0.63	0.52	0.73	0.48	0.57	0.53	0.54	0.65
4022	bNAbs	gp120_V3	IGHV5-51	IGHJ5	0.57	0.59	0.56	0.56	0.63	0.59	0.61	0.54	0.55	0.52	0.57	0.59	0.57	0.51	0.51	0.56	0.54	0.56	0.56	0.6	0.59	0.57	0.56	0.6	0.6	0.63	0.63	0.61	0.61	0.56	0.62	0.54	0.57	0.56	0.55	0.56	0.49	0.62	0.48	0.68	0.46	0.53	0.51	0.5	0.62
4025	bNAbs	gp120_V3	IGHV5-51	IGHJ6	0.61	0.59	0.56	0.57	0.63	0.59	0.59	0.56	0.54	0.54	0.57	0.58	0.57	0.54	0.54	0.57	0.56	0.57	0.57	0.62	0.59	0.58	0.56	0.6	0.59	0.62	0.62	0.6	0.65	0.57	0.64	0.57	0.59	0.57	0.57	0.55	0.53	0.64	0.5	0.7	0.49	0.56	0.54	0.51	0.63
CH12	bNAbs	gp41_MPER	IGHV1-69	IGHJ6	0.65	0.61	0.61	0.62	0.62	0.61	0.63	0.57	0.53	0.53	0.59	0.65	0.62	0.59	0.59	0.61	0.6	0.62	0.61	0.6	0.6	0.6	0.61	0.63	0.62	0.6	0.66	0.65	0.7	0.63	0.72	0.62	0.66	0.6	0.6	0.59	0.57	0.72	0.52	0.69	0.49	0.56	0.5	0.49	0.64
40000000000	bNAbs	gp41_MPER	IGHV1-69	NA	0.67	0.61	0.6	0.65	0.64	0.61	0.63	0.56	0.52	0.54	0.6	0.6	0.59	0.57	0.57	0.64	0.63	0.63	0.64	0.62	0.62	0.59	0.6	0.62	0.63	0.6	0.66	0.63	0.65	0.62	0.71	0.57	0.6	0.55	0.54	0.57	0.53	0.71	0.53	0.71	0.5	0.57	0.54	0.52	0.62
PGZL1	bNAbs	gp41_MPER	IGHV1-69	NA	0.62	0.6	0.6	0.6	0.63	0.6	0.62	0.55	0.55	0.53	0.6	0.59	0.58	0.57	0.57	0.61	0.59	0.6	0.61	0.62	0.63	0.58	0.6	0.59	0.62	0.59	0.64	0.62	0.61	0.6	0.66	0.57	0.59	0.59	0.58	0.59	0.55	0.66	0.53	0.68	0.47	0.54	0.51	0.53	0.59
VRC42.01	bNAbs	gp41_MPER	IGHV1-69	NA	0.65	0.62	0.6	0.62	0.66	0.62	0.62	0.6	0.57	0.57	0.59	0.63	0.62	0.59	0.59	0.61	0.6	0.62	0.62	0.66	0.63	0.6	0.6	0.63	0.63	0.63	0.68	0.63	0.68	0.62	0.71	0.57	0.63	0.56	0.57	0.58	0.53	0.69	0.55	0.69	0.51	0.56	0.5	0.54	0.63
2F5	bNAbs	gp41_MPER	IGHV2-5	NA	0.44	0.41	0.42	0.45	0.41	0.41	0.4	0.37	0.38	0.37	0.43	0.42	0.43	0.4	0.4	0.45	0.43	0.44	0.46	0.41	0.4	0.43	0.42	0.44	0.42	0.43	0.43	0.44	0.45	0.43	0.44	0.41	0.45	0.43	0.44	0.4	0.42	0.48	0.41	0.47	0.47	0.47	0.49	0.48	0.53
1000000000	bNAbs	gp41_MPER	IGHV3-15	IGHJ1	0.54	0.53	0.52	0.5	0.56	0.53	0.53	0.48	0.48	0.51	0.52	0.51	0.5	0.49	0.49	0.5	0.49	0.5	0.5	0.51	0.5	0.49	0.51	0.53	0.51	0.53	0.53	0.5	0.52	0.52	0.54	0.48	0.54	0.49	0.46	0.47	0.46	0.57	0.47	0.56	0.59	0.65	0.54	0.53	0.65
7H6	bNAbs	gp41_MPER	IGHV3-15	IGHJ1	0.53	0.53	0.51	0.49	0.55	0.53	0.53	0.47	0.47	0.5	0.51	0.5	0.49	0.49	0.48	0.49	0.48	0.5	0.49	0.51	0.49	0.49	0.51	0.52	0.51	0.52	0.52	0.49	0.51	0.51	0.53	0.47	0.53	0.48	0.46	0.46	0.45	0.57	0.47	0.55	0.58	0.64	0.54	0.53	0.65
10E8v4	bNAbs	gp41_MPER	IGHV3-15	IGHJ4	0.53	0.53	0.52	0.5	0.56	0.53	0.51	0.47	0.49	0.51	0.53	0.49	0.5	0.5	0.49	0.5	0.5	0.5	0.5	0.53	0.51	0.51	0.51	0.52	0.52	0.56	0.53	0.52	0.52	0.53	0.54	0.49	0.53	0.49	0.47	0.47	0.45	0.57	0.47	0.56	0.6	0.68	0.55	0.54	0.65
DH511.1	bNAbs	gp41_MPER	IGHV3-15	IGHJ6	0.53	0.53	0.52	0.47	0.52	0.53	0.53	0.44	0.45	0.46	0.52	0.5	0.49	0.48	0.49	0.47	0.44	0.47	0.47	0.49	0.49	0.5	0.51	0.51	0.49	0.5	0.49	0.5	0.53	0.49	0.54	0.5	0.53	0.51	0.49	0.5	0.48	0.55	0.47	0.59	0.6	0.63	0.57	0.55	0.66
DH511.11P	bNAbs	gp41_MPER	IGHV3-15	IGHJ6	0.51	0.53	0.51	0.5	0.51	0.53	0.53	0.43	0.46	0.44	0.51	0.48	0.47	0.49	0.49	0.5	0.5	0.49	0.5	0.51	0.53	0.52	0.5	0.48	0.49	0.49	0.49	0.51	0.54	0.51	0.54	0.52	0.52	0.49	0.49	0.53	0.44	0.53	0.47	0.56	0.57	0.63	0.56	0.55	0.65
DH511.12P	bNAbs	gp41_MPER	IGHV3-15	IGHJ6	0.51	0.53	0.5	0.5	0.51	0.53	0.53	0.43	0.46	0.44	0.51	0.48	0.47	0.49	0.49	0.5	0.5	0.49	0.5	0.51	0.53	0.52	0.5	0.47	0.49	0.49	0.49	0.51	0.54	0.51	0.54	0.51	0.51	0.49	0.49	0.53	0.44	0.53	0.47	0.56	0.56	0.62	0.56	0.55	0.65
DH511.2	bNAbs	gp41_MPER	IGHV3-15	IGHJ6	0.5	0.51	0.5	0.47	0.51	0.51	0.51	0.43	0.43	0.44	0.5	0.48	0.46	0.47	0.47	0.47	0.45	0.47	0.47	0.49	0.49	0.52	0.49	0.5	0.47	0.49	0.49	0.48	0.55	0.5	0.53	0.51	0.51	0.51	0.5	0.51	0.47	0.51	0.46	0.54	0.54	0.6	0.54	0.56	0.63
DH511.3	bNAbs	gp41_MPER	IGHV3-15	IGHJ6	0.53	0.53	0.52	0.47	0.51	0.53	0.53	0.44	0.45	0.47	0.52	0.5	0.49	0.47	0.48	0.47	0.44	0.48	0.47	0.5	0.49	0.5	0.51	0.51	0.49	0.5	0.5	0.5	0.53	0.5	0.54	0.51	0.53	0.51	0.49	0.5	0.48	0.55	0.46	0.6	0.6	0.63	0.56	0.54	0.66
DH511.4	bNAbs	gp41_MPER	IGHV3-15	IGHJ6	0.52	0.52	0.51	0.5	0.51	0.52	0.53	0.44	0.45	0.45	0.51	0.5	0.47	0.46	0.46	0.5	0.47	0.49	0.5	0.47	0.49	0.5	0.5	0.5	0.47	0.51	0.5	0.5	0.54	0.52	0.54	0.5	0.54	0.47	0.47	0.51	0.44	0.54	0.46	0.57	0.54	0.63	0.52	0.56	0.68
DH511.5	bNAbs	gp41_MPER	IGHV3-15	IGHJ6	0.51	0.51	0.5	0.49	0.5	0.51	0.52	0.44	0.46	0.46	0.5	0.5	0.47	0.46	0.46	0.49	0.47	0.48	0.49	0.47	0.49	0.49	0.5	0.49	0.46	0.5	0.49	0.49	0.53	0.5	0.53	0.49	0.53	0.49	0.49	0.5	0.46	0.53	0.45	0.55	0.56	0.61	0.53	0.57	0.65
DH511.6	bNAbs	gp41_MPER	IGHV3-15	IGHJ6	0.53	0.53	0.52	0.47	0.51	0.53	0.53	0.44	0.45	0.47	0.52	0.5	0.49	0.47	0.48	0.47	0.44	0.48	0.47	0.5	0.49	0.5	0.51	0.51	0.49	0.5	0.5	0.5	0.52	0.5	0.54	0.51	0.53	0.51	0.49	0.5	0.48	0.55	0.46	0.6	0.6	0.63	0.56	0.54	0.66
LN01	bNAbs	gp41_MPER	IGHV4-30-4	NA	0.46	0.48	0.48	0.47	0.46	0.48	0.49	0.43	0.44	0.43	0.47	0.47	0.46	0.47	0.47	0.47	0.46	0.47	0.47	0.46	0.46	0.48	0.48	0.47	0.47	0.44	0.46	0.48	0.47	0.47	0.51	0.5	0.46	0.45	0.46	0.44	0.43	0.5	0.51	0.51	0.44	0.52	0.5	0.49	0.54
DH517	bNAbs	gp41_MPER	IGHV4-34	IGHJ6	0.46	0.5	0.47	0.47	0.46	0.5	0.48	0.41	0.44	0.43	0.47	0.49	0.49	0.48	0.48	0.47	0.44	0.48	0.46	0.49	0.46	0.47	0.47	0.47	0.51	0.47	0.47	0.47	0.49	0.44	0.47	0.5	0.49	0.49	0.49	0.48	0.46	0.49	0.46	0.49	0.47	0.51	0.47	0.51	0.54
Z13e1	bNAbs	gp41_MPER	IGHV4-59	NA	0.49	0.53	0.52	0.49	0.47	0.53	0.54	0.43	0.44	0.43	0.53	0.53	0.51	0.46	0.46	0.49	0.47	0.5	0.49	0.5	0.49	0.47	0.52	0.5	0.5	0.5	0.53	0.52	0.53	0.49	0.53	0.51	0.51	0.51	0.51	0.49	0.49	0.53	0.44	0.53	0.47	0.53	0.48	0.49	0.6
m66	bNAbs	gp41_MPER	IGHV5-51	IGHJ6	0.59	0.54	0.53	0.53	0.57	0.54	0.56	0.51	0.53	0.51	0.54	0.56	0.54	0.54	0.53	0.53	0.54	0.53	0.53	0.55	0.56	0.56	0.53	0.55	0.53	0.57	0.57	0.55	0.62	0.54	0.59	0.51	0.56	0.53	0.53	0.51	0.49	0.59	0.5	0.65	0.47	0.55	0.5	0.49	0.59
m66.6	bNAbs	gp41_MPER	IGHV5-51	IGHJ6	0.59	0.54	0.53	0.53	0.57	0.54	0.56	0.51	0.53	0.51	0.54	0.56	0.54	0.54	0.53	0.53	0.54	0.53	0.53	0.55	0.56	0.56	0.53	0.55	0.53	0.57	0.57	0.55	0.62	0.54	0.59	0.51	0.56	0.53	0.53	0.51	0.49	0.59	0.5	0.65	0.47	0.55	0.5	0.49	0.59
2N5	bNAbs	gp41-gp120_interface	IGHV1-18	IGHJ1	0.65	0.65	0.63	0.62	0.65	0.65	0.65	0.58	0.57	0.56	0.63	0.6	0.61	0.6	0.6	0.62	0.6	0.62	0.62	0.61	0.59	0.63	0.63	0.63	0.65	0.63	0.68	0.63	0.63	0.59	0.66	0.56	0.61	0.59	0.59	0.54	0.57	0.6	0.46	0.66	0.49	0.49	0.48	0.46	0.56
35O22	bNAbs	gp41-gp120_interface	IGHV1-18	IGHJ1	0.64	0.62	0.6	0.58	0.65	0.62	0.62	0.57	0.54	0.55	0.6	0.6	0.59	0.6	0.6	0.58	0.57	0.58	0.58	0.62	0.58	0.63	0.6	0.63	0.64	0.59	0.68	0.63	0.62	0.59	0.66	0.55	0.62	0.56	0.57	0.55	0.54	0.6	0.47	0.63	0.46	0.48	0.46	0.47	0.54
4O20	bNAbs	gp41-gp120_interface	IGHV1-18	IGHJ1	0.64	0.63	0.61	0.58	0.65	0.63	0.63	0.57	0.55	0.55	0.61	0.6	0.59	0.6	0.6	0.58	0.57	0.58	0.58	0.61	0.57	0.62	0.61	0.63	0.63	0.59	0.68	0.64	0.62	0.59	0.66	0.55	0.6	0.56	0.57	0.55	0.54	0.61	0.46	0.63	0.46	0.49	0.47	0.46	0.55
7B9	bNAbs	gp41-gp120_interface	IGHV1-18	IGHJ1	0.65	0.63	0.61	0.59	0.64	0.63	0.63	0.57	0.55	0.55	0.62	0.61	0.6	0.6	0.6	0.59	0.58	0.59	0.59	0.62	0.58	0.62	0.61	0.64	0.63	0.59	0.69	0.65	0.63	0.59	0.66	0.56	0.6	0.56	0.57	0.55	0.54	0.62	0.46	0.63	0.45	0.49	0.47	0.46	0.56
10J4	bNAbs	gp41-gp120_interface	IGHV1-18	IGHJ4	0.65	0.63	0.6	0.61	0.62	0.63	0.63	0.56	0.54	0.54	0.62	0.61	0.6	0.6	0.6	0.62	0.6	0.61	0.61	0.62	0.6	0.6	0.6	0.62	0.62	0.59	0.69	0.63	0.6	0.59	0.65	0.57	0.6	0.56	0.57	0.58	0.54	0.61	0.47	0.63	0.47	0.47	0.49	0.47	0.54
10M6	bNAbs	gp41-gp120_interface	IGHV1-18	IGHJ4	0.65	0.62	0.61	0.59	0.63	0.62	0.62	0.55	0.54	0.54	0.61	0.61	0.6	0.61	0.61	0.6	0.58	0.59	0.59	0.62	0.6	0.61	0.61	0.62	0.63	0.6	0.69	0.63	0.6	0.59	0.65	0.56	0.62	0.56	0.58	0.59	0.54	0.6	0.47	0.63	0.48	0.47	0.49	0.47	0.54
13I10	bNAbs	gp41-gp120_interface	IGHV1-18	IGHJ4	0.65	0.63	0.62	0.6	0.65	0.63	0.63	0.55	0.54	0.54	0.62	0.61	0.6	0.61	0.61	0.61	0.59	0.6	0.6	0.63	0.6	0.62	0.62	0.63	0.63	0.6	0.69	0.64	0.61	0.59	0.65	0.57	0.62	0.56	0.58	0.59	0.54	0.6	0.47	0.64	0.48	0.48	0.49	0.47	0.54
7K3	bNAbs	gp41-gp120_interface	IGHV1-18	IGHJ4	0.65	0.63	0.62	0.6	0.65	0.63	0.63	0.56	0.54	0.54	0.62	0.62	0.6	0.63	0.62	0.6	0.59	0.6	0.59	0.63	0.6	0.62	0.62	0.63	0.64	0.6	0.68	0.64	0.61	0.59	0.65	0.56	0.62	0.56	0.57	0.58	0.54	0.61	0.48	0.65	0.49	0.48	0.49	0.47	0.54
VRC34.01	bNAbs	gp41-gp120_interface	IGHV1-2	IGHJ6	0.64	0.62	0.62	0.66	0.69	0.62	0.63	0.57	0.53	0.56	0.62	0.66	0.66	0.61	0.6	0.65	0.64	0.65	0.65	0.66	0.67	0.66	0.62	0.64	0.63	0.65	0.68	0.66	0.68	0.59	0.7	0.59	0.61	0.63	0.62	0.61	0.6	0.61	0.5	0.67	0.48	0.55	0.51	0.53	0.6
vFP16.02	bNAbs	gp41-gp120_interface	IGHV1-24	IGHJ6	0.6	0.6	0.6	0.59	0.61	0.6	0.62	0.56	0.51	0.5	0.59	0.67	0.65	0.57	0.57	0.59	0.56	0.59	0.59	0.57	0.56	0.58	0.6	0.63	0.6	0.59	0.61	0.58	0.62	0.62	0.66	0.6	0.62	0.53	0.53	0.55	0.51	0.57	0.45	0.66	0.46	0.54	0.5	0.5	0.61
vFP20.01	bNAbs	gp41-gp120_interface	IGHV1-24	IGHJ6	0.6	0.58	0.57	0.56	0.62	0.58	0.59	0.54	0.5	0.49	0.56	0.65	0.63	0.56	0.56	0.57	0.54	0.56	0.56	0.57	0.57	0.58	0.57	0.63	0.59	0.6	0.63	0.57	0.6	0.59	0.67	0.59	0.6	0.55	0.54	0.56	0.52	0.57	0.46	0.67	0.46	0.54	0.51	0.49	0.62
vFP7.04	bNAbs	gp41-gp120_interface	IGHV1-24	IGHJ6	0.62	0.6	0.59	0.57	0.63	0.6	0.61	0.56	0.52	0.5	0.58	0.68	0.65	0.59	0.58	0.58	0.55	0.57	0.57	0.6	0.59	0.6	0.59	0.66	0.62	0.63	0.63	0.6	0.62	0.59	0.68	0.6	0.62	0.57	0.56	0.56	0.54	0.59	0.49	0.69	0.46	0.55	0.51	0.49	0.61
vFP7.05	bNAbs	gp41-gp120_interface	IGHV1-24	IGHJ6	0.6	0.6	0.59	0.57	0.62	0.6	0.62	0.55	0.51	0.49	0.57	0.65	0.63	0.56	0.56	0.57	0.54	0.57	0.57	0.58	0.57	0.58	0.59	0.64	0.6	0.61	0.62	0.59	0.61	0.58	0.69	0.59	0.6	0.54	0.54	0.56	0.51	0.59	0.48	0.68	0.45	0.56	0.5	0.48	0.61
HK20	bNAbs	gp41-gp120_interface	IGHV1-69	IGHJ3	0.72	0.63	0.62	0.65	0.66	0.63	0.65	0.57	0.57	0.55	0.62	0.65	0.63	0.61	0.61	0.65	0.63	0.65	0.65	0.63	0.63	0.64	0.62	0.63	0.66	0.62	0.67	0.66	0.67	0.6	0.75	0.6	0.63	0.57	0.57	0.6	0.54	0.7	0.53	0.74	0.48	0.56	0.5	0.49	0.63
8ANC195	bNAbs	gp41-gp120_interface	IGHV1-69	IGHJ4	0.57	0.52	0.51	0.53	0.54	0.52	0.52	0.49	0.49	0.48	0.53	0.53	0.51	0.53	0.53	0.51	0.53	0.51	0.52	0.54	0.55	0.55	0.51	0.53	0.54	0.51	0.56	0.53	0.54	0.55	0.57	0.48	0.54	0.53	0.52	0.52	0.49	0.62	0.53	0.59	0.44	0.54	0.51	0.49	0.5
vFP1.01	bNAbs	gp41-gp120_interface	IGHV1-8	IGHJ6	0.6	0.59	0.57	0.55	0.62	0.59	0.6	0.54	0.53	0.52	0.56	0.66	0.64	0.6	0.6	0.56	0.56	0.55	0.55	0.59	0.61	0.62	0.57	0.63	0.6	0.62	0.61	0.6	0.6	0.58	0.66	0.6	0.6	0.54	0.55	0.54	0.5	0.56	0.49	0.65	0.46	0.54	0.49	0.48	0.59
ACS202	bNAbs	gp41-gp120_interface	IGHV3-30	IGHJ6	0.53	0.5	0.49	0.49	0.54	0.5	0.51	0.45	0.48	0.47	0.51	0.53	0.51	0.49	0.49	0.49	0.49	0.5	0.49	0.53	0.53	0.53	0.49	0.52	0.49	0.54	0.53	0.53	0.54	0.52	0.55	0.5	0.51	0.51	0.51	0.53	0.47	0.54	0.46	0.57	0.58	0.63	0.54	0.6	0.69
PGT152	bNAbs	gp41-gp120_interface	IGHV3-30	IGHJ6	0.49	0.51	0.49	0.51	0.54	0.51	0.51	0.47	0.53	0.48	0.49	0.53	0.51	0.54	0.55	0.51	0.55	0.51	0.51	0.52	0.56	0.53	0.49	0.53	0.51	0.56	0.52	0.52	0.5	0.47	0.55	0.51	0.54	0.5	0.5	0.48	0.46	0.51	0.43	0.57	0.53	0.58	0.5	0.54	0.66
PGT153	bNAbs	gp41-gp120_interface	IGHV3-30	IGHJ6	0.47	0.46	0.45	0.47	0.49	0.46	0.47	0.43	0.44	0.46	0.46	0.49	0.47	0.51	0.51	0.47	0.49	0.47	0.47	0.49	0.51	0.5	0.45	0.48	0.46	0.5	0.49	0.51	0.46	0.46	0.52	0.51	0.51	0.48	0.48	0.49	0.44	0.5	0.49	0.51	0.56	0.57	0.51	0.53	0.67
PGT154	bNAbs	gp41-gp120_interface	IGHV3-30	IGHJ6	0.49	0.51	0.47	0.51	0.5	0.51	0.51	0.46	0.51	0.48	0.47	0.51	0.5	0.54	0.55	0.51	0.53	0.51	0.51	0.5	0.54	0.51	0.47	0.52	0.49	0.52	0.53	0.52	0.47	0.47	0.55	0.54	0.51	0.5	0.49	0.47	0.46	0.5	0.43	0.56	0.51	0.59	0.5	0.53	0.69
PGT155	bNAbs	gp41-gp120_interface	IGHV3-30	IGHJ6	0.47	0.5	0.5	0.46	0.49	0.5	0.48	0.42	0.44	0.46	0.5	0.5	0.5	0.49	0.5	0.46	0.47	0.46	0.46	0.49	0.49	0.51	0.5	0.49	0.49	0.49	0.51	0.51	0.47	0.47	0.5	0.5	0.51	0.49	0.49	0.47	0.46	0.5	0.46	0.52	0.57	0.59	0.52	0.56	0.66
PGT156	bNAbs	gp41-gp120_interface	IGHV3-30	IGHJ6	0.47	0.49	0.49	0.46	0.49	0.49	0.48	0.42	0.44	0.45	0.49	0.51	0.5	0.49	0.5	0.45	0.46	0.45	0.46	0.49	0.49	0.51	0.49	0.49	0.49	0.5	0.5	0.5	0.47	0.47	0.51	0.5	0.51	0.49	0.48	0.47	0.45	0.5	0.46	0.52	0.56	0.59	0.52	0.56	0.65
PGT158	bNAbs	gp41-gp120_interface	IGHV3-30	IGHJ6	0.46	0.47	0.49	0.44	0.49	0.47	0.46	0.41	0.44	0.44	0.49	0.49	0.48	0.48	0.49	0.44	0.45	0.44	0.44	0.49	0.49	0.5	0.49	0.49	0.48	0.49	0.47	0.49	0.47	0.45	0.49	0.49	0.49	0.49	0.49	0.48	0.45	0.49	0.45	0.51	0.57	0.59	0.53	0.56	0.65
PGT151	bNAbs	gp41-gp120_interface	IGHV3-30	NA	0.51	0.5	0.5	0.5	0.5	0.5	0.5	0.44	0.44	0.44	0.51	0.51	0.49	0.47	0.48	0.5	0.49	0.49	0.5	0.49	0.49	0.49	0.5	0.5	0.49	0.53	0.5	0.51	0.52	0.49	0.54	0.48	0.53	0.49	0.49	0.5	0.46	0.53	0.45	0.54	0.57	0.59	0.5	0.54	0.66
PGT157	bNAbs	gp41-gp120_interface	IGHV3-30-3	IGHJ6	0.47	0.49	0.49	0.46	0.49	0.49	0.47	0.42	0.45	0.46	0.49	0.48	0.47	0.49	0.5	0.46	0.46	0.46	0.46	0.5	0.5	0.51	0.49	0.48	0.49	0.49	0.49	0.5	0.47	0.46	0.5	0.49	0.49	0.48	0.48	0.48	0.43	0.5	0.46	0.51	0.57	0.59	0.52	0.56	0.65
vFP5.01	bNAbs	gp41-gp120_interface	IGHV4-31	IGHJ4	0.49	0.56	0.52	0.52	0.54	0.56	0.57	0.48	0.5	0.51	0.53	0.55	0.54	0.51	0.51	0.52	0.53	0.53	0.53	0.53	0.54	0.51	0.52	0.54	0.53	0.52	0.54	0.54	0.5	0.49	0.57	0.53	0.52	0.47	0.47	0.47	0.44	0.51	0.46	0.57	0.45	0.52	0.44	0.51	0.6
[truncated: 210 more columns]

## Sheet: Figure2_a_CDRH3
X	annotation	bNabs.type	vh.gene	jh.gene	Y498	gVRC.H1dC38.VRC01L	NIH45.46	VRC.CH31	VRC.PG19	VRC01	VRC02	VRC03	VRC06	VRC06b	VRC07	X3BNC117	X3BNC60	VRC.PG04	VRC.PG04b	VRC.CH30	VRC.CH32	VRC.CH33	VRC.CH34	X12A12	X12A21	N6	X45.46m2	DRVIA7	VRC.PG20	VRC18	VRC23	VRC27	b12	X1NC9	CH235	CH235.12	X1B2530	X561.01.18	X561.01.55	X561.02.12	X561.01.18.2	X17b	VRC13	X48d	X179NC75	VRC16	HJ16	CH98	CAP257.RH1
Y498	bNAbs	gp120_CD4BS	IGHV1-18	NA	NA	0.54	0.54	0.59	0.56	0.54	0.54	0.54	0.56	0.54	0.54	0.59	0.59	0.62	0.62	0.59	0.59	0.59	0.59	0.56	0.54	0.59	0.54	0.54	0.56	0.56	0.56	0.59	0.59	0.56	0.56	0.54	0.62	0.56	0.56	0.59	0.56	0.49	0.56	0.56	0.41	0.51	0.51	0.56	0.56
gVRC-H1dC38-VRC01L	bNAbs	gp120_CD4BS	IGHV1-2	IGHJ1	0.54	NA	0.85	0.69	0.74	1	1	0.67	0.67	0.62	0.85	0.74	0.74	0.69	0.69	0.69	0.69	0.69	0.69	0.69	0.69	0.67	0.85	0.67	0.74	0.69	0.74	0.69	0.54	0.51	0.64	0.67	0.62	0.64	0.64	0.51	0.64	0.51	0.46	0.67	0.36	0.49	0.49	0.49	0.64
NIH45-46	bNAbs	gp120_CD4BS	IGHV1-2	IGHJ1	0.54	0.85	NA	0.62	0.64	0.85	0.85	0.59	0.64	0.59	1	0.64	0.64	0.67	0.64	0.62	0.62	0.62	0.62	0.59	0.59	0.59	1	0.54	0.67	0.59	0.62	0.59	0.54	0.51	0.56	0.59	0.62	0.62	0.62	0.51	0.62	0.54	0.46	0.56	0.36	0.49	0.49	0.49	0.54
VRC-CH31	bNAbs	gp120_CD4BS	IGHV1-2	IGHJ1	0.59	0.69	0.62	NA	0.72	0.69	0.69	0.62	0.62	0.62	0.62	0.69	0.69	0.67	0.67	1	1	0.97	1	0.69	0.69	0.77	0.62	0.62	0.74	0.67	0.72	0.72	0.54	0.51	0.72	0.72	0.64	0.62	0.59	0.54	0.62	0.51	0.49	0.67	0.38	0.46	0.49	0.51	0.67
VRC-PG19	bNAbs	gp120_CD4BS	IGHV1-2	IGHJ1	0.56	0.74	0.64	0.72	NA	0.74	0.74	0.69	0.64	0.64	0.64	0.79	0.79	0.69	0.72	0.72	0.72	0.72	0.72	0.72	0.69	0.69	0.64	0.67	0.79	0.74	0.74	0.69	0.56	0.54	0.72	0.64	0.67	0.59	0.59	0.54	0.59	0.49	0.49	0.72	0.44	0.49	0.49	0.49	0.72
VRC01	bNAbs	gp120_CD4BS	IGHV1-2	IGHJ1	0.54	1	0.85	0.69	0.74	NA	1	0.67	0.67	0.62	0.85	0.74	0.74	0.69	0.69	0.69	0.69	0.69	0.69	0.69	0.69	0.67	0.85	0.67	0.74	0.69	0.74	0.69	0.54	0.51	0.64	0.67	0.62	0.64	0.64	0.51	0.64	0.51	0.46	0.67	0.36	0.49	0.49	0.49	0.64
VRC02	bNAbs	gp120_CD4BS	IGHV1-2	IGHJ1	0.54	1	0.85	0.69	0.74	1	NA	0.67	0.67	0.62	0.85	0.74	0.74	0.69	0.69	0.69	0.69	0.69	0.69	0.69	0.69	0.67	0.85	0.67	0.74	0.69	0.74	0.69	0.54	0.51	0.64	0.67	0.62	0.64	0.64	0.51	0.64	0.51	0.46	0.67	0.36	0.49	0.49	0.49	0.64
VRC03	bNAbs	gp120_CD4BS	IGHV1-2	IGHJ1	0.54	0.67	0.59	0.62	0.69	0.67	0.67	NA	0.79	0.79	0.59	0.64	0.64	0.62	0.62	0.62	0.62	0.62	0.62	0.69	0.67	0.64	0.59	0.64	0.67	0.62	0.67	0.64	0.54	0.51	0.64	0.64	0.56	0.59	0.59	0.51	0.59	0.46	0.44	0.59	0.38	0.49	0.49	0.49	0.62
VRC06	bNAbs	gp120_CD4BS	IGHV1-2	IGHJ1	0.56	0.67	0.64	0.62	0.64	0.67	0.67	0.79	NA	0.9	0.64	0.64	0.64	0.62	0.62	0.62	0.62	0.62	0.62	0.67	0.64	0.62	0.64	0.59	0.69	0.59	0.59	0.59	0.54	0.54	0.62	0.67	0.62	0.59	0.59	0.51	0.59	0.49	0.46	0.59	0.36	0.51	0.51	0.51	0.59
VRC06b	bNAbs	gp120_CD4BS	IGHV1-2	IGHJ1	0.54	0.62	0.59	0.62	0.64	0.62	0.62	0.79	0.9	NA	0.59	0.59	0.59	0.59	0.59	0.62	0.62	0.62	0.62	0.64	0.62	0.59	0.59	0.59	0.67	0.59	0.62	0.59	0.56	0.49	0.62	0.67	0.59	0.59	0.59	0.51	0.59	0.49	0.44	0.56	0.36	0.49	0.49	0.49	0.59
VRC07	bNAbs	gp120_CD4BS	IGHV1-2	IGHJ1	0.54	0.85	1	0.62	0.64	0.85	0.85	0.59	0.64	0.59	NA	0.64	0.64	0.67	0.64	0.62	0.62	0.62	0.62	0.59	0.59	0.59	1	0.54	0.67	0.59	0.62	0.59	0.54	0.51	0.56	0.59	0.62	0.62	0.62	0.51	0.62	0.54	0.46	0.56	0.36	0.49	0.49	0.49	0.54
3BNC117	bNAbs	gp120_CD4BS	IGHV1-2	IGHJ2	0.59	0.74	0.64	0.69	0.79	0.74	0.74	0.64	0.64	0.59	0.64	NA	0.97	0.74	0.74	0.69	0.69	0.69	0.69	0.74	0.72	0.77	0.64	0.74	0.74	0.77	0.72	0.74	0.59	0.64	0.69	0.67	0.64	0.64	0.64	0.59	0.64	0.49	0.54	0.77	0.41	0.51	0.51	0.54	0.77
3BNC60	bNAbs	gp120_CD4BS	IGHV1-2	IGHJ2	0.59	0.74	0.64	0.69	0.79	0.74	0.74	0.64	0.64	0.59	0.64	0.97	NA	0.74	0.74	0.69	0.69	0.69	0.69	0.74	0.72	0.77	0.64	0.72	0.74	0.74	0.72	0.74	0.59	0.64	0.69	0.67	0.64	0.64	0.64	0.59	0.64	0.49	0.54	0.77	0.41	0.51	0.54	0.54	0.74
VRC-PG04	bNAbs	gp120_CD4BS	IGHV1-2	IGHJ2	0.62	0.69	0.67	0.67	0.69	0.69	0.69	0.62	0.62	0.59	0.67	0.74	0.74	NA	0.95	0.67	0.67	0.67	0.67	0.69	0.67	0.72	0.67	0.59	0.69	0.64	0.67	0.74	0.62	0.59	0.69	0.67	0.64	0.64	0.64	0.62	0.64	0.49	0.56	0.64	0.44	0.62	0.56	0.54	0.67
VRC-PG04b	bNAbs	gp120_CD4BS	IGHV1-2	IGHJ2	0.62	0.69	0.64	0.67	0.72	0.69	0.69	0.62	0.62	0.59	0.64	0.74	0.74	0.95	NA	0.67	0.67	0.67	0.67	0.69	0.67	0.69	0.64	0.59	0.69	0.64	0.67	0.72	0.59	0.59	0.69	0.67	0.64	0.64	0.64	0.62	0.64	0.49	0.56	0.67	0.46	0.59	0.56	0.54	0.67
VRC-CH30	bNAbs	gp120_CD4BS	IGHV1-2	IGHJ4	0.59	0.69	0.62	1	0.72	0.69	0.69	0.62	0.62	0.62	0.62	0.69	0.69	0.67	0.67	NA	1	0.97	1	0.69	0.69	0.77	0.62	0.62	0.74	0.67	0.72	0.72	0.54	0.51	0.72	0.72	0.64	0.62	0.59	0.54	0.62	0.51	0.49	0.67	0.38	0.46	0.49	0.51	0.67
VRC-CH32	bNAbs	gp120_CD4BS	IGHV1-2	IGHJ4	0.59	0.69	0.62	1	0.72	0.69	0.69	0.62	0.62	0.62	0.62	0.69	0.69	0.67	0.67	1	NA	0.97	1	0.69	0.69	0.77	0.62	0.62	0.74	0.67	0.72	0.72	0.54	0.51	0.72	0.72	0.64	0.62	0.59	0.54	0.62	0.51	0.49	0.67	0.38	0.46	0.49	0.51	0.67
VRC-CH33	bNAbs	gp120_CD4BS	IGHV1-2	IGHJ4	0.59	0.69	0.62	0.97	0.72	0.69	0.69	0.62	0.62	0.62	0.62	0.69	0.69	0.67	0.67	0.97	0.97	NA	0.97	0.69	0.69	0.74	0.62	0.62	0.74	0.67	0.72	0.72	0.54	0.51	0.72	0.74	0.64	0.62	0.59	0.54	0.62	0.51	0.49	0.67	0.38	0.46	0.49	0.51	0.67
VRC-CH34	bNAbs	gp120_CD4BS	IGHV1-2	IGHJ4	0.59	0.69	0.62	1	0.72	0.69	0.69	0.62	0.62	0.62	0.62	0.69	0.69	0.67	0.67	1	1	0.97	NA	0.69	0.69	0.77	0.62	0.62	0.74	0.67	0.72	0.72	0.54	0.51	0.72	0.72	0.64	0.62	0.59	0.54	0.62	0.51	0.49	0.67	0.38	0.46	0.49	0.51	0.67
12A12	bNAbs	gp120_CD4BS	IGHV1-2	IGHJ5	0.56	0.69	0.59	0.69	0.72	0.69	0.69	0.69	0.67	0.64	0.59	0.74	0.74	0.69	0.69	0.69	0.69	0.69	0.69	NA	0.9	0.85	0.59	0.64	0.72	0.69	0.77	0.85	0.59	0.56	0.72	0.69	0.64	0.72	0.72	0.62	0.72	0.54	0.49	0.67	0.41	0.49	0.51	0.49	0.74
12A21	bNAbs	gp120_CD4BS	IGHV1-2	IGHJ5	0.54	0.69	0.59	0.69	0.69	0.69	0.69	0.67	0.64	0.62	0.59	0.72	0.72	0.67	0.67	0.69	0.69	0.69	0.69	0.9	NA	0.79	0.59	0.64	0.72	0.69	0.74	0.79	0.54	0.56	0.69	0.67	0.64	0.69	0.69	0.59	0.69	0.54	0.46	0.67	0.38	0.46	0.49	0.46	0.69
N6	bNAbs	gp120_CD4BS	IGHV1-2	IGHJ5	0.59	0.67	0.59	0.77	0.69	0.67	0.67	0.64	0.62	0.59	0.59	0.77	0.77	0.72	0.69	0.77	0.77	0.74	0.77	0.85	0.79	NA	0.59	0.64	0.72	0.67	0.74	0.87	0.59	0.56	0.72	0.69	0.64	0.64	0.64	0.59	0.64	0.51	0.51	0.69	0.41	0.51	0.51	0.51	0.69
45-46m2	bNAbs	gp120_CD4BS	IGHV1-2	NA	0.54	0.85	1	0.62	0.64	0.85	0.85	0.59	0.64	0.59	1	0.64	0.64	0.67	0.64	0.62	0.62	0.62	0.62	0.59	0.59	0.59	NA	0.54	0.67	0.59	0.62	0.59	0.54	0.51	0.56	0.59	0.62	0.62	0.62	0.51	0.62	0.54	0.46	0.56	0.36	0.49	0.49	0.49	0.54
DRVIA7	bNAbs	gp120_CD4BS	IGHV1-2	NA	0.54	0.67	0.54	0.62	0.67	0.67	0.67	0.64	0.59	0.59	0.54	0.74	0.72	0.59	0.59	0.62	0.62	0.62	0.62	0.64	0.64	0.64	0.54	NA	0.62	0.74	0.69	0.67	0.51	0.46	0.62	0.64	0.54	0.59	0.59	0.51	0.59	0.46	0.44	0.69	0.33	0.46	0.51	0.51	0.74
VRC-PG20	bNAbs	gp120_CD4BS	IGHV1-2	NA	0.56	0.74	0.67	0.74	0.79	0.74	0.74	0.67	0.69	0.67	0.67	0.74	0.74	0.69	0.69	0.74	0.74	0.74	0.74	0.72	0.72	0.72	0.67	0.62	NA	0.67	0.74	0.69	0.54	0.54	0.67	0.67	0.69	0.59	0.59	0.54	0.59	0.51	0.49	0.67	0.38	0.49	0.49	0.49	0.64
VRC18	bNAbs	gp120_CD4BS	IGHV1-2	NA	0.56	0.69	0.59	0.67	0.74	0.69	0.69	0.62	0.59	0.59	0.59	0.77	0.74	0.64	0.64	0.67	0.67	0.67	0.67	0.69	0.69	0.67	0.59	0.74	0.67	NA	0.74	0.67	0.54	0.51	0.69	0.64	0.62	0.62	0.62	0.56	0.62	0.51	0.46	0.72	0.41	0.46	0.46	0.46	0.74
VRC23	bNAbs	gp120_CD4BS	IGHV1-2	NA	0.56	0.74	0.62	0.72	0.74	0.74	0.74	0.67	0.59	0.62	0.62	0.72	0.72	0.67	0.67	0.72	0.72	0.72	0.72	0.77	0.74	0.74	0.62	0.69	0.74	0.74	NA	0.77	0.54	0.51	0.69	0.67	0.59	0.62	0.62	0.54	0.62	0.51	0.49	0.67	0.38	0.49	0.46	0.49	0.69
VRC27	bNAbs	gp120_CD4BS	IGHV1-2	NA	0.59	0.69	0.59	0.72	0.69	0.69	0.69	0.64	0.59	0.59	0.59	0.74	0.74	0.74	0.72	0.72	0.72	0.72	0.72	0.85	0.79	0.87	0.59	0.67	0.69	0.67	0.77	NA	0.59	0.54	0.74	0.72	0.62	0.67	0.67	0.62	0.67	0.51	0.51	0.67	0.41	0.51	0.51	0.51	0.69
b12	bNAbs	gp120_CD4BS	IGHV1-3	IGHJ6	0.59	0.54	0.54	0.54	0.56	0.54	0.54	0.54	0.54	0.56	0.54	0.59	0.59	0.62	0.59	0.54	0.54	0.54	0.54	0.59	0.54	0.59	0.54	0.51	0.54	0.54	0.54	0.59	NA	0.56	0.56	0.54	0.59	0.69	0.69	0.64	0.69	0.56	0.49	0.54	0.46	0.56	0.51	0.49	0.62
1NC9	bNAbs	gp120_CD4BS	IGHV1-46	IGHJ4	0.56	0.51	0.51	0.51	0.54	0.51	0.51	0.51	0.54	0.49	0.51	0.64	0.64	0.59	0.59	0.51	0.51	0.51	0.51	0.56	0.56	0.56	0.51	0.46	0.54	0.51	0.51	0.54	0.56	NA	0.54	0.51	0.62	0.54	0.54	0.59	0.54	0.54	0.51	0.51	0.41	0.54	0.56	0.54	0.51
CH235	bNAbs	gp120_CD4BS	IGHV1-46	IGHJ4	0.56	0.64	0.56	0.72	0.72	0.64	0.64	0.64	0.62	0.62	0.56	0.69	0.69	0.69	0.69	0.72	0.72	0.72	0.72	0.72	0.69	0.72	0.56	0.62	0.67	0.69	0.69	0.74	0.56	0.54	NA	0.9	0.64	0.64	0.64	0.59	0.64	0.51	0.49	0.67	0.46	0.49	0.49	0.49	0.67
CH235.12	bNAbs	gp120_CD4BS	IGHV1-46	IGHJ4	0.54	0.67	0.59	0.72	0.64	0.67	0.67	0.64	0.67	0.67	0.59	0.67	0.67	0.67	0.67	0.72	0.72	0.74	0.72	0.69	0.67	0.69	0.59	0.64	0.67	0.64	0.67	0.72	0.54	0.51	0.9	NA	0.62	0.62	0.62	0.54	0.62	0.49	0.49	0.64	0.41	0.51	0.51	0.54	0.67
1B2530	bNAbs	gp120_CD4BS	IGHV1-46	IGHJ5	0.62	0.62	0.62	0.64	0.67	0.62	0.62	0.56	0.62	0.59	0.62	0.64	0.64	0.64	0.64	0.64	0.64	0.64	0.64	0.64	0.64	0.64	0.62	0.54	0.69	0.62	0.59	0.62	0.59	0.62	0.64	0.62	NA	0.62	0.62	0.62	0.62	0.51	0.51	0.59	0.44	0.51	0.51	0.51	0.62
561-01-18	bNAbs	gp120_CD4BS	IGHV1-46	IGHJ6	0.56	0.64	0.62	0.62	0.59	0.64	0.64	0.59	0.59	0.59	0.62	0.64	0.64	0.64	0.64	0.62	0.62	0.62	0.62	0.72	0.69	0.64	0.62	0.59	0.59	0.62	0.62	0.67	0.69	0.54	0.64	0.62	0.62	NA	0.95	0.74	1	0.54	0.49	0.64	0.41	0.51	0.51	0.51	0.64
561-01-55	bNAbs	gp120_CD4BS	IGHV1-46	IGHJ6	0.56	0.64	0.62	0.59	0.59	0.64	0.64	0.59	0.59	0.59	0.62	0.64	0.64	0.64	0.64	0.59	0.59	0.59	0.59	0.72	0.69	0.64	0.62	0.59	0.59	0.62	0.62	0.67	0.69	0.54	0.64	0.62	0.62	0.95	NA	0.74	0.95	0.54	0.49	0.64	0.41	0.51	0.51	0.49	0.64
561-02-12	bNAbs	gp120_CD4BS	IGHV1-46	IGHJ6	0.59	0.51	0.51	0.54	0.54	0.51	0.51	0.51	0.51	0.51	0.51	0.59	0.59	0.62	0.62	0.54	0.54	0.54	0.54	0.62	0.59	0.59	0.51	0.51	0.54	0.56	0.54	0.62	0.64	0.59	0.59	0.54	0.62	0.74	0.74	NA	0.74	0.56	0.49	0.59	0.44	0.51	0.54	0.51	0.59
561-01-18-2	bNAbs	gp120_CD4BS	IGHV1-46	NA	0.56	0.64	0.62	0.62	0.59	0.64	0.64	0.59	0.59	0.59	0.62	0.64	0.64	0.64	0.64	0.62	0.62	0.62	0.62	0.72	0.69	0.64	0.62	0.59	0.59	0.62	0.62	0.67	0.69	0.54	0.64	0.62	0.62	1	0.95	0.74	NA	0.54	0.49	0.64	0.41	0.51	0.51	0.51	0.64
17b	bNAbs	gp120_CD4BS	IGHV1-69	NA	0.49	0.51	0.54	0.51	0.49	0.51	0.51	0.46	0.49	0.49	0.54	0.49	0.49	0.49	0.49	0.51	0.51	0.51	0.51	0.54	0.54	0.51	0.54	0.46	0.51	0.51	0.51	0.51	0.56	0.54	0.51	0.49	0.51	0.54	0.54	0.56	0.54	NA	0.46	0.49	0.38	0.51	0.51	0.49	0.54
VRC13	bNAbs	gp120_CD4BS	IGHV1-69	NA	0.56	0.46	0.46	0.49	0.49	0.46	0.46	0.44	0.46	0.44	0.46	0.54	0.54	0.56	0.56	0.49	0.49	0.49	0.49	0.49	0.46	0.51	0.46	0.44	0.49	0.46	0.49	0.51	0.49	0.51	0.49	0.49	0.51	0.49	0.49	0.49	0.49	0.46	NA	0.46	0.44	0.54	0.49	0.64	0.49
48d	bNAbs	gp120_CD4BS	IGHV1-69-2	IGHJ3	0.56	0.67	0.56	0.67	0.72	0.67	0.67	0.59	0.59	0.56	0.56	0.77	0.77	0.64	0.67	0.67	0.67	0.67	0.67	0.67	0.67	0.69	0.56	0.69	0.67	0.72	0.67	0.67	0.54	0.51	0.67	0.64	0.59	0.64	0.64	0.59	0.64	0.49	0.46	NA	0.36	0.49	0.51	0.49	0.72
179NC75	bNAbs	gp120_CD4BS	IGHV3-21	NA	0.41	0.36	0.36	0.38	0.44	0.36	0.36	0.38	0.36	0.36	0.36	0.41	0.41	0.44	0.46	0.38	0.38	0.38	0.38	0.41	0.38	0.41	0.36	0.33	0.38	0.41	0.38	0.41	0.46	0.41	0.46	0.41	0.44	0.41	0.41	0.44	0.41	0.38	0.44	0.36	NA	0.41	0.41	0.38	0.38
VRC16	bNAbs	gp120_CD4BS	IGHV3-23	NA	0.51	0.49	0.49	0.46	0.49	0.49	0.49	0.49	0.51	0.49	0.49	0.51	0.51	0.62	0.59	0.46	0.46	0.46	0.46	0.49	0.46	0.51	0.49	0.46	0.49	0.46	0.49	0.51	0.56	0.54	0.49	0.51	0.51	0.51	0.51	0.51	0.51	0.51	0.54	0.49	0.41	NA	0.56	0.59	0.49
HJ16	bNAbs	gp120_CD4BS	IGHV3-30	IGHJ2	0.51	0.49	0.49	0.49	0.49	0.49	0.49	0.49	0.51	0.49	0.49	0.51	0.54	0.56	0.56	0.49	0.49	0.49	0.49	0.51	0.49	0.51	0.49	0.51	0.49	0.46	0.46	0.51	0.51	0.56	0.49	0.51	0.51	0.51	0.51	0.54	0.51	0.51	0.49	0.51	0.41	0.56	NA	0.59	0.51
CH98	bNAbs	gp120_CD4BS	IGHV3-30	IGHJ4	0.56	0.49	0.49	0.51	0.49	0.49	0.49	0.49	0.51	0.49	0.49	0.54	0.54	0.54	0.54	0.51	0.51	0.51	0.51	0.49	0.46	0.51	0.49	0.51	0.49	0.46	0.49	0.51	0.49	0.54	0.49	0.54	0.51	0.51	0.49	0.51	0.51	0.49	0.64	0.49	0.38	0.59	0.59	NA	0.51
CAP257-RH1	bNAbs	gp120_CD4BS	IGHV3-33	NA	0.56	0.64	0.54	0.67	0.72	0.64	0.64	0.62	0.59	0.59	0.54	0.77	0.74	0.67	0.67	0.67	0.67	0.67	0.67	0.74	0.69	0.69	0.54	0.74	0.64	0.74	0.69	0.69	0.62	0.51	0.67	0.67	0.62	0.64	0.64	0.59	0.64	0.54	0.49	0.72	0.38	0.49	0.51	0.51	NA
A16	bNAbs	gp120_CD4BS	IGHV3-48	NA	0.54	0.56	0.56	0.56	0.56	0.56	0.56	0.62	0.59	0.56	0.56	0.56	0.56	0.54	0.54	0.56	0.56	0.56	0.56	0.64	0.59	0.62	0.56	0.51	0.56	0.56	0.56	0.59	0.54	0.51	0.56	0.54	0.54	0.56	0.56	0.56	0.56	0.46	0.46	0.54	0.38	0.46	0.49	0.46	0.51
CH27	bNAbs	gp120_CD4BS	IGHV3-66	IGHJ2	0.62	0.72	0.62	0.67	0.77	0.72	0.72	0.62	0.62	0.59	0.62	0.79	0.79	0.72	0.72	0.67	0.67	0.67	0.67	0.69	0.67	0.69	0.62	0.67	0.69	0.79	0.72	0.69	0.56	0.56	0.72	0.67	0.67	0.62	0.62	0.56	0.62	0.49	0.54	0.74	0.46	0.51	0.56	0.51	0.72
CH28	bNAbs	gp120_CD4BS	IGHV3-66	IGHJ2	0.59	0.72	0.62	0.67	0.77	0.72	0.72	0.62	0.62	0.59	0.62	0.82	0.82	0.69	0.69	0.67	0.67	0.67	0.67	0.69	0.67	0.69	0.62	0.69	0.69	0.79	0.72	0.69	0.59	0.56	0.72	0.67	0.67	0.64	0.64	0.59	0.64	0.51	0.54	0.77	0.44	0.51	0.54	0.54	0.74
CH44	bNAbs	gp120_CD4BS	IGHV3-66	IGHJ2	0.56	0.74	0.64	0.67	0.77	0.74	0.74	0.62	0.64	0.59	0.64	0.77	0.77	0.69	0.69	0.67	0.67	0.67	0.67	0.67	0.67	0.67	0.64	0.67	0.69	0.79	0.74	0.67	0.54	0.54	0.72	0.67	0.64	0.59	0.59	0.54	0.59	0.51	0.54	0.74	0.44	0.49	0.54	0.51	0.69
15e	bNAbs	gp120_CD4BS	IGHV4-39	IGHJ6	0.56	0.56	0.59	0.64	0.59	0.56	0.56	0.59	0.56	0.56	0.59	0.69	0.67	0.64	0.64	0.64	0.64	0.64	0.64	0.62	0.59	0.64	0.59	0.62	0.59	0.62	0.64	0.64	0.62	0.54	0.67	0.64	0.59	0.67	0.67	0.64	0.67	0.49	0.49	0.62	0.44	0.46	0.49	0.51	0.67
CH103	bNAbs	gp120_CD4BS	IGHV4-59	IGHJ4	0.56	0.67	0.59	0.64	0.67	0.67	0.67	0.59	0.59	0.56	0.59	0.67	0.67	0.67	0.67	0.64	0.64	0.64	0.64	0.67	0.67	0.64	0.59	0.62	0.72	0.67	0.67	0.64	0.56	0.51	0.64	0.62	0.59	0.64	0.64	0.56	0.64	0.54	0.46	0.69	0.36	0.49	0.51	0.49	0.69
CH104	bNAbs	gp120_CD4BS	IGHV4-59	IGHJ4	0.56	0.67	0.59	0.64	0.67	0.67	0.67	0.59	0.59	0.56	0.59	0.67	0.67	0.67	0.67	0.64	0.64	0.64	0.64	0.67	0.67	0.64	0.59	0.62	0.72	0.67	0.67	0.64	0.56	0.51	0.64	0.62	0.59	0.64	0.64	0.56	0.64	0.54	0.46	0.69	0.36	0.49	0.51	0.49	0.69
CH106	bNAbs	gp120_CD4BS	IGHV4-59	IGHJ4	0.56	0.67	0.59	0.64	0.67	0.67	0.67	0.59	0.59	0.56	0.59	0.67	0.67	0.67	0.67	0.64	0.64	0.64	0.64	0.67	0.67	0.64	0.59	0.62	0.72	0.67	0.67	0.64	0.56	0.51	0.64	0.62	0.59	0.64	0.64	0.56	0.64	0.54	0.46	0.69	0.36	0.49	0.51	0.49	0.69
F105	bNAbs	gp120_CD4BS	IGHV4-59	NA	0.59	0.62	0.62	0.62	0.62	0.62	0.62	0.64	0.64	0.64	0.62	0.64	0.64	0.64	0.64	0.62	0.62	0.64	0.62	0.69	0.67	0.67	0.62	0.56	0.62	0.64	0.67	0.72	0.59	0.54	0.64	0.64	0.62	0.67	0.67	0.67	0.67	0.51	0.49	0.62	0.44	0.49	0.49	0.49	0.64
QA013.4	bNAbs	gp120_V2	IGHV1-18	IGHJ6	0.56	0.49	0.49	0.54	0.54	0.49	0.49	0.51	0.51	0.51	0.49	0.59	0.56	0.56	0.56	0.54	0.54	0.56	0.54	0.59	0.54	0.59	0.49	0.51	0.51	0.54	0.51	0.64	0.64	0.54	0.59	0.59	0.56	0.64	0.64	0.64	0.64	0.49	0.49	0.54	0.44	0.49	0.51	0.51	0.59
1357	bNAbs	gp120_V2	IGHV1-2	IGHJ4	0.56	0.62	0.64	0.59	0.62	0.62	0.62	0.64	0.67	0.62	0.64	0.64	0.64	0.69	0.67	0.59	0.59	0.59	0.59	0.62	0.59	0.62	0.64	0.59	0.64	0.59	0.62	0.62	0.59	0.56	0.62	0.64	0.62	0.62	0.62	0.56	0.62	0.49	0.49	0.59	0.38	0.56	0.56	0.54	0.62
QA013.19	bNAbs	gp120_V2	IGHV1-46	IGHJ4	0.64	0.51	0.51	0.51	0.54	0.51	0.51	0.56	0.54	0.54	0.51	0.54	0.54	0.54	0.54	0.51	0.51	0.51	0.51	0.54	0.51	0.54	0.51	0.51	0.56	0.51	0.54	0.54	0.56	0.51	0.56	0.54	0.59	0.54	0.54	0.54	0.54	0.46	0.46	0.49	0.38	0.49	0.49	0.49	0.51
QA013.3	bNAbs	gp120_V2	IGHV1-46	IGHJ4	0.51	0.64	0.54	0.64	0.77	0.64	0.64	0.64	0.59	0.59	0.54	0.72	0.72	0.62	0.62	0.64	0.64	0.64	0.64	0.67	0.64	0.64	0.54	0.69	0.64	0.74	0.67	0.64	0.54	0.49	0.69	0.62	0.59	0.56	0.56	0.51	0.56	0.49	0.44	0.72	0.38	0.44	0.46	0.46	0.72
QA013.32	bNAbs	gp120_V2	IGHV1-46	IGHJ4	0.59	0.51	0.51	0.54	0.51	0.51	0.51	0.54	0.54	0.54	0.51	0.56	0.56	0.54	0.54	0.54	0.54	0.54	0.54	0.54	0.51	0.56	0.51	0.51	0.56	0.51	0.54	0.56	0.59	0.54	0.54	0.54	0.62	0.54	0.54	0.54	0.54	0.46	0.49	0.49	0.38	0.54	0.49	0.54	0.54
QA013.53	bNAbs	gp120_V2	IGHV1-46	IGHJ4	0.51	0.64	0.54	0.64	0.77	0.64	0.64	0.64	0.59	0.59	0.54	0.72	0.72	0.62	0.62	0.64	0.64	0.64	0.64	0.67	0.64	0.64	0.54	0.69	0.64	0.74	0.67	0.64	0.54	0.49	0.69	0.62	0.59	0.56	0.56	0.51	0.56	0.49	0.44	0.72	0.38	0.44	0.46	0.46	0.72
1361	bNAbs	gp120_V2	IGHV1-69	IGHJ4	0.62	0.67	0.59	0.67	0.72	0.67	0.67	0.64	0.62	0.62	0.59	0.72	0.72	0.67	0.67	0.67	0.67	0.67	0.67	0.67	0.67	0.69	0.59	0.67	0.72	0.67	0.69	0.69	0.56	0.56	0.67	0.64	0.62	0.59	0.59	0.54	0.59	0.49	0.54	0.67	0.38	0.49	0.51	0.54	0.64
1393A	bNAbs	gp120_V2	IGHV1-69	IGHJ4	0.62	0.69	0.62	0.67	0.69	0.69	0.69	0.62	0.64	0.59	0.62	0.72	0.72	0.67	0.67	0.67	0.67	0.67	0.67	0.67	0.67	0.69	0.62	0.67	0.69	0.67	0.67	0.69	0.56	0.54	0.67	0.67	0.62	0.59	0.59	0.54	0.59	0.49	0.56	0.67	0.38	0.49	0.49	0.56	0.67
697-D	bNAbs	gp120_V2	IGHV1-69	IGHJ4	0.59	0.67	0.56	0.64	0.74	0.67	0.67	0.64	0.62	0.59	0.56	0.72	0.74	0.69	0.69	0.64	0.64	0.64	0.64	0.72	0.67	0.67	0.56	0.69	0.67	0.69	0.67	0.67	0.59	0.56	0.69	0.64	0.62	0.62	0.62	0.56	0.62	0.54	0.49	0.69	0.38	0.51	0.56	0.51	0.77
PGG14	bNAbs	gp120_V2	IGHV1-69	IGHJ5	0.54	0.62	0.59	0.59	0.59	0.62	0.62	0.62	0.64	0.64	0.59	0.64	0.64	0.62	0.62	0.59	0.59	0.59	0.59	0.72	0.67	0.69	0.59	0.62	0.62	0.62	0.67	0.72	0.54	0.51	0.62	0.62	0.59	0.62	0.62	0.56	0.62	0.49	0.49	0.62	0.38	0.51	0.51	0.51	0.62
2158	bNAbs	gp120_V2	IGHV1-69	IGHJ6	0.49	0.49	0.49	0.46	0.46	0.49	0.49	0.46	0.46	0.44	0.49	0.59	0.56	0.51	0.51	0.46	0.46	0.46	0.46	0.54	0.51	0.54	0.49	0.46	0.46	0.49	0.46	0.51	0.59	0.54	0.49	0.46	0.49	0.64	0.64	0.59	0.64	0.44	0.49	0.49	0.41	0.46	0.46	0.44	0.51
PGC14	bNAbs	gp120_V2	IGHV1-69-2	IGHJ5	0.56	0.67	0.59	0.67	0.67	0.67	0.67	0.59	0.59	0.56	0.59	0.69	0.69	0.69	0.69	0.67	0.67	0.69	0.67	0.74	0.72	0.72	0.59	0.64	0.69	0.72	0.69	0.72	0.54	0.54	0.69	0.69	0.64	0.62	0.62	0.56	0.62	0.51	0.51	0.69	0.38	0.51	0.54	0.54	0.69
PGDM1404	bNAbs	gp120_V2	IGHV1-8	IGHJ4	0.59	0.67	0.59	0.69	0.67	0.67	0.67	0.64	0.62	0.62	0.59	0.64	0.64	0.62	0.64	0.69	0.69	0.69	0.69	0.64	0.64	0.67	0.59	0.67	0.67	0.67	0.67	0.64	0.51	0.49	0.64	0.67	0.59	0.56	0.56	0.51	0.56	0.46	0.44	0.64	0.38	0.49	0.49	0.49	0.64
PGDM1400	bNAbs	gp120_V2	IGHV1-8	IGHJ6	0.18	0.21	0.23	0.18	0.18	0.21	0.21	0.13	0.15	0.13	0.23	0.15	0.15	0.15	0.18	0.18	0.18	0.18	0.18	0.18	0.18	0.18	0.23	0.13	0.15	0.18	0.23	0.18	0.18	0.15	0.18	0.15	0.15	0.18	0.18	0.18	0.18	0.21	0.18	0.18	0.23	0.13	0.23	0.15	0.18
PGDM1401	bNAbs	gp120_V2	IGHV1-8	IGHJ6	0.23	0.21	0.23	0.21	0.21	0.21	0.21	0.15	0.15	0.15	0.23	0.23	0.23	0.21	0.23	0.21	0.21	0.21	0.21	0.23	0.21	0.23	0.23	0.15	0.18	0.21	0.23	0.23	0.26	0.21	0.23	0.21	0.21	0.26	0.26	0.26	0.26	0.21	0.21	0.21	0.31	0.21	0.23	0.15	0.23
PGDM1402	bNAbs	gp120_V2	IGHV1-8	IGHJ6	0.18	0.21	0.23	0.18	0.18	0.21	0.21	0.13	0.15	0.13	0.23	0.15	0.15	0.15	0.18	0.18	0.18	0.18	0.18	0.18	0.18	0.18	0.23	0.13	0.15	0.18	0.23	0.18	0.18	0.15	0.18	0.15	0.15	0.18	0.18	0.18	0.18	0.21	0.18	0.18	0.23	0.13	0.23	0.15	0.18
PGDM1403	bNAbs	gp120_V2	IGHV1-8	IGHJ6	0.54	0.67	0.59	0.72	0.69	0.67	0.67	0.62	0.59	0.59	0.59	0.64	0.64	0.62	0.64	0.72	0.72	0.72	0.72	0.64	0.64	0.67	0.59	0.67	0.69	0.64	0.67	0.64	0.49	0.46	0.62	0.64	0.56	0.54	0.54	0.49	0.54	0.46	0.41	0.64	0.36	0.46	0.51	0.51	0.62
PGDM1405	bNAbs	gp120_V2	IGHV1-8	IGHJ6	0.21	0.21	0.23	0.18	0.18	0.21	0.21	0.18	0.18	0.18	0.23	0.18	0.18	0.21	0.23	0.18	0.18	0.18	0.18	0.21	0.18	0.21	0.23	0.15	0.15	0.18	0.21	0.21	0.18	0.18	0.18	0.21	0.18	0.21	0.21	0.21	0.21	0.18	0.23	0.13	0.26	0.21	0.23	0.21	0.18
PGDM1406	bNAbs	gp120_V2	IGHV1-8	IGHJ6	0.49	0.67	0.56	0.67	0.67	0.67	0.67	0.62	0.59	0.59	0.56	0.69	0.69	0.59	0.59	0.67	0.67	0.67	0.67	0.62	0.62	0.62	0.56	0.69	0.62	0.72	0.67	0.62	0.49	0.46	0.62	0.64	0.54	0.54	0.54	0.49	0.54	0.49	0.44	0.69	0.33	0.46	0.54	0.54	0.67
PGT141	bNAbs	gp120_V2	IGHV1-8	IGHJ6	0.21	0.23	0.26	0.18	0.18	0.23	0.23	0.15	0.15	0.15	0.26	0.21	0.21	0.18	0.21	0.18	0.18	0.18	0.18	0.21	0.18	0.21	0.26	0.15	0.15	0.21	0.21	0.21	0.23	0.18	0.21	0.21	0.18	0.23	0.23	0.23	0.23	0.21	0.23	0.18	0.26	0.18	0.18	0.18	0.21
PGT142	bNAbs	gp120_V2	IGHV1-8	IGHJ6	0.21	0.23	0.26	0.18	0.18	0.23	0.23	0.15	0.15	0.15	0.26	0.21	0.21	0.18	0.21	0.18	0.18	0.18	0.18	0.21	0.18	0.21	0.26	0.15	0.15	0.21	0.21	0.21	0.23	0.18	0.21	0.21	0.18	0.23	0.23	0.23	0.23	0.21	0.23	0.18	0.26	0.18	0.18	0.18	0.21
PGT143	bNAbs	gp120_V2	IGHV1-8	IGHJ6	0.21	0.23	0.26	0.18	0.18	0.23	0.23	0.15	0.15	0.15	0.26	0.21	0.21	0.18	0.21	0.18	0.18	0.18	0.18	0.21	0.18	0.21	0.26	0.15	0.15	0.21	0.21	0.21	0.23	0.18	0.21	0.21	0.18	0.23	0.23	0.23	0.23	0.21	0.23	0.18	0.26	0.18	0.18	0.18	0.21
PGT144	bNAbs	gp120_V2	IGHV1-8	IGHJ6	0.18	0.21	0.23	0.15	0.15	0.21	0.21	0.13	0.13	0.13	0.23	0.18	0.18	0.15	0.18	0.15	0.15	0.15	0.15	0.18	0.15	0.18	0.23	0.15	0.13	0.18	0.18	0.18	0.21	0.15	0.18	0.18	0.15	0.21	0.21	0.21	0.21	0.23	0.21	0.18	0.23	0.15	0.18	0.18	0.21
PGT145	bNAbs	gp120_V2	IGHV1-8	IGHJ6	0.21	0.21	0.23	0.18	0.18	0.21	0.21	0.15	0.15	0.15	0.23	0.21	0.21	0.18	0.21	0.18	0.18	0.18	0.18	0.21	0.18	0.21	0.23	0.21	0.15	0.18	0.21	0.21	0.23	0.18	0.21	0.21	0.18	0.23	0.23	0.23	0.23	0.21	0.18	0.21	0.23	0.18	0.21	0.18	0.23
VRC38.01	bNAbs	gp120_V2	IGHV3-13	IGHJ6	0.51	0.64	0.64	0.62	0.59	0.64	0.64	0.59	0.62	0.62	0.64	0.64	0.62	0.59	0.59	0.62	0.62	0.59	0.62	0.62	0.62	0.64	0.64	0.62	0.62	0.62	0.64	0.62	0.56	0.49	0.56	0.59	0.56	0.67	0.67	0.59	0.67	0.54	0.44	0.59	0.38	0.51	0.49	0.49	0.62
VRC38.02	bNAbs	gp120_V2	IGHV3-13	IGHJ6	0.54	0.62	0.62	0.62	0.59	0.62	0.62	0.62	0.67	0.64	0.62	0.64	0.62	0.62	0.62	0.62	0.62	0.59	0.62	0.62	0.62	0.64	0.62	0.56	0.62	0.64	0.62	0.59	0.59	0.54	0.59	0.56	0.59	0.69	0.69	0.59	0.69	0.49	0.49	0.59	0.41	0.46	0.49	0.49	0.59
VRC38.03	bNAbs	gp120_V2	IGHV3-13	IGHJ6	0.49	0.56	0.56	0.56	0.56	0.56	0.56	0.56	0.59	0.59	0.56	0.59	0.56	0.54	0.54	0.56	0.56	0.54	0.56	0.56	0.56	0.59	0.56	0.62	0.56	0.62	0.59	0.56	0.59	0.46	0.56	0.56	0.56	0.64	0.64	0.56	0.64	0.51	0.41	0.59	0.36	0.49	0.51	0.51	0.62
VRC38.04	bNAbs	gp120_V2	IGHV3-13	IGHJ6	0.54	0.62	0.62	0.62	0.59	0.62	0.62	0.62	0.67	0.64	0.62	0.64	0.62	0.62	0.62	0.62	0.62	0.59	0.62	0.62	0.62	0.64	0.62	0.56	0.62	0.64	0.62	0.59	0.59	0.54	0.59	0.56	0.59	0.69	0.69	0.59	0.69	0.49	0.49	0.59	0.41	0.46	0.49	0.49	0.59
VRC38.05	bNAbs	gp120_V2	IGHV3-13	IGHJ6	0.54	0.62	0.62	0.62	0.59	0.62	0.62	0.62	0.67	0.64	0.62	0.64	0.62	0.62	0.62	0.62	0.62	0.59	0.62	0.62	0.62	0.64	0.62	0.56	0.62	0.64	0.62	0.59	0.59	0.54	0.59	0.56	0.59	0.69	0.69	0.59	0.69	0.49	0.49	0.59	0.41	0.46	0.49	0.49	0.59
VRC38.06	bNAbs	gp120_V2	IGHV3-13	IGHJ6	0.51	0.62	0.62	0.59	0.56	0.62	0.62	0.59	0.62	0.62	0.62	0.62	0.59	0.56	0.56	0.59	0.59	0.56	0.59	0.59	0.59	0.62	0.62	0.59	0.59	0.62	0.62	0.59	0.56	0.49	0.56	0.56	0.56	0.67	0.67	0.59	0.67	0.54	0.44	0.59	0.38	0.49	0.46	0.46	0.62
VRC38.07	bNAbs	gp120_V2	IGHV3-13	IGHJ6	0.51	0.64	0.64	0.62	0.59	0.64	0.64	0.59	0.62	0.62	0.64	0.62	0.59	0.59	0.59	0.62	0.62	0.59	0.62	0.62	0.62	0.67	0.64	0.59	0.62	0.62	0.64	0.62	0.54	0.49	0.56	0.59	0.56	0.64	0.64	0.56	0.64	0.54	0.44	0.56	0.38	0.51	0.49	0.49	0.59
VRC38.08	bNAbs	gp120_V2	IGHV3-13	IGHJ6	0.54	0.59	0.59	0.59	0.56	0.59	0.59	0.59	0.62	0.62	0.59	0.64	0.62	0.59	0.59	0.59	0.59	0.56	0.59	0.62	0.59	0.64	0.59	0.64	0.59	0.62	0.62	0.62	0.64	0.51	0.59	0.62	0.59	0.69	0.69	0.62	0.69	0.51	0.46	0.59	0.38	0.54	0.54	0.51	0.64
VRC38.09	bNAbs	gp120_V2	IGHV3-13	IGHJ6	0.49	0.59	0.59	0.56	0.54	0.59	0.59	0.62	0.64	0.62	0.59	0.59	0.56	0.56	0.56	0.56	0.56	0.54	0.56	0.59	0.62	0.62	0.59	0.59	0.56	0.59	0.59	0.56	0.51	0.49	0.54	0.56	0.54	0.62	0.62	0.51	0.62	0.51	0.44	0.56	0.36	0.49	0.54	0.51	0.59
VRC38.10	bNAbs	gp120_V2	IGHV3-13	IGHJ6	0.51	0.56	0.56	0.56	0.54	0.56	0.56	0.56	0.59	0.59	0.56	0.62	0.59	0.56	0.56	0.56	0.56	0.54	0.56	0.59	0.56	0.62	0.56	0.62	0.56	0.59	0.59	0.59	0.62	0.49	0.56	0.59	0.56	0.67	0.67	0.59	0.67	0.51	0.44	0.59	0.36	0.51	0.54	0.54	0.64
VRC38.11	bNAbs	gp120_V2	IGHV3-13	IGHJ6	0.54	0.59	0.59	0.59	0.56	0.59	0.59	0.59	0.62	0.62	0.59	0.62	0.59	0.59	0.59	0.59	0.59	0.56	0.59	0.62	0.59	0.67	0.59	0.62	0.59	0.62	0.62	0.62	0.62	0.51	0.59	0.62	0.59	0.67	0.67	0.59	0.67	0.51	0.46	0.56	0.38	0.54	0.54	0.51	0.62
PCT64-18B	bNAbs	gp120_V2	IGHV3-15	IGHJ6	0.38	0.38	0.41	0.36	0.36	0.38	0.38	0.36	0.36	0.36	0.41	0.41	0.41	0.38	0.38	0.36	0.36	0.36	0.36	0.41	0.38	0.41	0.41	0.41	0.38	0.38	0.41	0.38	0.46	0.38	0.44	0.44	0.41	0.44	0.44	0.46	0.44	0.46	0.44	0.38	0.41	0.44	0.41	0.41	0.44
PCT64-18C	bNAbs	gp120_V2	IGHV3-15	IGHJ6	0.38	0.38	0.41	0.38	0.36	0.38	0.38	0.36	0.36	0.36	0.41	0.41	0.41	0.38	0.38	0.38	0.38	0.36	0.38	0.41	0.38	0.44	0.41	0.41	0.38	0.38	0.41	0.38	0.46	0.38	0.44	0.44	0.44	0.44	0.44	0.49	0.44	0.41	0.38	0.38	0.41	0.41	0.38	0.38	0.41
PCT64-18D	bNAbs	gp120_V2	IGHV3-15	IGHJ6	0.38	0.38	0.41	0.38	0.36	0.38	0.38	0.36	0.36	0.36	0.41	0.41	0.41	0.38	0.38	0.38	0.38	0.36	0.38	0.41	0.38	0.44	0.41	0.41	0.38	0.38	0.41	0.38	0.46	0.38	0.44	0.44	0.44	0.44	0.44	0.49	0.44	0.41	0.38	0.38	0.41	0.41	0.38	0.38	0.41
PCT64-18F	bNAbs	gp120_V2	IGHV3-15	IGHJ6	0.38	0.38	0.41	0.38	0.36	0.38	0.38	0.36	0.36	0.36	0.41	0.41	0.41	0.38	0.38	0.38	0.38	0.36	0.38	0.41	0.38	0.44	0.41	0.41	0.38	0.38	0.41	0.38	0.46	0.38	0.44	0.44	0.44	0.44	0.44	0.49	0.44	0.41	0.38	0.38	0.41	0.41	0.38	0.38	0.41
PCT64-24A	bNAbs	gp120_V2	IGHV3-15	IGHJ6	0.38	0.41	0.41	0.36	0.36	0.41	0.41	0.38	0.38	0.41	0.41	0.41	0.41	0.38	0.38	0.36	0.36	0.36	0.36	0.41	0.41	0.41	0.41	0.41	0.41	0.38	0.41	0.38	0.46	0.38	0.41	0.41	0.41	0.46	0.46	0.46	0.46	0.44	0.41	0.38	0.41	0.41	0.38	0.41	0.41
PCT64-24B	bNAbs	gp120_V2	IGHV3-15	IGHJ6	0.38	0.41	0.41	0.36	0.36	0.41	0.41	0.38	0.38	0.41	0.41	0.41	0.41	0.38	0.38	0.36	0.36	0.36	0.36	0.41	0.41	0.41	0.41	0.41	0.41	0.38	0.41	0.38	0.46	0.38	0.41	0.41	0.41	0.46	0.46	0.46	0.46	0.44	0.41	0.38	0.41	0.41	0.38	0.41	0.41
PCT64-24E	bNAbs	gp120_V2	IGHV3-15	IGHJ6	0.41	0.41	0.41	0.36	0.36	0.41	0.41	0.36	0.38	0.38	0.41	0.41	0.41	0.38	0.38	0.36	0.36	0.36	0.36	0.41	0.38	0.41	0.41	0.41	0.41	0.41	0.41	0.38	0.44	0.38	0.41	0.41	0.41	0.46	0.46	0.49	0.46	0.44	0.38	0.38	0.41	0.41	0.41	0.38	0.41
PCT64-24F	bNAbs	gp120_V2	IGHV3-15	IGHJ6	0.38	0.38	0.41	0.38	0.36	0.38	0.38	0.36	0.36	0.36	0.41	0.41	0.41	0.38	0.38	0.38	0.38	0.36	0.38	0.41	0.38	0.44	0.41	0.41	0.38	0.38	0.41	0.38	0.46	0.41	0.44	0.44	0.46	0.44	0.44	0.51	0.44	0.38	0.38	0.38	0.44	0.38	0.38	0.38	0.41
PCT64-24G	bNAbs	gp120_V2	IGHV3-15	IGHJ6	0.38	0.38	0.41	0.38	0.36	0.38	0.38	0.36	0.36	0.36	0.41	0.41	0.41	0.38	0.38	0.38	0.38	0.36	0.38	0.44	0.38	0.46	0.41	0.41	0.38	0.38	0.44	0.41	0.44	0.41	0.44	0.44	0.44	0.44	0.44	0.49	0.44	0.41	0.38	0.38	0.44	0.38	0.38	0.38	0.41
PCT64-24H	bNAbs	gp120_V2	IGHV3-15	IGHJ6	0.38	0.38	0.41	0.38	0.36	0.38	0.38	0.36	0.36	0.36	0.41	0.41	0.41	0.38	0.38	0.38	0.38	0.36	0.38	0.44	0.38	0.46	0.41	0.41	0.38	0.38	0.44	0.41	0.44	0.41	0.44	0.44	0.44	0.44	0.44	0.49	0.44	0.41	0.38	0.38	0.44	0.38	0.38	0.38	0.41
PCT64-35B	bNAbs	gp120_V2	IGHV3-15	IGHJ6	0.41	0.38	0.41	0.38	0.36	0.38	0.38	0.36	0.36	0.36	0.41	0.41	0.41	0.38	0.38	0.38	0.38	0.36	0.38	0.41	0.38	0.44	0.41	0.44	0.38	0.38	0.41	0.38	0.44	0.41	0.41	0.41	0.44	0.44	0.44	0.49	0.44	0.41	0.38	0.38	0.44	0.38	0.38	0.38	0.41
PCT64-35C	bNAbs	gp120_V2	IGHV3-15	IGHJ6	0.41	0.38	0.41	0.38	0.36	0.38	0.38	0.36	0.36	0.36	0.41	0.41	0.41	0.38	0.38	0.38	0.38	0.36	0.38	0.41	0.38	0.44	0.41	0.44	0.38	0.38	0.41	0.38	0.44	0.41	0.41	0.41	0.44	0.44	0.44	0.49	0.44	0.41	0.38	0.38	0.44	0.38	0.38	0.38	0.41
PCT64-35D	bNAbs	gp120_V2	IGHV3-15	IGHJ6	0.41	0.38	0.41	0.38	0.36	0.38	0.38	0.36	0.36	0.36	0.41	0.41	0.41	0.38	0.38	0.38	0.38	0.36	0.38	0.41	0.38	0.44	0.41	0.44	0.38	0.38	0.41	0.38	0.44	0.41	0.41	0.41	0.44	0.44	0.44	0.49	0.44	0.41	0.38	0.38	0.44	0.38	0.38	0.38	0.41
PCT64-35E	bNAbs	gp120_V2	IGHV3-15	IGHJ6	0.41	0.38	0.41	0.38	0.36	0.38	0.38	0.36	0.36	0.36	0.41	0.41	0.41	0.38	0.38	0.38	0.38	0.36	0.38	0.41	0.38	0.44	0.41	0.44	0.38	0.38	0.41	0.38	0.44	0.41	0.41	0.41	0.44	0.44	0.44	0.49	0.44	0.41	0.38	0.38	0.44	0.38	0.38	0.38	0.41
PCT64-35F	bNAbs	gp120_V2	IGHV3-15	IGHJ6	0.41	0.38	0.41	0.38	0.36	0.38	0.38	0.36	0.36	0.36	0.41	0.41	0.41	0.38	0.38	0.38	0.38	0.36	0.38	0.41	0.38	0.44	0.41	0.44	0.38	0.38	0.41	0.38	0.44	0.41	0.41	0.41	0.44	0.44	0.44	0.49	0.44	0.41	0.38	0.38	0.44	0.38	0.38	0.38	0.41
PCT64-35G	bNAbs	gp120_V2	IGHV3-15	IGHJ6	0.41	0.38	0.41	0.38	0.36	0.38	0.38	0.36	0.36	0.36	0.41	0.41	0.41	0.38	0.38	0.38	0.38	0.36	0.38	0.41	0.38	0.44	0.41	0.44	0.38	0.38	0.41	0.38	0.44	0.41	0.41	0.41	0.44	0.44	0.44	0.49	0.44	0.41	0.38	0.38	0.44	0.38	0.38	0.38	0.41
PCT64-35H	bNAbs	gp120_V2	IGHV3-15	IGHJ6	0.44	0.38	0.41	0.41	0.36	0.38	0.38	0.36	0.36	0.36	0.41	0.41	0.41	0.38	0.38	0.41	0.41	0.38	0.41	0.41	0.38	0.44	0.41	0.41	0.38	0.38	0.44	0.38	0.44	0.41	0.41	0.41	0.44	0.44	0.44	0.49	0.44	0.41	0.41	0.38	0.44	0.38	0.38	0.41	0.41
PCT64-35I	bNAbs	gp120_V2	IGHV3-15	IGHJ6	0.41	0.38	0.38	0.41	0.36	0.38	0.38	0.36	0.36	0.36	0.38	0.41	0.41	0.41	0.41	0.41	0.41	0.38	0.41	0.38	0.36	0.41	0.38	0.41	0.36	0.38	0.44	0.41	0.46	0.41	0.44	0.44	0.44	0.44	0.44	0.51	0.44	0.38	0.41	0.38	0.44	0.38	0.38	0.41	0.41
PCT64-35K	bNAbs	gp120_V2	IGHV3-15	IGHJ6	0.41	0.38	0.41	0.38	0.38	0.38	0.38	0.36	0.36	0.36	0.41	0.41	0.41	0.38	0.38	0.38	0.38	0.36	0.38	0.41	0.38	0.44	0.41	0.41	0.38	0.38	0.41	0.38	0.44	0.41	0.41	0.41	0.46	0.44	0.44	0.49	0.44	0.41	0.38	0.38	0.44	0.38	0.38	0.38	0.41
PCT64-35M	bNAbs	gp120_V2	IGHV3-15	IGHJ6	0.38	0.38	0.38	0.36	0.36	0.38	0.38	0.36	0.36	0.36	0.38	0.41	0.41	0.38	0.38	0.36	0.36	0.36	0.36	0.44	0.41	0.41	0.38	0.41	0.38	0.38	0.41	0.38	0.44	0.38	0.41	0.41	0.41	0.44	0.44	0.46	0.44	0.41	0.41	0.38	0.46	0.38	0.38	0.44	0.41
PCT64-35N	bNAbs	gp120_V2	IGHV3-15	IGHJ6	0.41	0.38	0.41	0.38	0.38	0.38	0.38	0.36	0.36	0.36	0.41	0.41	0.41	0.38	0.38	0.38	0.38	0.36	0.38	0.41	0.38	0.44	0.41	0.41	0.38	0.38	0.41	0.38	0.44	0.41	0.41	0.41	0.46	0.44	0.44	0.49	0.44	0.41	0.38	0.38	0.44	0.38	0.38	0.38	0.41
PCT64-35O	bNAbs	gp120_V2	IGHV3-15	IGHJ6	0.41	0.38	0.41	0.38	0.38	0.38	0.38	0.36	0.36	0.36	0.41	0.41	0.41	0.38	0.38	0.38	0.38	0.36	0.38	0.41	0.38	0.44	0.41	0.41	0.38	0.38	0.41	0.38	0.44	0.41	0.41	0.41	0.46	0.44	0.44	0.49	0.44	0.41	0.38	0.38	0.44	0.38	0.38	0.38	0.41
PCT64-35S	bNAbs	gp120_V2	IGHV3-15	IGHJ6	0.44	0.38	0.41	0.41	0.36	0.38	0.38	0.36	0.36	0.36	0.41	0.41	0.41	0.38	0.38	0.41	0.41	0.38	0.41	0.41	0.38	0.44	0.41	0.41	0.38	0.38	0.44	0.38	0.44	0.41	0.41	0.41	0.44	0.44	0.44	0.49	0.44	0.41	0.41	0.38	0.44	0.38	0.38	0.41	0.41
CH01	bNAbs	gp120_V2	IGHV3-20	IGHJ2	0.46	0.44	0.46	0.41	0.44	0.44	0.44	0.36	0.38	0.36	0.46	0.46	0.49	0.59	0.54	0.41	0.41	0.41	0.41	0.46	0.41	0.46	0.46	0.33	0.44	0.41	0.44	0.46	0.51	0.49	0.41	0.38	0.44	0.41	0.41	0.44	0.41	0.38	0.46	0.38	0.46	0.49	0.46	0.38	0.41
CH02	bNAbs	gp120_V2	IGHV3-20	IGHJ2	0.46	0.44	0.46	0.41	0.44	0.44	0.44	0.36	0.38	0.36	0.46	0.46	0.49	0.56	0.51	0.41	0.41	0.41	0.41	0.46	0.41	0.46	0.46	0.33	0.44	0.41	0.46	0.46	0.51	0.49	0.41	0.38	0.44	0.41	0.41	0.44	0.41	0.38	0.44	0.38	0.44	0.49	0.44	0.38	0.41
CH03	bNAbs	gp120_V2	IGHV3-20	IGHJ2	0.46	0.44	0.46	0.41	0.44	0.44	0.44	0.36	0.38	0.36	0.46	0.46	0.49	0.59	0.54	0.41	0.41	0.41	0.41	0.46	0.41	0.46	0.46	0.33	0.44	0.41	0.44	0.46	0.51	0.49	0.41	0.38	0.44	0.41	0.41	0.44	0.41	0.38	0.46	0.38	0.46	0.49	0.46	0.38	0.41
CH04	bNAbs	gp120_V2	IGHV3-20	IGHJ2	0.46	0.44	0.46	0.41	0.44	0.44	0.44	0.36	0.38	0.36	0.46	0.49	0.51	0.56	0.51	0.41	0.41	0.41	0.41	0.46	0.41	0.46	0.46	0.36	0.44	0.41	0.44	0.46	0.54	0.49	0.41	0.38	0.44	0.44	0.44	0.46	0.44	0.38	0.44	0.41	0.46	0.49	0.44	0.38	0.44
VRC26.01	bNAbs	gp120_V2	IGHV3-30	IGHJ3	0.15	0.08	0.08	0.1	0.1	0.08	0.08	0.05	0.08	0.05	0.08	0.15	0.15	0.15	0.15	0.1	0.1	0.1	0.1	0.13	0.1	0.15	0.08	0.05	0.1	0.08	0.1	0.13	0.13	0.18	0.13	0.13	0.15	0.13	0.13	0.13	0.13	0.1	0.18	0.15	0.21	0.1	0.18	0.15	0.13
VRC26.02	bNAbs	gp120_V2	IGHV3-30	IGHJ3	0.15	0.08	0.08	0.08	0.1	0.08	0.08	0.05	0.08	0.05	0.08	0.15	0.15	0.15	0.18	0.08	0.08	0.08	0.08	0.13	0.1	0.13	0.08	0.08	0.13	0.08	0.1	0.13	0.15	0.15	0.1	0.08	0.13	0.15	0.15	0.15	0.15	0.13	0.13	0.18	0.13	0.13	0.15	0.13	0.13
VRC26.03	bNAbs	gp120_V2	IGHV3-30	IGHJ3	0.18	0.1	0.08	0.08	0.1	0.1	0.1	0.08	0.08	0.05	0.08	0.13	0.13	0.15	0.18	0.08	0.08	0.08	0.08	0.15	0.13	0.13	0.08	0.08	0.13	0.08	0.13	0.15	0.13	0.15	0.1	0.08	0.13	0.15	0.15	0.13	0.15	0.13	0.13	0.15	0.13	0.13	0.15	0.13	0.1
VRC26.04	bNAbs	gp120_V2	IGHV3-30	IGHJ3	0.18	0.1	0.08	0.08	0.1	0.1	0.1	0.08	0.08	0.05	0.08	0.13	0.13	0.15	0.18	0.08	0.08	0.08	0.08	0.15	0.13	0.13	0.08	0.08	0.13	0.08	0.13	0.15	0.13	0.15	0.1	0.08	0.13	0.15	0.15	0.13	0.15	0.13	0.13	0.15	0.13	0.13	0.15	0.13	0.1
VRC26.05	bNAbs	gp120_V2	IGHV3-30	IGHJ3	0.18	0.1	0.1	0.13	0.13	0.1	0.1	0.08	0.1	0.08	0.1	0.15	0.15	0.23	0.21	0.13	0.13	0.13	0.13	0.15	0.13	0.18	0.1	0.05	0.15	0.1	0.13	0.18	0.15	0.18	0.13	0.1	0.15	0.15	0.15	0.15	0.15	0.13	0.18	0.13	0.21	0.18	0.18	0.1	0.1
VRC26.06	bNAbs	gp120_V2	IGHV3-30	IGHJ3	0.18	0.08	0.08	0.08	0.1	0.08	0.08	0.05	0.08	0.05	0.08	0.15	0.15	0.15	0.18	0.08	0.08	0.08	0.08	0.13	0.1	0.13	0.08	0.05	0.13	0.08	0.1	0.13	0.13	0.15	0.1	0.08	0.13	0.15	0.15	0.15	0.15	0.1	0.13	0.15	0.15	0.13	0.1	0.08	0.1
VRC26.07	bNAbs	gp120_V2	IGHV3-30	IGHJ3	0.18	0.1	0.08	0.08	0.1	0.1	0.1	0.08	0.08	0.05	0.08	0.13	0.13	0.15	0.18	0.08	0.08	0.08	0.08	0.15	0.13	0.13	0.08	0.08	0.13	0.08	0.13	0.15	0.13	0.15	0.1	0.08	0.13	0.15	0.15	0.13	0.15	0.13	0.13	0.15	0.13	0.13	0.15	0.13	0.1
VRC26.08	bNAbs	gp120_V2	IGHV3-30	IGHJ3	0.13	0.08	0.05	0.05	0.05	0.08	0.08	0.08	0.08	0.05	0.05	0.08	0.08	0.1	0.13	0.05	0.05	0.05	0.05	0.1	0.1	0.08	0.05	0.05	0.08	0.05	0.08	0.1	0.05	0.15	0.05	0.08	0.08	0.1	0.1	0.1	0.1	0.05	0.1	0.08	0.05	0.13	0.13	0.1	0.03
VRC26.09	bNAbs	gp120_V2	IGHV3-30	IGHJ3	0.08	0.05	0.03	0.03	0.03	0.05	0.05	0.05	0.05	0.03	0.03	0.05	0.05	0.08	0.1	0.03	0.03	0.03	0.03	0.08	0.08	0.05	0.03	0.05	0.05	0	0.05	0.08	0.03	0.13	0.03	0.05	0.05	0.08	0.08	0.08	0.08	0.05	0.08	0.08	0.03	0.1	0.15	0.13	0.03
VRC26.10	bNAbs	gp120_V2	IGHV3-30	IGHJ3	0.15	0.08	0.08	0.08	0.1	0.08	0.08	0.05	0.08	0.05	0.08	0.13	0.13	0.15	0.18	0.08	0.08	0.08	0.08	0.13	0.1	0.13	0.08	0.05	0.15	0.08	0.1	0.13	0.1	0.15	0.1	0.08	0.13	0.13	0.13	0.13	0.13	0.13	0.13	0.15	0.13	0.13	0.15	0.13	0.1
VRC26.12	bNAbs	gp120_V2	IGHV3-30	IGHJ3	0.21	0.08	0.08	0.1	0.1	0.08	0.08	0.08	0.08	0.08	0.08	0.13	0.13	0.18	0.21	0.1	0.1	0.1	0.1	0.18	0.15	0.18	0.08	0.05	0.13	0.1	0.15	0.18	0.15	0.15	0.13	0.1	0.15	0.15	0.15	0.15	0.15	0.15	0.15	0.13	0.18	0.13	0.13	0.08	0.13
VRC26.13	bNAbs	gp120_V2	IGHV3-30	IGHJ3	0.21	0.08	0.08	0.1	0.1	0.08	0.08	0.08	0.08	0.08	0.08	0.13	0.13	0.18	0.21	0.1	0.1	0.1	0.1	0.18	0.15	0.18	0.08	0.05	0.13	0.1	0.15	0.18	0.15	0.15	0.13	0.1	0.15	0.15	0.15	0.15	0.15	0.15	0.15	0.13	0.18	0.13	0.13	0.08	0.13
VRC26.14	bNAbs	gp120_V2	IGHV3-30	IGHJ3	0.18	0.08	0.08	0.1	0.1	0.08	0.08	0.08	0.08	0.08	0.08	0.13	0.13	0.15	0.18	0.1	0.1	0.1	0.1	0.18	0.15	0.18	0.08	0.05	0.13	0.13	0.18	0.18	0.13	0.15	0.15	0.13	0.13	0.15	0.15	0.15	0.15	0.15	0.13	0.13	0.18	0.13	0.1	0.08	0.13
VRC26.15	bNAbs	gp120_V2	IGHV3-30	IGHJ3	0.21	0.08	0.08	0.1	0.1	0.08	0.08	0.08	0.08	0.08	0.08	0.13	0.13	0.15	0.18	0.1	0.1	0.1	0.1	0.15	0.13	0.15	0.08	0.05	0.13	0.15	0.13	0.15	0.13	0.15	0.13	0.1	0.13	0.15	0.15	0.15	0.15	0.13	0.13	0.13	0.18	0.13	0.1	0.08	0.1
VRC26.16	bNAbs	gp120_V2	IGHV3-30	IGHJ3	0.18	0.08	0.08	0.1	0.1	0.08	0.08	0.08	0.08	0.08	0.08	0.13	0.13	0.15	0.18	0.1	0.1	0.1	0.1	0.18	0.15	0.18	0.08	0.05	0.13	0.13	0.18	0.18	0.13	0.15	0.15	0.13	0.13	0.15	0.15	0.15	0.15	0.15	0.13	0.13	0.18	0.13	0.1	0.08	0.13
VRC26.17	bNAbs	gp120_V2	IGHV3-30	IGHJ3	0.23	0.1	0.1	0.1	0.13	0.1	0.1	0.08	0.1	0.08	0.1	0.15	0.15	0.18	0.21	0.1	0.1	0.1	0.1	0.15	0.13	0.15	0.1	0.05	0.18	0.13	0.13	0.15	0.13	0.18	0.13	0.1	0.15	0.15	0.15	0.15	0.15	0.13	0.15	0.15	0.18	0.15	0.13	0.1	0.1
VRC26.18	bNAbs	gp120_V2	IGHV3-30	IGHJ3	0.21	0.1	0.1	0.1	0.13	0.1	0.1	0.08	0.1	0.08	0.1	0.15	0.15	0.18	0.21	0.1	0.1	0.1	0.1	0.15	0.13	0.15	0.1	0.05	0.18	0.13	0.13	0.15	0.13	0.18	0.13	0.1	0.15	0.15	0.15	0.15	0.15	0.13	0.15	0.15	0.18	0.15	0.13	0.1	0.1
VRC26.19	bNAbs	gp120_V2	IGHV3-30	IGHJ3	0.15	0.1	0.1	0.1	0.13	0.1	0.1	0.08	0.1	0.08	0.1	0.15	0.15	0.18	0.21	0.1	0.1	0.1	0.1	0.15	0.13	0.15	0.1	0.05	0.15	0.1	0.13	0.15	0.13	0.18	0.13	0.1	0.15	0.15	0.15	0.18	0.15	0.15	0.18	0.15	0.13	0.18	0.15	0.15	0.1
VRC26.20	bNAbs	gp120_V2	IGHV3-30	IGHJ3	0.13	0.08	0.05	0.05	0.05	0.08	0.08	0.08	0.08	0.05	0.05	0.08	0.08	0.1	0.13	0.05	0.05	0.05	0.05	0.1	0.1	0.08	0.05	0.05	0.08	0.05	0.08	0.1	0.05	0.15	0.05	0.08	0.08	0.1	0.1	0.1	0.1	0.05	0.1	0.08	0.05	0.13	0.13	0.1	0.03
VRC26.21	bNAbs	gp120_V2	IGHV3-30	IGHJ3	0.13	0.08	0.05	0.03	0.05	0.08	0.08	0.08	0.08	0.05	0.05	0.1	0.1	0.1	0.13	0.03	0.03	0.03	0.03	0.1	0.1	0.1	0.05	0.08	0.05	0.05	0.05	0.13	0.05	0.15	0.05	0.08	0.08	0.1	0.1	0.1	0.1	0.05	0.1	0.08	0.05	0.13	0.1	0.1	0.03
VRC26.22	bNAbs	gp120_V2	IGHV3-30	IGHJ3	0.13	0.08	0.05	0.03	0.05	0.08	0.08	0.08	0.08	0.05	0.05	0.1	0.1	0.1	0.13	0.03	0.03	0.03	0.03	0.1	0.1	0.1	0.05	0.08	0.05	0.05	0.05	0.13	0.05	0.15	0.05	0.08	0.08	0.1	0.1	0.1	0.1	0.03	0.13	0.08	0.05	0.13	0.1	0.13	0.03
VRC26.23	bNAbs	gp120_V2	IGHV3-30	IGHJ3	0.18	0.05	0.05	0.08	0.08	0.05	0.05	0.05	0.05	0.05	0.05	0.1	0.1	0.13	0.15	0.08	0.08	0.08	0.08	0.15	0.13	0.15	0.05	0.05	0.1	0.1	0.13	0.15	0.13	0.13	0.1	0.08	0.1	0.13	0.13	0.13	0.13	0.15	0.1	0.13	0.13	0.1	0.13	0.1	0.13
VRC26.24	bNAbs	gp120_V2	IGHV3-30	IGHJ3	0.56	0.64	0.54	0.64	0.69	0.64	0.64	0.59	0.56	0.56	0.54	0.74	0.74	0.64	0.64	0.64	0.64	0.64	0.64	0.72	0.69	0.69	0.54	0.67	0.64	0.74	0.67	0.69	0.54	0.51	0.67	0.67	0.62	0.64	0.64	0.59	0.64	0.51	0.49	0.74	0.38	0.46	0.54	0.54	0.77
VRC26.25	bNAbs	gp120_V2	IGHV3-30	IGHJ3	0.13	0.05	0.03	0.05	0.05	0.05	0.05	0.05	0.03	0.03	0.03	0.08	0.08	0.1	0.13	0.05	0.05	0.05	0.05	0.13	0.13	0.1	0.03	0.05	0.08	0.05	0.1	0.13	0.08	0.13	0.08	0.05	0.08	0.13	0.13	0.1	0.13	0.1	0.08	0.1	0.13	0.08	0.1	0.08	0.08
VRC26.26	bNAbs	gp120_V2	IGHV3-30	IGHJ3	0.1	0.08	0.05	0.05	0.05	0.08	0.08	0.08	0.08	0.05	0.05	0.1	0.1	0.1	0.13	0.05	0.05	0.05	0.05	0.1	0.1	0.08	0.05	0.08	0.08	0.03	0.08	0.1	0.08	0.15	0.05	0.08	0.08	0.13	0.13	0.13	0.13	0.05	0.1	0.1	0.05	0.13	0.13	0.1	0.05
VRC26.27	bNAbs	gp120_V2	IGHV3-30	IGHJ3	0.13	0.08	0.05	0.05	0.05	0.08	0.08	0.08	0.08	0.05	0.05	0.08	0.08	0.1	0.13	0.05	0.05	0.05	0.05	0.1	0.1	0.08	0.05	0.05	0.08	0.05	0.08	0.1	0.05	0.15	0.05	0.08	0.08	0.1	0.1	0.1	0.1	0.05	0.1	0.08	0.05	0.13	0.13	0.1	0.03
VRC26.28	bNAbs	gp120_V2	IGHV3-30	IGHJ3	0.13	0.08	0.05	0.03	0.05	0.08	0.08	0.08	0.08	0.05	0.05	0.1	0.1	0.1	0.13	0.03	0.03	0.03	0.03	0.1	0.1	0.1	0.05	0.08	0.05	0.05	0.05	0.13	0.05	0.15	0.05	0.08	0.08	0.1	0.1	0.1	0.1	0.03	0.13	0.08	0.05	0.13	0.1	0.13	0.03
VRC26.29	bNAbs	gp120_V2	IGHV3-30	IGHJ3	0.13	0.08	0.05	0.03	0.05	0.08	0.08	0.08	0.08	0.05	0.05	0.1	0.1	0.1	0.13	0.03	0.03	0.03	0.03	0.1	0.1	0.1	0.05	0.08	0.05	0.05	0.05	0.13	0.05	0.15	0.05	0.08	0.08	0.1	0.1	0.1	0.1	0.03	0.13	0.08	0.05	0.13	0.1	0.13	0.03
VRC26.30	bNAbs	gp120_V2	IGHV3-30	IGHJ3	0.13	0.08	0.05	0.03	0.05	0.08	0.08	0.08	0.08	0.05	0.05	0.1	0.1	0.1	0.13	0.03	0.03	0.03	0.03	0.1	0.1	0.1	0.05	0.08	0.05	0.05	0.05	0.13	0.05	0.15	0.05	0.08	0.08	0.1	0.1	0.1	0.1	0.05	0.13	0.08	0.05	0.13	0.1	0.1	0.03
VRC26.31	bNAbs	gp120_V2	IGHV3-30	IGHJ3	0.13	0.08	0.05	0.03	0.05	0.08	0.08	0.08	0.08	0.05	0.05	0.1	0.1	0.1	0.13	0.03	0.03	0.03	0.03	0.1	0.1	0.1	0.05	0.08	0.05	0.05	0.05	0.13	0.08	0.15	0.05	0.08	0.08	0.13	0.13	0.1	0.13	0.05	0.13	0.08	0.05	0.13	0.1	0.1	0.03
VRC26.33	bNAbs	gp120_V2	IGHV3-30	IGHJ3	0.21	0.1	0.1	0.13	0.13	0.1	0.1	0.08	0.1	0.08	0.1	0.15	0.15	0.21	0.18	0.13	0.13	0.13	0.13	0.15	0.13	0.18	0.1	0.05	0.15	0.13	0.13	0.18	0.15	0.18	0.13	0.1	0.15	0.15	0.15	0.15	0.15	0.13	0.15	0.13	0.18	0.18	0.15	0.1	0.1
PG16	bNAbs	gp120_V2	IGHV3-33	IGHJ6	0.31	0.26	0.28	0.28	0.28	0.26	0.26	0.26	0.26	0.26	0.28	0.36	0.33	0.33	0.33	0.28	0.28	0.28	0.28	0.33	0.31	0.31	0.28	0.28	0.28	0.33	0.28	0.31	0.38	0.33	0.31	0.31	0.31	0.38	0.38	0.41	0.38	0.33	0.36	0.28	0.31	0.33	0.28	0.33	0.41
PG9	bNAbs	gp120_V2	IGHV3-33	IGHJ6	0.31	0.26	0.28	0.26	0.26	0.26	0.26	0.28	0.28	0.28	0.28	0.33	0.31	0.31	0.31	0.26	0.26	0.26	0.26	0.33	0.31	0.31	0.28	0.31	0.28	0.31	0.26	0.28	0.36	0.31	0.28	0.33	0.31	0.36	0.38	0.41	0.36	0.31	0.33	0.26	0.28	0.36	0.31	0.36	0.38
BG1	bNAbs	gp120_V2	IGHV3-49	NA	0.51	0.44	0.44	0.46	0.44	0.44	0.44	0.41	0.41	0.41	0.44	0.49	0.49	0.49	0.49	0.46	0.46	0.46	0.46	0.51	0.46	0.51	0.44	0.41	0.49	0.44	0.49	0.49	0.54	0.49	0.46	0.44	0.49	0.56	0.59	0.59	0.56	0.41	0.49	0.44	0.41	0.44	0.44	0.46	0.49
QA013.2	bNAbs	gp120_V2	IGHV3-7	IGHJ5	0.56	0.51	0.54	0.51	0.54	0.51	0.51	0.49	0.51	0.49	0.54	0.56	0.56	0.59	0.59	0.51	0.51	0.51	0.51	0.56	0.54	0.54	0.54	0.49	0.56	0.54	0.54	0.56	0.56	0.56	0.54	0.51	0.59	0.54	0.56	0.54	0.54	0.49	0.56	0.54	0.44	0.56	0.51	0.59	0.51
830A	bNAbs	gp120_V2	IGHV4-34	IGHJ6	0.56	0.51	0.54	0.56	0.54	0.51	0.51	0.54	0.56	0.54	0.54	0.64	0.62	0.59	0.59	0.56	0.56	0.56	0.56	0.64	0.62	0.62	0.54	0.54	0.54	0.59	0.56	0.59	0.64	0.56	0.56	0.54	0.59	0.67	0.67	0.69	0.67	0.54	0.49	0.56	0.41	0.51	0.49	0.51	0.67
3791	bNAbs	gp120_V3	IGHV1-18	IGHJ4	0.56	0.62	0.56	0.62	0.62	0.62	0.62	0.64	0.62	0.62	0.56	0.69	0.67	0.69	0.69	0.62	0.62	0.62	0.62	0.67	0.64	0.69	0.56	0.67	0.62	0.64	0.64	0.69	0.59	0.54	0.67	0.67	0.59	0.59	0.59	0.56	0.59	0.56	0.51	0.59	0.44	0.54	0.54	0.54	0.67
4121	bNAbs	gp120_V3	IGHV1-18	IGHJ4	0.64	0.62	0.56	0.64	0.69	0.62	0.62	0.62	0.59	0.56	0.56	0.67	0.67	0.69	0.69	0.64	0.64	0.64	0.64	0.64	0.64	0.64	0.56	0.64	0.67	0.62	0.62	0.67	0.56	0.56	0.67	0.62	0.62	0.62	0.62	0.56	0.62	0.49	0.49	0.67	0.38	0.56	0.54	0.51	0.69
BF520.1	bNAbs	gp120_V3	IGHV1-2	IGHJ4	0.56	0.56	0.56	0.54	0.54	0.56	0.56	0.54	0.51	0.51	0.56	0.56	0.56	0.59	0.59	0.54	0.54	0.54	0.54	0.59	0.56	0.59	0.56	0.49	0.54	0.56	0.62	0.59	0.56	0.59	0.56	0.54	0.59	0.64	0.67	0.62	0.64	0.54	0.49	0.54	0.46	0.51	0.49	0.49	0.56
DH270.1	bNAbs	gp120_V3	IGHV1-2	IGHJ4	0.59	0.56	0.56	0.51	0.56	0.56	0.56	0.56	0.56	0.54	0.56	0.56	0.54	0.54	0.54	0.51	0.51	0.49	0.51	0.54	0.49	0.54	0.56	0.54	0.51	0.54	0.51	0.51	0.54	0.51	0.54	0.51	0.56	0.51	0.54	0.51	0.51	0.46	0.49	0.54	0.36	0.51	0.54	0.51	0.56
DH270.2	bNAbs	gp120_V3	IGHV1-2	IGHJ4	0.59	0.51	0.54	0.54	0.56	0.51	0.51	0.54	0.56	0.54	0.54	0.56	0.54	0.54	0.54	0.54	0.54	0.56	0.54	0.54	0.51	0.51	0.54	0.51	0.54	0.54	0.51	0.51	0.54	0.54	0.51	0.51	0.59	0.51	0.54	0.51	0.51	0.51	0.49	0.56	0.36	0.51	0.54	0.54	0.59
DH270.3	bNAbs	gp120_V3	IGHV1-2	IGHJ4	0.64	0.59	0.59	0.54	0.59	0.59	0.59	0.54	0.56	0.54	0.59	0.62	0.59	0.59	0.59	0.54	0.54	0.54	0.54	0.59	0.54	0.56	0.59	0.51	0.56	0.59	0.56	0.56	0.62	0.59	0.56	0.54	0.64	0.59	0.62	0.56	0.59	0.51	0.54	0.56	0.41	0.56	0.54	0.54	0.59
DH270.5	bNAbs	gp120_V3	IGHV1-2	IGHJ4	0.56	0.59	0.59	0.51	0.51	0.59	0.59	0.51	0.56	0.54	0.59	0.56	0.54	0.54	0.54	0.51	0.51	0.51	0.51	0.54	0.51	0.54	0.59	0.56	0.56	0.54	0.51	0.51	0.54	0.51	0.51	0.56	0.64	0.54	0.56	0.51	0.54	0.49	0.49	0.54	0.36	0.51	0.56	0.54	0.54
DH270.6	bNAbs	gp120_V3	IGHV1-2	IGHJ4	0.59	0.62	0.62	0.51	0.54	0.62	0.62	0.51	0.56	0.54	0.62	0.56	0.54	0.54	0.54	0.51	0.51	0.51	0.51	0.54	0.49	0.51	0.62	0.54	0.54	0.54	0.51	0.51	0.56	0.51	0.51	0.54	0.62	0.54	0.56	0.51	0.54	0.49	0.49	0.54	0.36	0.49	0.54	0.51	0.56
DH270.IA2	bNAbs	gp120_V3	IGHV1-2	IGHJ4	0.62	0.54	0.54	0.54	0.59	0.54	0.54	0.56	0.56	0.54	0.54	0.59	0.56	0.56	0.56	0.54	0.54	0.51	0.54	0.56	0.51	0.56	0.54	0.54	0.54	0.56	0.54	0.54	0.56	0.54	0.56	0.51	0.59	0.54	0.56	0.54	0.54	0.49	0.51	0.56	0.38	0.49	0.54	0.51	0.59
DH270.IA3	bNAbs	gp120_V3	IGHV1-2	IGHJ4	0.64	0.56	0.56	0.56	0.59	0.56	0.56	0.56	0.59	0.56	0.56	0.62	0.59	0.59	0.59	0.56	0.56	0.54	0.56	0.59	0.54	0.59	0.56	0.51	0.56	0.59	0.56	0.56	0.59	0.59	0.56	0.54	0.62	0.56	0.59	0.56	0.56	0.51	0.54	0.56	0.41	0.56	0.54	0.54	0.59
DH270.IA4	bNAbs	gp120_V3	IGHV1-2	IGHJ4	0.64	0.56	0.56	0.56	0.62	0.56	0.56	0.59	0.59	0.56	0.56	0.62	0.59	0.59	0.59	0.56	0.56	0.54	0.56	0.59	0.54	0.59	0.56	0.51	0.56	0.59	0.56	0.56	0.59	0.56	0.59	0.54	0.62	0.56	0.59	0.56	0.56	0.49	0.54	0.56	0.41	0.51	0.54	0.51	0.59
4508	bNAbs	gp120_V3	IGHV1-69	IGHJ3	0.67	0.64	0.62	0.64	0.64	0.64	0.64	0.67	0.67	0.62	0.62	0.67	0.67	0.69	0.67	0.64	0.64	0.64	0.64	0.67	0.64	0.69	0.62	0.59	0.67	0.64	0.64	0.69	0.59	0.59	0.64	0.62	0.67	0.67	0.67	0.59	0.67	0.51	0.51	0.67	0.44	0.54	0.51	0.51	0.62
4210	bNAbs	gp120_V3	IGHV1-69-2	IGHJ3	0.64	0.69	0.59	0.69	0.67	0.69	0.69	0.64	0.62	0.59	0.59	0.72	0.72	0.67	0.67	0.69	0.69	0.72	0.69	0.69	0.67	0.72	0.59	0.64	0.64	0.72	0.69	0.67	0.54	0.54	0.69	0.69	0.59	0.59	0.59	0.54	0.59	0.49	0.46	0.69	0.38	0.46	0.51	0.49	0.69
2191	bNAbs	gp120_V3	IGHV1-69-2	IGHJ4	0.54	0.67	0.54	0.64	0.72	0.67	0.67	0.59	0.56	0.56	0.54	0.74	0.74	0.64	0.67	0.64	0.64	0.64	0.64	0.67	0.64	0.67	0.54	0.67	0.64	0.72	0.67	0.67	0.54	0.51	0.67	0.64	0.59	0.59	0.59	0.54	0.59	0.49	0.46	0.74	0.38	0.46	0.51	0.49	0.72
3869	bNAbs	gp120_V3	IGHV1-69-2	IGHJ4	0.59	0.62	0.56	0.64	0.64	0.62	0.62	0.59	0.59	0.56	0.56	0.67	0.67	0.69	0.69	0.64	0.64	0.62	0.64	0.67	0.62	0.69	0.56	0.64	0.64	0.62	0.67	0.69	0.54	0.54	0.67	0.64	0.64	0.59	0.59	0.54	0.59	0.49	0.49	0.64	0.44	0.49	0.54	0.51	0.64
4139	bNAbs	gp120_V3	IGHV1-8	IGHJ4	0.59	0.62	0.56	0.64	0.67	0.62	0.62	0.67	0.64	0.64	0.56	0.69	0.69	0.72	0.72	0.64	0.64	0.64	0.64	0.69	0.67	0.69	0.56	0.59	0.67	0.64	0.64	0.67	0.59	0.56	0.69	0.64	0.64	0.62	0.62	0.59	0.62	0.51	0.51	0.62	0.41	0.56	0.54	0.51	0.67
PGDM11	bNAbs	gp120_V3	IGHV3-11	IGHJ3	0.64	0.51	0.51	0.54	0.54	0.51	0.51	0.49	0.51	0.49	0.51	0.56	0.56	0.56	0.56	0.54	0.54	0.54	0.54	0.59	0.54	0.56	0.51	0.46	0.54	0.56	0.51	0.54	0.59	0.62	0.54	0.51	0.59	0.56	0.59	0.62	0.56	0.59	0.51	0.54	0.44	0.59	0.56	0.51	0.54
PGDM12	bNAbs	gp120_V3	IGHV3-11	IGHJ3	0.64	0.51	0.51	0.54	0.56	0.51	0.51	0.49	0.51	0.49	0.51	0.56	0.56	0.56	0.56	0.54	0.54	0.54	0.54	0.59	0.54	0.56	0.51	0.46	0.54	0.59	0.51	0.54	0.59	0.59	0.56	0.51	0.59	0.56	0.59	0.59	0.56	0.59	0.51	0.54	0.46	0.56	0.56	0.51	0.54
447-52D	bNAbs	gp120_V3	IGHV3-15	IGHJ6	0.46	0.49	0.56	0.44	0.46	0.49	0.49	0.46	0.46	0.46	0.56	0.51	0.49	0.51	0.51	0.44	0.44	0.44	0.44	0.51	0.46	0.49	0.56	0.51	0.44	0.46	0.44	0.49	0.59	0.49	0.46	0.46	0.46	0.62	0.62	0.59	0.62	0.46	0.44	0.49	0.38	0.51	0.54	0.46	0.56
2G12	bNAbs	gp120_V3	IGHV3-21	NA	0.64	0.67	0.62	0.64	0.72	0.67	0.67	0.69	0.67	0.64	0.62	0.74	0.74	0.69	0.72	0.64	0.64	0.64	0.64	0.72	0.67	0.72	0.62	0.62	0.67	0.64	0.64	0.67	0.64	0.62	0.67	0.64	0.67	0.64	0.64	0.56	0.64	0.51	0.51	0.64	0.44	0.51	0.51	0.51	0.69
3904	bNAbs	gp120_V3	IGHV3-30	IGHJ6	0.54	0.64	0.54	0.67	0.72	0.64	0.64	0.62	0.59	0.59	0.54	0.74	0.74	0.64	0.64	0.67	0.67	0.67	0.67	0.72	0.67	0.69	0.54	0.67	0.64	0.74	0.67	0.67	0.59	0.54	0.67	0.64	0.62	0.64	0.64	0.59	0.64	0.56	0.46	0.72	0.41	0.46	0.51	0.51	0.79
VRC21	bNAbs	gp120_V3	IGHV3-33	IGHJ4	0.54	0.72	0.62	0.64	0.72	0.72	0.72	0.67	0.62	0.62	0.62	0.74	0.74	0.64	0.67	0.64	0.64	0.64	0.64	0.67	0.64	0.67	0.62	0.69	0.64	0.74	0.69	0.67	0.56	0.56	0.69	0.72	0.59	0.62	0.62	0.54	0.62	0.51	0.49	0.72	0.38	0.51	0.51	0.54	0.72
PCDN-33A	bNAbs	gp120_V3	IGHV4-34	IGHJ5	0.54	0.54	0.56	0.49	0.54	0.54	0.54	0.49	0.51	0.49	0.56	0.54	0.54	0.54	0.54	0.49	0.49	0.49	0.49	0.54	0.49	0.51	0.56	0.46	0.54	0.51	0.54	0.51	0.59	0.54	0.51	0.49	0.54	0.54	0.56	0.51	0.54	0.49	0.51	0.51	0.44	0.54	0.49	0.49	0.51
PCDN-38A	bNAbs	gp120_V3	IGHV4-34	IGHJ5	0.54	0.54	0.56	0.49	0.54	0.54	0.54	0.51	0.54	0.51	0.56	0.54	0.54	0.54	0.54	0.49	0.49	0.49	0.49	0.56	0.51	0.51	0.56	0.46	0.54	0.51	0.54	0.54	0.56	0.54	0.51	0.49	0.54	0.54	0.54	0.51	0.54	0.49	0.54	0.51	0.44	0.54	0.49	0.51	0.51
PCDN-38B	bNAbs	gp120_V3	IGHV4-34	IGHJ5	0.54	0.54	0.56	0.49	0.54	0.54	0.54	0.51	0.54	0.51	0.56	0.54	0.54	0.54	0.54	0.49	0.49	0.49	0.49	0.56	0.51	0.51	0.56	0.46	0.54	0.51	0.54	0.54	0.56	0.54	0.51	0.49	0.54	0.54	0.54	0.51	0.54	0.49	0.51	0.51	0.44	0.54	0.49	0.51	0.51
VRC28	bNAbs	gp120_V3	IGHV4-34	IGHJ5	0.44	0.38	0.41	0.36	0.38	0.38	0.38	0.38	0.41	0.41	0.41	0.38	0.38	0.41	0.44	0.36	0.36	0.36	0.36	0.46	0.46	0.44	0.41	0.38	0.41	0.38	0.41	0.46	0.44	0.41	0.38	0.41	0.41	0.38	0.38	0.38	0.38	0.38	0.38	0.33	0.44	0.46	0.44	0.38	0.44
PGDM21	bNAbs	gp120_V3	IGHV4-34	IGHJ6	0.56	0.54	0.56	0.54	0.54	0.54	0.54	0.56	0.59	0.56	0.56	0.59	0.59	0.59	0.59	0.54	0.54	0.54	0.54	0.59	0.56	0.56	0.56	0.51	0.56	0.54	0.54	0.56	0.64	0.56	0.59	0.56	0.56	0.69	0.69	0.64	0.69	0.51	0.49	0.54	0.44	0.54	0.49	0.51	0.59
VRC22	bNAbs	gp120_V3	IGHV4-34	IGHJ6	0.59	0.56	0.56	0.59	0.59	0.56	0.56	0.56	0.56	0.56	0.56	0.64	0.62	0.59	0.59	0.59	0.59	0.59	0.59	0.64	0.59	0.62	0.56	0.56	0.59	0.59	0.56	0.59	0.69	0.54	0.59	0.59	0.67	0.69	0.69	0.64	0.69	0.51	0.51	0.56	0.41	0.51	0.49	0.51	0.69
VRC41.01	bNAbs	gp120_V3	IGHV4-39	IGHJ4	0.59	0.51	0.51	0.56	0.56	0.51	0.51	0.51	0.51	0.49	0.51	0.56	0.56	0.56	0.56	0.56	0.56	0.56	0.56	0.54	0.51	0.54	0.51	0.46	0.54	0.51	0.54	0.54	0.62	0.59	0.56	0.51	0.56	0.59	0.56	0.56	0.59	0.54	0.56	0.51	0.46	0.51	0.51	0.59	0.51
VRC41.02	bNAbs	gp120_V3	IGHV4-39	IGHJ4	0.56	0.54	0.54	0.54	0.54	0.54	0.54	0.51	0.51	0.49	0.54	0.54	0.54	0.56	0.56	0.54	0.54	0.54	0.54	0.51	0.49	0.51	0.54	0.46	0.51	0.49	0.51	0.51	0.62	0.56	0.54	0.51	0.54	0.56	0.54	0.54	0.56	0.49	0.51	0.49	0.44	0.54	0.54	0.56	0.51
PGT125	bNAbs	gp120_V3	IGHV4-39	IGHJ5	0.56	0.49	0.49	0.51	0.51	0.49	0.49	0.49	0.49	0.49	0.49	0.54	0.54	0.56	0.59	0.51	0.51	0.51	0.51	0.54	0.51	0.54	0.49	0.49	0.51	0.54	0.54	0.54	0.54	0.56	0.54	0.54	0.56	0.54	0.54	0.56	0.54	0.49	0.54	0.51	0.46	0.49	0.51	0.51	0.54
PGT126	bNAbs	gp120_V3	IGHV4-39	IGHJ5	0.56	0.49	0.49	0.51	0.51	0.49	0.49	0.49	0.49	0.49	0.49	0.54	0.54	0.56	0.59	0.51	0.51	0.51	0.51	0.54	0.51	0.54	0.49	0.49	0.51	0.54	0.54	0.54	0.54	0.59	0.54	0.54	0.56	0.54	0.54	0.56	0.54	0.49	0.56	0.51	0.46	0.49	0.51	0.51	0.54
PGT127	bNAbs	gp120_V3	IGHV4-39	IGHJ5	0.56	0.49	0.49	0.51	0.54	0.49	0.49	0.51	0.51	0.51	0.49	0.54	0.54	0.56	0.59	0.51	0.51	0.51	0.51	0.56	0.51	0.54	0.49	0.49	0.51	0.54	0.54	0.54	0.56	0.54	0.54	0.54	0.56	0.54	0.54	0.56	0.54	0.49	0.56	0.51	0.46	0.49	0.51	0.51	0.56
PGT128	bNAbs	gp120_V3	IGHV4-39	IGHJ5	0.56	0.49	0.51	0.51	0.54	0.49	0.49	0.51	0.51	0.51	0.51	0.54	0.54	0.56	0.59	0.51	0.51	0.51	0.51	0.56	0.51	0.54	0.51	0.49	0.51	0.54	0.54	0.54	0.56	0.54	0.54	0.54	0.56	0.54	0.54	0.56	0.54	0.49	0.56	0.51	0.46	0.49	0.51	0.51	0.56
PGT130	bNAbs	gp120_V3	IGHV4-39	IGHJ5	0.56	0.51	0.51	0.49	0.54	0.51	0.51	0.54	0.56	0.54	0.51	0.54	0.54	0.51	0.51	0.49	0.49	0.49	0.49	0.54	0.51	0.49	0.51	0.54	0.51	0.51	0.51	0.51	0.54	0.54	0.49	0.54	0.54	0.49	0.51	0.51	0.49	0.49	0.49	0.49	0.38	0.51	0.51	0.54	0.51
PGT135	bNAbs	gp120_V3	IGHV4-39	IGHJ5	0.62	0.56	0.54	0.54	0.56	0.56	0.56	0.54	0.54	0.51	0.54	0.64	0.64	0.59	0.59	0.54	0.54	0.54	0.54	0.59	0.56	0.59	0.54	0.59	0.56	0.56	0.59	0.62	0.59	0.59	0.56	0.54	0.59	0.62	0.62	0.62	0.62	0.51	0.54	0.56	0.46	0.51	0.54	0.54	0.56
PGT136	bNAbs	gp120_V3	IGHV4-39	IGHJ5	0.62	0.59	0.59	0.54	0.56	0.59	0.59	0.54	0.54	0.51	0.59	0.59	0.59	0.62	0.62	0.54	0.54	0.54	0.54	0.62	0.59	0.56	0.59	0.54	0.56	0.56	0.59	0.62	0.56	0.59	0.56	0.54	0.59	0.59	0.59	0.62	0.59	0.51	0.51	0.54	0.46	0.51	0.54	0.54	0.54
PGT137	bNAbs	gp120_V3	IGHV4-39	IGHJ5	0.54	0.56	0.56	0.49	0.51	0.56	0.56	0.54	0.54	0.51	0.56	0.54	0.54	0.56	0.56	0.49	0.49	0.49	0.49	0.56	0.54	0.51	0.56	0.56	0.51	0.51	0.54	0.56	0.51	0.54	0.51	0.54	0.54	0.54	0.54	0.51	0.54	0.49	0.46	0.51	0.38	0.51	0.59	0.56	0.51
10-1074	bNAbs	gp120_V3	IGHV4-4	NA	0.44	0.36	0.36	0.41	0.41	0.36	0.36	0.38	0.38	0.38	0.36	0.46	0.44	0.44	0.46	0.41	0.41	0.41	0.41	0.46	0.41	0.41	0.36	0.38	0.38	0.44	0.38	0.41	0.49	0.41	0.41	0.38	0.41	0.51	0.49	0.49	0.51	0.44	0.41	0.38	0.44	0.44	0.41	0.38	0.49
3074	bNAbs	gp120_V3	IGHV4-59	IGHJ3	0.56	0.51	0.51	0.51	0.54	0.51	0.51	0.49	0.51	0.49	0.51	0.56	0.56	0.62	0.64	0.51	0.51	0.51	0.51	0.56	0.54	0.56	0.51	0.46	0.54	0.56	0.51	0.56	0.56	0.59	0.54	0.54	0.56	0.56	0.59	0.59	0.56	0.51	0.56	0.56	0.46	0.54	0.62	0.54	0.54
3881	bNAbs	gp120_V3	IGHV4-59	IGHJ3	0.62	0.64	0.56	0.67	0.67	0.64	0.64	0.62	0.59	0.59	0.56	0.69	0.69	0.67	0.67	0.67	0.67	0.67	0.67	0.69	0.67	0.69	0.56	0.62	0.67	0.69	0.67	0.69	0.56	0.54	0.69	0.67	0.62	0.62	0.62	0.56	0.62	0.51	0.51	0.64	0.41	0.49	0.49	0.51	0.67
VRC29	bNAbs	gp120_V3	IGHV4-59	IGHJ3	0.62	0.54	0.56	0.54	0.59	0.54	0.54	0.54	0.54	0.51	0.56	0.64	0.64	0.59	0.62	0.54	0.54	0.54	0.54	0.56	0.54	0.59	0.56	0.51	0.56	0.56	0.54	0.59	0.64	0.62	0.56	0.54	0.62	0.56	0.56	0.59	0.56	0.54	0.54	0.54	0.46	0.54	0.56	0.54	0.54
PGT121	bNAbs	gp120_V3	IGHV4-59	IGHJ6	0.44	0.36	0.36	0.41	0.41	0.36	0.36	0.38	0.38	0.38	0.36	0.46	0.44	0.44	0.46	0.41	0.41	0.41	0.41	0.46	0.41	0.41	0.36	0.38	0.38	0.44	0.38	0.41	0.49	0.41	0.41	0.38	0.41	0.51	0.49	0.49	0.51	0.44	0.41	0.38	0.44	0.44	0.41	0.38	0.49
PGT122	bNAbs	gp120_V3	IGHV4-59	IGHJ6	0.38	0.36	0.36	0.38	0.38	0.36	0.36	0.36	0.36	0.36	0.36	0.44	0.41	0.44	0.46	0.38	0.38	0.38	0.38	0.44	0.38	0.38	0.36	0.41	0.36	0.41	0.36	0.38	0.46	0.38	0.38	0.36	0.38	0.49	0.46	0.46	0.49	0.44	0.38	0.38	0.44	0.41	0.41	0.38	0.49
PGT123	bNAbs	gp120_V3	IGHV4-59	IGHJ6	0.44	0.36	0.36	0.44	0.38	0.36	0.36	0.38	0.38	0.38	0.36	0.46	0.44	0.44	0.44	0.44	0.44	0.44	0.44	0.46	0.41	0.41	0.36	0.38	0.38	0.44	0.38	0.41	0.49	0.41	0.41	0.38	0.44	0.51	0.49	0.49	0.51	0.44	0.41	0.38	0.41	0.44	0.41	0.41	0.54
PGT124	bNAbs	gp120_V3	IGHV4-59	IGHJ6	0.38	0.36	0.36	0.41	0.36	0.36	0.36	0.33	0.33	0.33	0.36	0.46	0.44	0.41	0.41	0.41	0.41	0.41	0.41	0.41	0.38	0.41	0.36	0.44	0.41	0.41	0.38	0.41	0.49	0.38	0.38	0.36	0.41	0.54	0.51	0.49	0.54	0.44	0.41	0.38	0.41	0.41	0.41	0.41	0.51
BG18	bNAbs	gp120_V3	IGHV4-59	NA	0.51	0.44	0.44	0.49	0.46	0.44	0.44	0.46	0.44	0.44	0.44	0.51	0.51	0.49	0.49	0.49	0.49	0.49	0.49	0.49	0.46	0.49	0.44	0.44	0.46	0.46	0.49	0.49	0.56	0.51	0.51	0.49	0.49	0.56	0.56	0.59	0.56	0.44	0.51	0.46	0.44	0.49	0.46	0.49	0.49
3694	bNAbs	gp120_V3	IGHV5-51	IGHJ1	0.51	0.64	0.59	0.62	0.64	0.64	0.64	0.67	0.67	0.67	0.59	0.62	0.62	0.59	0.59	0.62	0.62	0.62	0.62	0.67	0.64	0.64	0.59	0.62	0.64	0.59	0.64	0.67	0.54	0.54	0.62	0.64	0.56	0.59	0.59	0.51	0.59	0.49	0.44	0.56	0.36	0.51	0.49	0.49	0.59
2219	bNAbs	gp120_V3	IGHV5-51	IGHJ3	0.67	0.62	0.59	0.64	0.67	0.62	0.62	0.64	0.67	0.64	0.59	0.69	0.69	0.67	0.67	0.64	0.64	0.64	0.64	0.67	0.62	0.67	0.59	0.59	0.64	0.62	0.64	0.64	0.62	0.62	0.64	0.64	0.67	0.62	0.62	0.56	0.62	0.51	0.54	0.64	0.41	0.54	0.51	0.54	0.69
2557	bNAbs	gp120_V3	IGHV5-51	IGHJ3	0.62	0.64	0.62	0.64	0.62	0.64	0.64	0.59	0.62	0.59	0.62	0.64	0.64	0.69	0.69	0.64	0.64	0.64	0.64	0.64	0.59	0.69	0.62	0.56	0.62	0.59	0.62	0.72	0.56	0.54	0.69	0.67	0.62	0.62	0.59	0.56	0.62	0.51	0.51	0.64	0.41	0.54	0.54	0.51	0.59
3019	bNAbs	gp120_V3	IGHV5-51	IGHJ3	0.59	0.67	0.56	0.69	0.72	0.67	0.67	0.62	0.59	0.59	0.56	0.79	0.79	0.69	0.69	0.69	0.69	0.69	0.69	0.72	0.72	0.74	0.56	0.67	0.67	0.74	0.72	0.72	0.59	0.59	0.69	0.69	0.64	0.62	0.62	0.56	0.62	0.56	0.54	0.74	0.46	0.51	0.51	0.51	0.77
3906	bNAbs	gp120_V3	IGHV5-51	IGHJ3	0.64	0.59	0.56	0.62	0.64	0.59	0.59	0.56	0.59	0.56	0.56	0.64	0.64	0.67	0.67	0.62	0.62	0.62	0.62	0.62	0.59	0.64	0.56	0.59	0.62	0.62	0.59	0.64	0.54	0.54	0.67	0.64	0.62	0.59	0.59	0.54	0.59	0.49	0.51	0.67	0.41	0.54	0.54	0.56	0.62
2558	bNAbs	gp120_V3	IGHV5-51	IGHJ4	0.59	0.64	0.62	0.69	0.72	0.64	0.64	0.67	0.64	0.62	0.62	0.69	0.69	0.74	0.77	0.69	0.69	0.67	0.69	0.72	0.67	0.74	0.62	0.59	0.69	0.64	0.64	0.69	0.59	0.56	0.72	0.67	0.67	0.64	0.64	0.59	0.64	0.51	0.56	0.67	0.41	0.56	0.54	0.56	0.67
HGN194	bNAbs	gp120_V3	IGHV5-51	IGHJ4	0.59	0.72	0.62	0.67	0.77	0.72	0.72	0.62	0.62	0.59	0.62	0.87	0.85	0.69	0.69	0.67	0.67	0.67	0.67	0.69	0.67	0.69	0.62	0.69	0.72	0.77	0.69	0.69	0.56	0.64	0.69	0.69	0.64	0.62	0.62	0.56	0.62	0.49	0.54	0.74	0.41	0.54	0.51	0.56	0.77
4022	bNAbs	gp120_V3	IGHV5-51	IGHJ5	0.59	0.72	0.62	0.67	0.74	0.72	0.72	0.67	0.69	0.64	0.62	0.72	0.72	0.69	0.69	0.67	0.67	0.67	0.67	0.72	0.69	0.67	0.62	0.67	0.69	0.72	0.72	0.69	0.56	0.56	0.69	0.67	0.62	0.59	0.59	0.56	0.59	0.54	0.54	0.69	0.38	0.51	0.49	0.54	0.72
4025	bNAbs	gp120_V3	IGHV5-51	IGHJ6	0.56	0.56	0.56	0.62	0.62	0.56	0.56	0.62	0.62	0.62	0.56	0.64	0.64	0.67	0.67	0.62	0.62	0.59	0.62	0.64	0.59	0.64	0.56	0.59	0.59	0.59	0.59	0.62	0.62	0.54	0.62	0.59	0.59	0.67	0.67	0.62	0.67	0.54	0.49	0.62	0.41	0.54	0.49	0.51	0.67
CH12	bNAbs	gp41_MPER	IGHV1-69	IGHJ6	0.56	0.59	0.56	0.62	0.62	0.59	0.59	0.56	0.56	0.56	0.56	0.64	0.62	0.67	0.67	0.62	0.62	0.62	0.62	0.62	0.59	0.62	0.56	0.62	0.59	0.62	0.59	0.64	0.64	0.51	0.64	0.62	0.69	0.67	0.67	0.59	0.67	0.54	0.46	0.59	0.38	0.49	0.51	0.49	0.69
40000000000	bNAbs	gp41_MPER	IGHV1-69	NA	0.62	0.56	0.56	0.64	0.59	0.56	0.56	0.54	0.59	0.56	0.56	0.56	0.56	0.56	0.56	0.64	0.64	0.62	0.64	0.56	0.54	0.59	0.56	0.51	0.59	0.54	0.54	0.54	0.59	0.56	0.56	0.56	0.59	0.54	0.54	0.54	0.54	0.54	0.51	0.56	0.38	0.51	0.51	0.51	0.54
PGZL1	bNAbs	gp41_MPER	IGHV1-69	NA	0.59	0.64	0.62	0.64	0.67	0.64	0.64	0.62	0.67	0.62	0.62	0.64	0.64	0.64	0.64	0.64	0.64	0.64	0.64	0.67	0.64	0.64	0.62	0.56	0.64	0.64	0.64	0.62	0.56	0.54	0.64	0.62	0.62	0.62	0.62	0.56	0.62	0.54	0.54	0.67	0.38	0.51	0.49	0.54	0.64
VRC42.01	bNAbs	gp41_MPER	IGHV1-69	NA	0.56	0.59	0.56	0.64	0.69	0.59	0.59	0.64	0.62	0.62	0.56	0.62	0.62	0.62	0.62	0.64	0.64	0.64	0.64	0.67	0.64	0.64	0.56	0.56	0.62	0.67	0.62	0.62	0.59	0.54	0.67	0.59	0.62	0.64	0.64	0.59	0.64	0.54	0.51	0.62	0.44	0.49	0.46	0.49	0.64
2F5	bNAbs	gp41_MPER	IGHV2-5	NA	0.49	0.38	0.41	0.44	0.41	0.38	0.38	0.41	0.41	0.38	0.41	0.49	0.49	0.49	0.46	0.44	0.44	0.44	0.44	0.44	0.41	0.49	0.41	0.44	0.44	0.41	0.41	0.46	0.49	0.44	0.44	0.44	0.44	0.49	0.49	0.51	0.49	0.44	0.49	0.49	0.44	0.46	0.46	0.46	0.49
1000000000	bNAbs	gp41_MPER	IGHV3-15	IGHJ1	0.54	0.49	0.49	0.54	0.59	0.49	0.49	0.54	0.54	0.54	0.49	0.51	0.51	0.56	0.54	0.54	0.54	0.54	0.54	0.54	0.51	0.54	0.49	0.44	0.59	0.51	0.51	0.51	0.59	0.51	0.49	0.46	0.54	0.51	0.51	0.51	0.51	0.46	0.49	0.49	0.41	0.56	0.49	0.46	0.51
7H6	bNAbs	gp41_MPER	IGHV3-15	IGHJ1	0.54	0.49	0.49	0.54	0.59	0.49	0.49	0.54	0.54	0.54	0.49	0.51	0.51	0.56	0.54	0.54	0.54	0.54	0.54	0.54	0.51	0.54	0.49	0.44	0.59	0.51	0.51	0.51	0.59	0.51	0.49	0.46	0.54	0.51	0.51	0.51	0.51	0.46	0.49	0.49	0.41	0.56	0.49	0.46	0.51
10E8v4	bNAbs	gp41_MPER	IGHV3-15	IGHJ4	0.54	0.49	0.49	0.54	0.59	0.49	0.49	0.54	0.54	0.54	0.49	0.51	0.51	0.56	0.54	0.54	0.54	0.54	0.54	0.54	0.51	0.54	0.49	0.44	0.59	0.51	0.51	0.51	0.59	0.51	0.49	0.46	0.54	0.51	0.51	0.51	0.51	0.46	0.49	0.49	0.41	0.56	0.49	0.46	0.51
DH511.1	bNAbs	gp41_MPER	IGHV3-15	IGHJ6	0.44	0.44	0.44	0.38	0.38	0.44	0.44	0.38	0.38	0.38	0.44	0.44	0.41	0.46	0.49	0.38	0.38	0.38	0.38	0.44	0.41	0.44	0.44	0.41	0.38	0.41	0.38	0.44	0.49	0.41	0.41	0.44	0.44	0.51	0.51	0.49	0.51	0.38	0.46	0.46	0.38	0.46	0.49	0.44	0.49
DH511.11P	bNAbs	gp41_MPER	IGHV3-15	IGHJ6	0.46	0.49	0.51	0.41	0.44	0.49	0.49	0.41	0.41	0.41	0.51	0.46	0.46	0.46	0.46	0.41	0.41	0.41	0.41	0.46	0.46	0.46	0.51	0.44	0.41	0.41	0.41	0.46	0.56	0.44	0.44	0.46	0.49	0.59	0.59	0.56	0.59	0.44	0.46	0.49	0.36	0.46	0.49	0.49	0.51
DH511.12P	bNAbs	gp41_MPER	IGHV3-15	IGHJ6	0.46	0.49	0.51	0.41	0.44	0.49	0.49	0.41	0.41	0.41	0.51	0.46	0.46	0.46	0.46	0.41	0.41	0.41	0.41	0.46	0.46	0.46	0.51	0.44	0.41	0.41	0.41	0.46	0.56	0.44	0.44	0.46	0.49	0.59	0.59	0.56	0.59	0.44	0.46	0.49	0.36	0.46	0.49	0.49	0.51
DH511.2	bNAbs	gp41_MPER	IGHV3-15	IGHJ6	0.44	0.44	0.46	0.44	0.41	0.44	0.44	0.41	0.41	0.41	0.46	0.46	0.44	0.44	0.44	0.44	0.44	0.44	0.44	0.44	0.46	0.44	0.46	0.46	0.41	0.44	0.41	0.44	0.51	0.41	0.44	0.46	0.44	0.51	0.51	0.54	0.51	0.41	0.44	0.46	0.33	0.44	0.49	0.51	0.51
DH511.3	bNAbs	gp41_MPER	IGHV3-15	IGHJ6	0.44	0.44	0.44	0.38	0.38	0.44	0.44	0.38	0.38	0.38	0.44	0.44	0.41	0.44	0.46	0.38	0.38	0.41	0.38	0.44	0.41	0.44	0.44	0.41	0.38	0.41	0.41	0.44	0.49	0.41	0.41	0.46	0.44	0.51	0.51	0.49	0.51	0.38	0.44	0.46	0.36	0.46	0.46	0.44	0.49
DH511.4	bNAbs	gp41_MPER	IGHV3-15	IGHJ6	0.46	0.49	0.49	0.46	0.46	0.49	0.49	0.44	0.44	0.44	0.49	0.49	0.46	0.46	0.46	0.46	0.46	0.46	0.46	0.46	0.49	0.46	0.49	0.46	0.44	0.46	0.44	0.46	0.54	0.44	0.44	0.46	0.51	0.56	0.56	0.56	0.56	0.41	0.46	0.46	0.36	0.46	0.46	0.49	0.51
DH511.5	bNAbs	gp41_MPER	IGHV3-15	IGHJ6	0.46	0.49	0.49	0.46	0.46	0.49	0.49	0.44	0.44	0.44	0.49	0.49	0.46	0.46	0.46	0.46	0.46	0.46	0.46	0.46	0.49	0.46	0.49	0.46	0.44	0.46	0.44	0.46	0.54	0.44	0.44	0.46	0.51	0.56	0.56	0.56	0.56	0.41	0.46	0.46	0.36	0.46	0.46	0.49	0.51
DH511.6	bNAbs	gp41_MPER	IGHV3-15	IGHJ6	0.44	0.44	0.44	0.38	0.38	0.44	0.44	0.38	0.38	0.38	0.44	0.44	0.41	0.44	0.46	0.38	0.38	0.41	0.38	0.44	0.41	0.44	0.44	0.41	0.38	0.41	0.41	0.44	0.49	0.41	0.41	0.46	0.44	0.51	0.51	0.49	0.51	0.38	0.44	0.46	0.36	0.46	0.46	0.44	0.49
LN01	bNAbs	gp41_MPER	IGHV4-30-4	NA	0.56	0.56	0.56	0.59	0.59	0.56	0.56	0.56	0.59	0.54	0.56	0.64	0.62	0.64	0.64	0.59	0.59	0.56	0.59	0.59	0.56	0.64	0.56	0.54	0.56	0.54	0.54	0.59	0.56	0.56	0.56	0.59	0.56	0.56	0.56	0.56	0.56	0.46	0.54	0.54	0.41	0.59	0.59	0.56	0.56
DH517	bNAbs	gp41_MPER	IGHV4-34	IGHJ6	0.49	0.44	0.44	0.44	0.44	0.44	0.44	0.41	0.41	0.41	0.44	0.49	0.49	0.51	0.51	0.44	0.44	0.44	0.44	0.49	0.46	0.49	0.44	0.41	0.44	0.46	0.49	0.49	0.56	0.49	0.46	0.46	0.46	0.54	0.54	0.51	0.54	0.44	0.49	0.44	0.44	0.51	0.44	0.44	0.54
Z13e1	bNAbs	gp41_MPER	IGHV4-59	NA	0.56	0.56	0.56	0.56	0.56	0.56	0.56	0.54	0.54	0.54	0.56	0.64	0.62	0.62	0.62	0.56	0.56	0.56	0.56	0.62	0.59	0.59	0.56	0.56	0.56	0.62	0.56	0.59	0.69	0.54	0.59	0.56	0.59	0.72	0.72	0.67	0.72	0.54	0.49	0.56	0.44	0.56	0.51	0.51	0.67
m66	bNAbs	gp41_MPER	IGHV5-51	IGHJ6	0.51	0.46	0.46	0.51	0.46	0.46	0.46	0.44	0.44	0.44	0.46	0.56	0.54	0.54	0.51	0.51	0.51	0.49	0.51	0.49	0.46	0.56	0.46	0.46	0.46	0.49	0.46	0.51	0.59	0.51	0.49	0.46	0.49	0.59	0.59	0.56	0.59	0.44	0.49	0.49	0.41	0.56	0.44	0.44	0.51
m66.6	bNAbs	gp41_MPER	IGHV5-51	IGHJ6	0.51	0.46	0.46	0.51	0.46	0.46	0.46	0.44	0.44	0.44	0.46	0.56	0.54	0.54	0.51	0.51	0.51	0.49	0.51	0.49	0.46	0.56	0.46	0.46	0.46	0.49	0.46	0.51	0.59	0.51	0.49	0.46	0.49	0.59	0.59	0.56	0.59	0.44	0.49	0.49	0.41	0.56	0.44	0.44	0.51
2N5	bNAbs	gp41-gp120_interface	IGHV1-18	IGHJ1	0.64	0.69	0.62	0.72	0.67	0.69	0.69	0.64	0.59	0.59	0.62	0.67	0.67	0.72	0.72	0.72	0.72	0.72	0.72	0.69	0.69	0.69	0.62	0.62	0.67	0.67	0.74	0.77	0.54	0.51	0.69	0.67	0.62	0.62	0.62	0.54	0.62	0.49	0.51	0.62	0.41	0.46	0.49	0.49	0.62
35O22	bNAbs	gp41-gp120_interface	IGHV1-18	IGHJ1	0.62	0.67	0.59	0.69	0.64	0.67	0.67	0.62	0.56	0.56	0.59	0.64	0.64	0.69	0.69	0.69	0.69	0.69	0.69	0.67	0.67	0.67	0.59	0.62	0.64	0.64	0.72	0.74	0.51	0.49	0.67	0.64	0.59	0.59	0.59	0.51	0.59	0.49	0.49	0.62	0.38	0.44	0.51	0.51	0.62
4O20	bNAbs	gp41-gp120_interface	IGHV1-18	IGHJ1	0.62	0.67	0.59	0.69	0.64	0.67	0.67	0.62	0.56	0.56	0.59	0.64	0.64	0.69	0.69	0.69	0.69	0.69	0.69	0.67	0.67	0.67	0.59	0.62	0.64	0.64	0.72	0.74	0.51	0.49	0.67	0.64	0.59	0.59	0.59	0.51	0.59	0.49	0.49	0.62	0.38	0.44	0.51	0.51	0.62
7B9	bNAbs	gp41-gp120_interface	IGHV1-18	IGHJ1	0.62	0.67	0.59	0.69	0.64	0.67	0.67	0.62	0.56	0.56	0.59	0.64	0.64	0.69	0.69	0.69	0.69	0.69	0.69	0.67	0.67	0.67	0.59	0.62	0.64	0.64	0.72	0.74	0.51	0.49	0.67	0.64	0.59	0.59	0.59	0.51	0.59	0.49	0.49	0.62	0.38	0.44	0.51	0.51	0.62
10J4	bNAbs	gp41-gp120_interface	IGHV1-18	IGHJ4	0.62	0.67	0.59	0.69	0.64	0.67	0.67	0.62	0.56	0.56	0.59	0.64	0.64	0.69	0.69	0.69	0.69	0.69	0.69	0.67	0.69	0.67	0.59	0.62	0.64	0.64	0.72	0.74	0.51	0.49	0.67	0.64	0.59	0.59	0.59	0.51	0.59	0.49	0.49	0.62	0.38	0.44	0.51	0.51	0.62
10M6	bNAbs	gp41-gp120_interface	IGHV1-18	IGHJ4	0.62	0.67	0.59	0.69	0.64	0.67	0.67	0.62	0.56	0.56	0.59	0.64	0.64	0.69	0.69	0.69	0.69	0.69	0.69	0.67	0.69	0.67	0.59	0.62	0.64	0.64	0.72	0.74	0.51	0.49	0.67	0.64	0.59	0.59	0.59	0.51	0.59	0.49	0.49	0.62	0.38	0.44	0.51	0.51	0.62
13I10	bNAbs	gp41-gp120_interface	IGHV1-18	IGHJ4	0.62	0.67	0.59	0.69	0.64	0.67	0.67	0.62	0.56	0.56	0.59	0.64	0.64	0.69	0.69	0.69	0.69	0.69	0.69	0.67	0.69	0.67	0.59	0.62	0.64	0.64	0.72	0.74	0.51	0.49	0.67	0.64	0.56	0.59	0.59	0.51	0.59	0.49	0.49	0.62	0.38	0.44	0.51	0.51	0.62
7K3	bNAbs	gp41-gp120_interface	IGHV1-18	IGHJ4	0.62	0.67	0.59	0.69	0.64	0.67	0.67	0.62	0.56	0.56	0.59	0.64	0.64	0.69	0.69	0.69	0.69	0.69	0.69	0.67	0.69	0.67	0.59	0.62	0.64	0.64	0.72	0.74	0.51	0.49	0.67	0.64	0.59	0.59	0.59	0.51	0.59	0.49	0.49	0.62	0.38	0.44	0.51	0.51	0.62
VRC34.01	bNAbs	gp41-gp120_interface	IGHV1-2	IGHJ6	0.56	0.67	0.62	0.69	0.67	0.67	0.67	0.62	0.59	0.59	0.62	0.72	0.72	0.72	0.69	0.69	0.69	0.67	0.69	0.72	0.69	0.77	0.62	0.64	0.67	0.67	0.67	0.74	0.64	0.54	0.69	0.67	0.62	0.69	0.69	0.64	0.69	0.49	0.51	0.69	0.41	0.51	0.51	0.49	0.69
vFP16.02	bNAbs	gp41-gp120_interface	IGHV1-24	IGHJ6	0.56	0.72	0.64	0.64	0.72	0.72	0.72	0.62	0.62	0.59	0.64	0.82	0.82	0.69	0.69	0.64	0.64	0.64	0.64	0.67	0.64	0.69	0.64	0.72	0.67	0.72	0.67	0.69	0.59	0.56	0.67	0.67	0.62	0.62	0.62	0.56	0.62	0.49	0.51	0.74	0.38	0.54	0.54	0.54	0.74
vFP20.01	bNAbs	gp41-gp120_interface	IGHV1-24	IGHJ6	0.59	0.72	0.62	0.64	0.72	0.72	0.72	0.62	0.62	0.59	0.62	0.79	0.79	0.72	0.72	0.64	0.64	0.64	0.64	0.67	0.64	0.67	0.62	0.69	0.67	0.72	0.67	0.69	0.59	0.56	0.67	0.67	0.62	0.62	0.62	0.56	0.62	0.49	0.49	0.74	0.38	0.54	0.54	0.51	0.74
vFP7.04	bNAbs	gp41-gp120_interface	IGHV1-24	IGHJ6	0.59	0.72	0.62	0.67	0.74	0.72	0.72	0.62	0.62	0.59	0.62	0.85	0.85	0.74	0.72	0.67	0.67	0.67	0.67	0.69	0.67	0.74	0.62	0.72	0.69	0.72	0.69	0.77	0.62	0.54	0.67	0.67	0.62	0.62	0.62	0.56	0.62	0.46	0.51	0.74	0.38	0.56	0.54	0.54	0.74
vFP7.05	bNAbs	gp41-gp120_interface	IGHV1-24	IGHJ6	0.59	0.72	0.62	0.67	0.74	0.72	0.72	0.62	0.62	0.59	0.62	0.85	0.85	0.74	0.72	0.67	0.67	0.67	0.67	0.69	0.67	0.74	0.62	0.72	0.69	0.72	0.69	0.77	0.62	0.54	0.67	0.67	0.62	0.62	0.62	0.56	0.62	0.46	0.51	0.74	0.38	0.56	0.54	0.54	0.74
HK20	bNAbs	gp41-gp120_interface	IGHV1-69	IGHJ3	0.67	0.67	0.62	0.74	0.69	0.67	0.67	0.62	0.64	0.62	0.62	0.72	0.72	0.69	0.69	0.74	0.74	0.74	0.74	0.69	0.67	0.74	0.62	0.62	0.72	0.69	0.67	0.72	0.62	0.56	0.72	0.69	0.72	0.64	0.64	0.62	0.64	0.49	0.51	0.69	0.41	0.51	0.51	0.51	0.69
8ANC195	bNAbs	gp41-gp120_interface	IGHV1-69	IGHJ4	0.51	0.51	0.49	0.46	0.46	0.51	0.51	0.49	0.49	0.46	0.49	0.46	0.46	0.49	0.46	0.46	0.46	0.46	0.46	0.46	0.46	0.49	0.49	0.51	0.46	0.44	0.46	0.49	0.46	0.51	0.44	0.44	0.49	0.46	0.46	0.49	0.46	0.49	0.44	0.49	0.36	0.56	0.54	0.49	0.44
vFP1.01	bNAbs	gp41-gp120_interface	IGHV1-8	IGHJ6	0.56	0.77	0.64	0.67	0.74	0.77	0.77	0.62	0.62	0.59	0.64	0.85	0.85	0.74	0.72	0.67	0.67	0.67	0.67	0.69	0.67	0.74	0.64	0.72	0.69	0.72	0.69	0.74	0.62	0.54	0.67	0.67	0.62	0.62	0.62	0.56	0.62	0.46	0.51	0.74	0.38	0.56	0.54	0.54	0.74
ACS202	bNAbs	gp41-gp120_interface	IGHV3-30	IGHJ6	0.49	0.41	0.44	0.41	0.44	0.41	0.41	0.38	0.41	0.41	0.44	0.51	0.49	0.44	0.46	0.41	0.41	0.41	0.41	0.49	0.46	0.49	0.44	0.46	0.41	0.46	0.41	0.51	0.51	0.44	0.44	0.41	0.44	0.59	0.59	0.56	0.59	0.44	0.49	0.46	0.44	0.41	0.51	0.46	0.51
PGT152	bNAbs	gp41-gp120_interface	IGHV3-30	IGHJ6	0.56	0.67	0.56	0.67	0.74	0.67	0.67	0.64	0.59	0.59	0.56	0.72	0.72	0.67	0.69	0.67	0.67	0.67	0.67	0.67	0.67	0.67	0.56	0.69	0.67	0.77	0.69	0.67	0.56	0.51	0.67	0.64	0.62	0.59	0.59	0.54	0.59	0.49	0.49	0.72	0.38	0.49	0.46	0.49	0.69
PGT153	bNAbs	gp41-gp120_interface	IGHV3-30	IGHJ6	0.36	0.31	0.31	0.33	0.33	0.31	0.31	0.31	0.31	0.31	0.31	0.41	0.38	0.38	0.38	0.33	0.33	0.33	0.33	0.41	0.41	0.44	0.31	0.33	0.33	0.38	0.33	0.44	0.36	0.38	0.38	0.36	0.36	0.44	0.44	0.41	0.44	0.33	0.44	0.33	0.38	0.36	0.36	0.36	0.38
PGT154	bNAbs	gp41-gp120_interface	IGHV3-30	IGHJ6	0.54	0.67	0.56	0.67	0.72	0.67	0.67	0.64	0.59	0.59	0.56	0.72	0.72	0.64	0.67	0.67	0.67	0.67	0.67	0.69	0.67	0.69	0.56	0.69	0.67	0.74	0.72	0.69	0.54	0.54	0.69	0.67	0.59	0.59	0.59	0.54	0.59	0.51	0.46	0.72	0.38	0.46	0.49	0.46	0.69
PGT155	bNAbs	gp41-gp120_interface	IGHV3-30	IGHJ6	0.36	0.31	0.33	0.31	0.36	0.31	0.31	0.31	0.33	0.31	0.33	0.41	0.38	0.36	0.38	0.31	0.31	0.31	0.31	0.38	0.33	0.36	0.33	0.33	0.33	0.33	0.31	0.36	0.38	0.36	0.33	0.31	0.36	0.38	0.38	0.38	0.38	0.33	0.44	0.41	0.33	0.36	0.38	0.41	0.41
PGT156	bNAbs	gp41-gp120_interface	IGHV3-30	IGHJ6	0.36	0.31	0.33	0.31	0.36	0.31	0.31	0.31	0.33	0.31	0.33	0.41	0.38	0.36	0.38	0.31	0.31	0.31	0.31	0.38	0.33	0.36	0.33	0.33	0.33	0.33	0.31	0.36	0.38	0.36	0.33	0.31	0.36	0.38	0.38	0.38	0.38	0.33	0.44	0.41	0.33	0.36	0.38	0.41	0.41
PGT158	bNAbs	gp41-gp120_interface	IGHV3-30	IGHJ6	0.33	0.28	0.31	0.31	0.33	0.28	0.28	0.31	0.31	0.31	0.31	0.38	0.36	0.33	0.36	0.31	0.31	0.31	0.31	0.38	0.33	0.36	0.31	0.33	0.31	0.33	0.31	0.36	0.38	0.33	0.33	0.31	0.33	0.38	0.38	0.38	0.38	0.33	0.41	0.38	0.33	0.36	0.36	0.38	0.41
PGT151	bNAbs	gp41-gp120_interface	IGHV3-30	NA	0.38	0.33	0.36	0.33	0.36	0.33	0.33	0.31	0.31	0.31	0.36	0.41	0.38	0.38	0.41	0.33	0.33	0.33	0.33	0.36	0.33	0.36	0.36	0.33	0.33	0.38	0.33	0.38	0.44	0.36	0.38	0.36	0.38	0.44	0.44	0.41	0.44	0.33	0.41	0.36	0.36	0.36	0.33	0.31	0.38
PGT157	bNAbs	gp41-gp120_interface	IGHV3-30-3	IGHJ6	0.36	0.28	0.31	0.31	0.33	0.28	0.28	0.31	0.31	0.31	0.31	0.36	0.33	0.33	0.36	0.31	0.31	0.31	0.31	0.38	0.33	0.36	0.31	0.31	0.31	0.36	0.31	0.36	0.36	0.33	0.33	0.31	0.33	0.36	0.36	0.36	0.36	0.33	0.41	0.36	0.33	0.36	0.36	0.38	0.38
vFP5.01	bNAbs	gp41-gp120_interface	IGHV4-31	IGHJ4	0.51	0.72	0.59	0.67	0.74	0.72	0.72	0.67	0.62	0.62	0.59	0.72	0.72	0.64	0.64	0.67	0.67	0.67	0.67	0.67	0.64	0.64	0.59	0.67	0.64	0.72	0.67	0.64	0.56	0.49	0.67	0.64	0.56	0.56	0.56	0.51	0.56	0.46	0.46	0.69	0.36	0.49	0.49	0.49	0.72
[truncated: 210 more columns]

## Sheet: Figure2_b_VH
X	annotation	bNabs.type	vh.gene	jh.gene	Y498	gVRC.H1dC38.VRC01L	NIH45.46	VRC.CH31	VRC.PG19	VRC01	VRC02	VRC03	VRC06	VRC06b	VRC07	X3BNC117	X3BNC60	VRC.PG04	VRC.PG04b	VRC.CH30	VRC.CH32	VRC.CH33	VRC.CH34	X12A12	X12A21	N6	X45.46m2	DRVIA7	VRC.PG20	VRC18	VRC23	VRC27	b12	X1NC9	CH235	CH235.12	X1B2530	X561.01.18	X561.01.55	X561.02.12	X561.01.18.2	X17b	VRC13	X48d	X179NC75	VRC16	HJ16	CH98	CAP257.RH1
Y498	bNAbs	gp120_CD4BS	IGHV1-18	NA	NA	0.57	0.57	0.59	0.6	0.57	0.59	0.51	0.5	0.5	0.57	0.61	0.6	0.56	0.56	0.6	0.57	0.6	0.6	0.6	0.6	0.62	0.57	0.62	0.58	0.57	0.65	0.6	0.65	0.63	0.69	0.57	0.63	0.54	0.56	0.6	0.5	0.65	0.49	0.67	0.5	0.56	0.48	0.51	0.59
gVRC-H1dC38-VRC01L	bNAbs	gp120_CD4BS	IGHV1-2	IGHJ1	0.57	NA	0.89	0.64	0.71	1	0.96	0.63	0.62	0.6	0.88	0.64	0.62	0.61	0.61	0.64	0.63	0.65	0.63	0.68	0.66	0.63	0.88	0.69	0.71	0.68	0.7	0.68	0.6	0.57	0.63	0.59	0.57	0.57	0.56	0.56	0.54	0.6	0.5	0.64	0.48	0.56	0.52	0.49	0.6
NIH45-46	bNAbs	gp120_CD4BS	IGHV1-2	IGHJ1	0.57	0.89	NA	0.61	0.69	0.89	0.88	0.58	0.59	0.58	0.93	0.62	0.62	0.6	0.59	0.61	0.6	0.62	0.6	0.63	0.63	0.61	0.99	0.66	0.69	0.63	0.66	0.65	0.61	0.61	0.62	0.56	0.6	0.56	0.55	0.54	0.54	0.59	0.49	0.6	0.48	0.55	0.52	0.48	0.56
VRC-CH31	bNAbs	gp120_CD4BS	IGHV1-2	IGHJ1	0.59	0.64	0.61	NA	0.65	0.64	0.65	0.54	0.54	0.55	0.63	0.65	0.63	0.61	0.61	0.95	0.93	0.94	0.97	0.61	0.63	0.63	0.61	0.65	0.65	0.62	0.66	0.65	0.61	0.55	0.66	0.6	0.59	0.55	0.53	0.59	0.53	0.6	0.47	0.63	0.46	0.5	0.5	0.5	0.59
VRC-PG19	bNAbs	gp120_CD4BS	IGHV1-2	IGHJ1	0.6	0.71	0.69	0.65	NA	0.71	0.71	0.64	0.6	0.59	0.69	0.71	0.7	0.65	0.65	0.66	0.65	0.66	0.65	0.72	0.7	0.69	0.68	0.7	0.75	0.71	0.74	0.69	0.65	0.6	0.7	0.59	0.62	0.57	0.56	0.6	0.53	0.62	0.48	0.68	0.5	0.54	0.5	0.53	0.59
VRC01	bNAbs	gp120_CD4BS	IGHV1-2	IGHJ1	0.57	1	0.89	0.64	0.71	NA	0.96	0.63	0.62	0.6	0.88	0.64	0.62	0.61	0.61	0.64	0.63	0.65	0.63	0.68	0.66	0.63	0.88	0.69	0.71	0.68	0.7	0.68	0.6	0.57	0.63	0.59	0.57	0.57	0.56	0.56	0.54	0.6	0.5	0.64	0.48	0.56	0.52	0.49	0.6
VRC02	bNAbs	gp120_CD4BS	IGHV1-2	IGHJ1	0.59	0.96	0.88	0.65	0.71	0.96	NA	0.62	0.62	0.6	0.86	0.64	0.62	0.61	0.61	0.65	0.63	0.66	0.64	0.67	0.67	0.65	0.87	0.68	0.71	0.67	0.71	0.69	0.61	0.6	0.65	0.6	0.58	0.54	0.54	0.56	0.52	0.6	0.49	0.65	0.48	0.56	0.5	0.49	0.62
VRC03	bNAbs	gp120_CD4BS	IGHV1-2	IGHJ1	0.51	0.63	0.58	0.54	0.64	0.63	0.62	NA	0.7	0.81	0.62	0.6	0.58	0.56	0.56	0.54	0.54	0.54	0.54	0.6	0.57	0.56	0.59	0.61	0.62	0.59	0.62	0.58	0.55	0.54	0.59	0.54	0.56	0.5	0.5	0.48	0.47	0.54	0.44	0.57	0.42	0.47	0.44	0.46	0.51
VRC06	bNAbs	gp120_CD4BS	IGHV1-2	IGHJ1	0.5	0.62	0.59	0.54	0.6	0.62	0.62	0.7	NA	0.73	0.61	0.57	0.54	0.61	0.61	0.54	0.58	0.54	0.54	0.6	0.61	0.56	0.6	0.58	0.62	0.57	0.56	0.59	0.53	0.52	0.56	0.53	0.56	0.46	0.47	0.48	0.41	0.53	0.44	0.55	0.41	0.49	0.44	0.47	0.5
VRC06b	bNAbs	gp120_CD4BS	IGHV1-2	IGHJ1	0.5	0.6	0.58	0.55	0.59	0.6	0.6	0.81	0.73	NA	0.59	0.58	0.56	0.57	0.57	0.54	0.57	0.55	0.55	0.59	0.59	0.55	0.59	0.6	0.6	0.59	0.57	0.57	0.51	0.5	0.58	0.51	0.56	0.48	0.49	0.47	0.44	0.56	0.46	0.54	0.45	0.5	0.43	0.45	0.52
VRC07	bNAbs	gp120_CD4BS	IGHV1-2	IGHJ1	0.57	0.88	0.93	0.63	0.69	0.88	0.86	0.62	0.61	0.59	NA	0.62	0.61	0.59	0.58	0.63	0.62	0.64	0.63	0.64	0.65	0.6	0.92	0.66	0.69	0.65	0.68	0.66	0.6	0.6	0.62	0.57	0.59	0.56	0.55	0.55	0.54	0.61	0.48	0.6	0.49	0.56	0.5	0.49	0.56
3BNC117	bNAbs	gp120_CD4BS	IGHV1-2	IGHJ2	0.61	0.64	0.62	0.65	0.71	0.64	0.64	0.6	0.57	0.58	0.62	NA	0.95	0.65	0.65	0.64	0.63	0.64	0.65	0.68	0.68	0.65	0.62	0.71	0.68	0.69	0.7	0.66	0.63	0.65	0.69	0.62	0.67	0.57	0.56	0.57	0.56	0.6	0.51	0.66	0.49	0.53	0.5	0.53	0.62
3BNC60	bNAbs	gp120_CD4BS	IGHV1-2	IGHJ2	0.6	0.62	0.62	0.63	0.7	0.62	0.62	0.58	0.54	0.56	0.61	0.95	NA	0.63	0.63	0.63	0.63	0.63	0.64	0.68	0.66	0.65	0.62	0.69	0.67	0.68	0.69	0.64	0.63	0.62	0.66	0.6	0.65	0.57	0.56	0.56	0.55	0.57	0.5	0.65	0.49	0.51	0.5	0.52	0.59
VRC-PG04	bNAbs	gp120_CD4BS	IGHV1-2	IGHJ2	0.56	0.61	0.6	0.61	0.65	0.61	0.61	0.56	0.61	0.57	0.59	0.65	0.63	NA	0.98	0.6	0.64	0.6	0.6	0.63	0.65	0.66	0.6	0.59	0.62	0.59	0.62	0.62	0.59	0.56	0.62	0.57	0.57	0.54	0.55	0.6	0.51	0.55	0.51	0.56	0.46	0.53	0.48	0.5	0.55
VRC-PG04b	bNAbs	gp120_CD4BS	IGHV1-2	IGHJ2	0.56	0.61	0.59	0.61	0.65	0.61	0.61	0.56	0.61	0.57	0.58	0.65	0.63	0.98	NA	0.6	0.64	0.6	0.6	0.63	0.65	0.66	0.59	0.59	0.62	0.59	0.62	0.62	0.58	0.56	0.63	0.57	0.57	0.54	0.55	0.6	0.51	0.55	0.51	0.57	0.46	0.53	0.48	0.5	0.55
VRC-CH30	bNAbs	gp120_CD4BS	IGHV1-2	IGHJ4	0.6	0.64	0.61	0.95	0.66	0.64	0.65	0.54	0.54	0.54	0.63	0.64	0.63	0.6	0.6	NA	0.93	0.93	0.98	0.61	0.63	0.63	0.61	0.64	0.65	0.62	0.66	0.65	0.61	0.56	0.68	0.62	0.6	0.55	0.55	0.59	0.53	0.6	0.47	0.63	0.46	0.5	0.5	0.5	0.59
VRC-CH32	bNAbs	gp120_CD4BS	IGHV1-2	IGHJ4	0.57	0.63	0.6	0.93	0.65	0.63	0.63	0.54	0.58	0.57	0.62	0.63	0.63	0.64	0.64	0.93	NA	0.89	0.93	0.61	0.67	0.63	0.6	0.62	0.62	0.6	0.66	0.64	0.59	0.54	0.66	0.59	0.57	0.54	0.53	0.56	0.51	0.59	0.47	0.62	0.46	0.49	0.5	0.49	0.57
VRC-CH33	bNAbs	gp120_CD4BS	IGHV1-2	IGHJ4	0.6	0.65	0.62	0.94	0.66	0.65	0.66	0.54	0.54	0.55	0.64	0.64	0.63	0.6	0.6	0.93	0.89	NA	0.93	0.61	0.63	0.63	0.62	0.65	0.65	0.62	0.65	0.65	0.62	0.54	0.67	0.62	0.59	0.55	0.55	0.58	0.54	0.6	0.46	0.64	0.47	0.5	0.5	0.5	0.6
VRC-CH34	bNAbs	gp120_CD4BS	IGHV1-2	IGHJ4	0.6	0.63	0.6	0.97	0.65	0.63	0.64	0.54	0.54	0.55	0.63	0.65	0.64	0.6	0.6	0.98	0.93	0.93	NA	0.61	0.63	0.63	0.6	0.65	0.64	0.62	0.67	0.65	0.61	0.56	0.68	0.61	0.6	0.56	0.54	0.59	0.54	0.59	0.46	0.64	0.46	0.5	0.5	0.5	0.59
12A12	bNAbs	gp120_CD4BS	IGHV1-2	IGHJ5	0.6	0.68	0.63	0.61	0.72	0.68	0.67	0.6	0.6	0.59	0.64	0.68	0.68	0.63	0.63	0.61	0.61	0.61	0.61	NA	0.86	0.75	0.63	0.68	0.69	0.68	0.74	0.77	0.65	0.62	0.69	0.62	0.65	0.62	0.62	0.62	0.57	0.6	0.5	0.64	0.49	0.51	0.5	0.5	0.59
12A21	bNAbs	gp120_CD4BS	IGHV1-2	IGHJ5	0.6	0.66	0.63	0.63	0.7	0.66	0.67	0.57	0.61	0.59	0.65	0.68	0.66	0.65	0.65	0.63	0.67	0.63	0.63	0.86	NA	0.77	0.63	0.65	0.69	0.66	0.72	0.78	0.62	0.63	0.7	0.59	0.63	0.62	0.61	0.62	0.56	0.6	0.48	0.65	0.47	0.52	0.47	0.49	0.58
N6	bNAbs	gp120_CD4BS	IGHV1-2	IGHJ5	0.62	0.63	0.61	0.63	0.69	0.63	0.65	0.56	0.56	0.55	0.6	0.65	0.65	0.66	0.66	0.63	0.63	0.63	0.63	0.75	0.77	NA	0.61	0.63	0.71	0.63	0.69	0.76	0.64	0.61	0.66	0.59	0.62	0.59	0.6	0.63	0.53	0.56	0.48	0.62	0.49	0.54	0.5	0.49	0.57
45-46m2	bNAbs	gp120_CD4BS	IGHV1-2	NA	0.57	0.88	0.99	0.61	0.68	0.88	0.87	0.59	0.6	0.59	0.92	0.62	0.62	0.6	0.59	0.61	0.6	0.62	0.6	0.63	0.63	0.61	NA	0.66	0.69	0.63	0.66	0.65	0.61	0.61	0.62	0.56	0.6	0.56	0.55	0.54	0.54	0.59	0.49	0.6	0.48	0.54	0.52	0.48	0.56
DRVIA7	bNAbs	gp120_CD4BS	IGHV1-2	NA	0.62	0.69	0.66	0.65	0.7	0.69	0.68	0.61	0.58	0.6	0.66	0.71	0.69	0.59	0.59	0.64	0.62	0.65	0.65	0.68	0.65	0.63	0.66	NA	0.68	0.74	0.69	0.66	0.62	0.58	0.68	0.6	0.62	0.56	0.56	0.58	0.53	0.62	0.47	0.66	0.45	0.56	0.52	0.5	0.62
VRC-PG20	bNAbs	gp120_CD4BS	IGHV1-2	NA	0.58	0.71	0.69	0.65	0.75	0.71	0.71	0.62	0.62	0.6	0.69	0.68	0.67	0.62	0.62	0.65	0.62	0.65	0.64	0.69	0.69	0.71	0.69	0.68	NA	0.69	0.68	0.7	0.63	0.61	0.67	0.59	0.64	0.54	0.54	0.56	0.51	0.59	0.5	0.63	0.46	0.53	0.5	0.48	0.56
VRC18	bNAbs	gp120_CD4BS	IGHV1-2	NA	0.57	0.68	0.63	0.62	0.71	0.68	0.67	0.59	0.57	0.59	0.65	0.69	0.68	0.59	0.59	0.62	0.6	0.62	0.62	0.68	0.66	0.63	0.63	0.74	0.69	NA	0.67	0.68	0.6	0.61	0.65	0.57	0.62	0.56	0.56	0.55	0.54	0.58	0.46	0.65	0.5	0.54	0.5	0.48	0.61
VRC23	bNAbs	gp120_CD4BS	IGHV1-2	NA	0.65	0.7	0.66	0.66	0.74	0.7	0.71	0.62	0.56	0.57	0.68	0.7	0.69	0.62	0.62	0.66	0.66	0.65	0.67	0.74	0.72	0.69	0.66	0.69	0.68	0.67	NA	0.72	0.65	0.66	0.72	0.61	0.64	0.62	0.6	0.6	0.59	0.65	0.48	0.68	0.47	0.53	0.48	0.5	0.6
VRC27	bNAbs	gp120_CD4BS	IGHV1-2	NA	0.6	0.68	0.65	0.65	0.69	0.68	0.69	0.58	0.59	0.57	0.66	0.66	0.64	0.62	0.62	0.65	0.64	0.65	0.65	0.77	0.78	0.76	0.65	0.66	0.7	0.68	0.72	NA	0.62	0.65	0.67	0.6	0.62	0.59	0.57	0.64	0.56	0.59	0.49	0.63	0.49	0.54	0.49	0.5	0.6
b12	bNAbs	gp120_CD4BS	IGHV1-3	IGHJ6	0.65	0.6	0.61	0.61	0.65	0.6	0.61	0.55	0.53	0.51	0.6	0.63	0.63	0.59	0.58	0.61	0.59	0.62	0.61	0.65	0.62	0.64	0.61	0.62	0.63	0.6	0.65	0.62	NA	0.62	0.68	0.59	0.62	0.63	0.64	0.63	0.58	0.64	0.46	0.67	0.46	0.54	0.49	0.48	0.57
1NC9	bNAbs	gp120_CD4BS	IGHV1-46	IGHJ4	0.63	0.57	0.61	0.55	0.6	0.57	0.6	0.54	0.52	0.5	0.6	0.65	0.62	0.56	0.56	0.56	0.54	0.54	0.56	0.62	0.63	0.61	0.61	0.58	0.61	0.61	0.66	0.65	0.62	NA	0.65	0.59	0.74	0.54	0.54	0.59	0.53	0.59	0.48	0.6	0.48	0.54	0.49	0.51	0.55
CH235	bNAbs	gp120_CD4BS	IGHV1-46	IGHJ4	0.69	0.63	0.62	0.66	0.7	0.63	0.65	0.59	0.56	0.58	0.62	0.69	0.66	0.62	0.63	0.68	0.66	0.67	0.68	0.69	0.7	0.66	0.62	0.68	0.67	0.65	0.72	0.67	0.68	0.65	NA	0.72	0.67	0.6	0.6	0.61	0.56	0.68	0.5	0.73	0.51	0.59	0.51	0.51	0.62
CH235.12	bNAbs	gp120_CD4BS	IGHV1-46	IGHJ4	0.57	0.59	0.56	0.6	0.59	0.59	0.6	0.54	0.53	0.51	0.57	0.62	0.6	0.57	0.57	0.62	0.59	0.62	0.61	0.62	0.59	0.59	0.56	0.6	0.59	0.57	0.61	0.6	0.59	0.59	0.72	NA	0.66	0.57	0.58	0.56	0.53	0.55	0.51	0.62	0.46	0.53	0.52	0.49	0.6
1B2530	bNAbs	gp120_CD4BS	IGHV1-46	IGHJ5	0.63	0.57	0.6	0.59	0.62	0.57	0.58	0.56	0.56	0.56	0.59	0.67	0.65	0.57	0.57	0.6	0.57	0.59	0.6	0.65	0.63	0.62	0.6	0.62	0.64	0.62	0.64	0.62	0.62	0.74	0.67	0.66	NA	0.57	0.58	0.58	0.54	0.58	0.53	0.62	0.51	0.53	0.51	0.55	0.59
561-01-18	bNAbs	gp120_CD4BS	IGHV1-46	IGHJ6	0.54	0.57	0.56	0.55	0.57	0.57	0.54	0.5	0.46	0.48	0.56	0.57	0.57	0.54	0.54	0.55	0.54	0.55	0.56	0.62	0.62	0.59	0.56	0.56	0.54	0.56	0.62	0.59	0.63	0.54	0.6	0.57	0.57	NA	0.93	0.7	0.92	0.56	0.47	0.59	0.45	0.51	0.5	0.46	0.51
561-01-55	bNAbs	gp120_CD4BS	IGHV1-46	IGHJ6	0.56	0.56	0.55	0.53	0.56	0.56	0.54	0.5	0.47	0.49	0.55	0.56	0.56	0.55	0.55	0.55	0.53	0.55	0.54	0.62	0.61	0.6	0.55	0.56	0.54	0.56	0.6	0.57	0.64	0.54	0.6	0.58	0.58	0.93	NA	0.71	0.86	0.56	0.47	0.59	0.44	0.5	0.5	0.45	0.51
561-02-12	bNAbs	gp120_CD4BS	IGHV1-46	IGHJ6	0.6	0.56	0.54	0.59	0.6	0.56	0.56	0.48	0.48	0.47	0.55	0.57	0.56	0.6	0.6	0.59	0.56	0.58	0.59	0.62	0.62	0.63	0.54	0.58	0.56	0.55	0.6	0.64	0.63	0.59	0.61	0.56	0.58	0.7	0.71	NA	0.63	0.58	0.46	0.6	0.46	0.54	0.49	0.49	0.53
561-01-18-2	bNAbs	gp120_CD4BS	IGHV1-46	NA	0.5	0.54	0.54	0.53	0.53	0.54	0.52	0.47	0.41	0.44	0.54	0.56	0.55	0.51	0.51	0.53	0.51	0.54	0.54	0.57	0.56	0.53	0.54	0.53	0.51	0.54	0.59	0.56	0.58	0.53	0.56	0.53	0.54	0.92	0.86	0.63	NA	0.53	0.47	0.56	0.43	0.46	0.47	0.43	0.49
17b	bNAbs	gp120_CD4BS	IGHV1-69	NA	0.65	0.6	0.59	0.6	0.62	0.6	0.6	0.54	0.53	0.56	0.61	0.6	0.57	0.55	0.55	0.6	0.59	0.6	0.59	0.6	0.6	0.56	0.59	0.62	0.59	0.58	0.65	0.59	0.64	0.59	0.68	0.55	0.58	0.56	0.56	0.58	0.53	NA	0.52	0.68	0.51	0.58	0.53	0.53	0.59
VRC13	bNAbs	gp120_CD4BS	IGHV1-69	NA	0.49	0.5	0.49	0.47	0.48	0.5	0.49	0.44	0.44	0.46	0.48	0.51	0.5	0.51	0.51	0.47	0.47	0.46	0.46	0.5	0.48	0.48	0.49	0.47	0.5	0.46	0.48	0.49	0.46	0.48	0.5	0.51	0.53	0.47	0.47	0.46	0.47	0.52	NA	0.51	0.44	0.47	0.46	0.5	0.49
48d	bNAbs	gp120_CD4BS	IGHV1-69-2	IGHJ3	0.67	0.64	0.6	0.63	0.68	0.64	0.65	0.57	0.55	0.54	0.6	0.66	0.65	0.56	0.57	0.63	0.62	0.64	0.64	0.64	0.65	0.62	0.6	0.66	0.63	0.65	0.68	0.63	0.67	0.6	0.73	0.62	0.62	0.59	0.59	0.6	0.56	0.68	0.51	NA	0.5	0.58	0.52	0.49	0.63
179NC75	bNAbs	gp120_CD4BS	IGHV3-21	NA	0.5	0.48	0.48	0.46	0.5	0.48	0.48	0.42	0.41	0.45	0.49	0.49	0.49	0.46	0.46	0.46	0.46	0.47	0.46	0.49	0.47	0.49	0.48	0.45	0.46	0.5	0.47	0.49	0.46	0.48	0.51	0.46	0.51	0.45	0.44	0.46	0.43	0.51	0.44	0.5	NA	0.57	0.52	0.51	0.59
VRC16	bNAbs	gp120_CD4BS	IGHV3-23	NA	0.56	0.56	0.55	0.5	0.54	0.56	0.56	0.47	0.49	0.5	0.56	0.53	0.51	0.53	0.53	0.5	0.49	0.5	0.5	0.51	0.52	0.54	0.54	0.56	0.53	0.54	0.53	0.54	0.54	0.54	0.59	0.53	0.53	0.51	0.5	0.54	0.46	0.58	0.47	0.58	0.57	NA	0.56	0.6	0.63
HJ16	bNAbs	gp120_CD4BS	IGHV3-30	IGHJ2	0.48	0.52	0.52	0.5	0.5	0.52	0.5	0.44	0.44	0.43	0.5	0.5	0.5	0.48	0.48	0.5	0.5	0.5	0.5	0.5	0.47	0.5	0.52	0.52	0.5	0.5	0.48	0.49	0.49	0.49	0.51	0.52	0.51	0.5	0.5	0.49	0.47	0.53	0.46	0.52	0.52	0.56	NA	0.56	0.59
CH98	bNAbs	gp120_CD4BS	IGHV3-30	IGHJ4	0.51	0.49	0.48	0.5	0.53	0.49	0.49	0.46	0.47	0.45	0.49	0.53	0.52	0.5	0.5	0.5	0.49	0.5	0.5	0.5	0.49	0.49	0.48	0.5	0.48	0.48	0.5	0.5	0.48	0.51	0.51	0.49	0.55	0.46	0.45	0.49	0.43	0.53	0.5	0.49	0.51	0.6	0.56	NA	0.6
CAP257-RH1	bNAbs	gp120_CD4BS	IGHV3-33	NA	0.59	0.6	0.56	0.59	0.59	0.6	0.62	0.51	0.5	0.52	0.56	0.62	0.59	0.55	0.55	0.59	0.57	0.6	0.59	0.59	0.58	0.57	0.56	0.62	0.56	0.61	0.6	0.6	0.57	0.55	0.62	0.6	0.59	0.51	0.51	0.53	0.49	0.59	0.49	0.63	0.59	0.63	0.59	0.6	NA
A16	bNAbs	gp120_CD4BS	IGHV3-48	NA	0.59	0.56	0.54	0.54	0.55	0.56	0.58	0.51	0.49	0.49	0.56	0.54	0.53	0.49	0.49	0.54	0.52	0.55	0.54	0.57	0.55	0.54	0.54	0.53	0.54	0.56	0.57	0.56	0.54	0.56	0.59	0.54	0.56	0.49	0.49	0.51	0.47	0.57	0.48	0.62	0.61	0.65	0.55	0.59	0.72
CH27	bNAbs	gp120_CD4BS	IGHV3-66	IGHJ2	0.57	0.59	0.55	0.55	0.58	0.59	0.59	0.49	0.5	0.51	0.55	0.6	0.59	0.53	0.53	0.56	0.53	0.56	0.56	0.58	0.56	0.54	0.55	0.57	0.54	0.59	0.57	0.57	0.53	0.54	0.6	0.56	0.59	0.51	0.5	0.5	0.49	0.56	0.49	0.63	0.63	0.63	0.57	0.6	0.75
CH28	bNAbs	gp120_CD4BS	IGHV3-66	IGHJ2	0.55	0.61	0.57	0.56	0.59	0.61	0.6	0.49	0.5	0.5	0.57	0.61	0.59	0.53	0.53	0.57	0.53	0.57	0.57	0.57	0.55	0.53	0.57	0.6	0.54	0.59	0.58	0.57	0.54	0.53	0.6	0.56	0.57	0.52	0.51	0.5	0.5	0.57	0.5	0.63	0.59	0.65	0.56	0.59	0.74
CH44	bNAbs	gp120_CD4BS	IGHV3-66	IGHJ2	0.54	0.59	0.56	0.55	0.59	0.59	0.58	0.5	0.51	0.5	0.56	0.6	0.6	0.55	0.55	0.55	0.53	0.56	0.56	0.59	0.57	0.53	0.56	0.59	0.53	0.59	0.62	0.57	0.51	0.53	0.59	0.55	0.58	0.52	0.51	0.51	0.5	0.57	0.49	0.62	0.6	0.6	0.57	0.59	0.71
15e	bNAbs	gp120_CD4BS	IGHV4-39	IGHJ6	0.46	0.49	0.49	0.48	0.46	0.49	0.49	0.44	0.5	0.45	0.5	0.5	0.48	0.51	0.51	0.48	0.5	0.49	0.49	0.47	0.5	0.48	0.49	0.5	0.5	0.47	0.49	0.5	0.49	0.47	0.53	0.5	0.5	0.44	0.45	0.46	0.43	0.49	0.45	0.52	0.44	0.53	0.45	0.49	0.57
CH103	bNAbs	gp120_CD4BS	IGHV4-59	IGHJ4	0.46	0.52	0.5	0.47	0.48	0.52	0.51	0.44	0.46	0.45	0.48	0.49	0.49	0.48	0.48	0.47	0.47	0.49	0.47	0.49	0.49	0.47	0.5	0.49	0.51	0.49	0.46	0.46	0.47	0.41	0.49	0.49	0.48	0.46	0.47	0.44	0.39	0.48	0.44	0.54	0.41	0.46	0.46	0.44	0.53
CH104	bNAbs	gp120_CD4BS	IGHV4-59	IGHJ4	0.46	0.53	0.5	0.47	0.49	0.53	0.52	0.44	0.46	0.46	0.49	0.49	0.49	0.49	0.49	0.48	0.48	0.49	0.48	0.5	0.5	0.48	0.5	0.49	0.52	0.49	0.46	0.47	0.47	0.41	0.5	0.49	0.47	0.46	0.47	0.45	0.39	0.49	0.45	0.54	0.41	0.46	0.46	0.44	0.54
CH106	bNAbs	gp120_CD4BS	IGHV4-59	IGHJ4	0.45	0.51	0.49	0.47	0.48	0.51	0.51	0.44	0.46	0.45	0.48	0.49	0.49	0.47	0.47	0.47	0.47	0.49	0.47	0.49	0.49	0.47	0.49	0.49	0.51	0.49	0.46	0.46	0.47	0.41	0.49	0.49	0.47	0.46	0.47	0.44	0.39	0.48	0.44	0.54	0.4	0.46	0.46	0.44	0.53
F105	bNAbs	gp120_CD4BS	IGHV4-59	NA	0.53	0.54	0.53	0.51	0.49	0.54	0.54	0.47	0.49	0.48	0.53	0.54	0.54	0.49	0.49	0.52	0.5	0.54	0.53	0.51	0.5	0.51	0.53	0.53	0.54	0.53	0.53	0.54	0.51	0.49	0.56	0.51	0.53	0.46	0.46	0.48	0.44	0.53	0.47	0.57	0.49	0.53	0.49	0.5	0.61
QA013.4	bNAbs	gp120_V2	IGHV1-18	IGHJ6	0.72	0.62	0.62	0.65	0.66	0.62	0.63	0.57	0.53	0.55	0.63	0.67	0.64	0.59	0.59	0.65	0.63	0.66	0.65	0.64	0.64	0.63	0.62	0.66	0.63	0.62	0.68	0.65	0.74	0.65	0.76	0.62	0.64	0.6	0.62	0.65	0.57	0.72	0.51	0.71	0.5	0.58	0.51	0.52	0.62
1357	bNAbs	gp120_V2	IGHV1-2	IGHJ4	0.7	0.63	0.63	0.65	0.7	0.63	0.65	0.59	0.56	0.58	0.64	0.69	0.68	0.62	0.62	0.65	0.63	0.65	0.65	0.71	0.69	0.66	0.63	0.69	0.68	0.66	0.72	0.66	0.69	0.66	0.78	0.63	0.66	0.59	0.6	0.61	0.56	0.67	0.51	0.7	0.49	0.59	0.53	0.53	0.62
QA013.19	bNAbs	gp120_V2	IGHV1-46	IGHJ4	0.65	0.62	0.62	0.63	0.67	0.62	0.64	0.56	0.53	0.55	0.62	0.64	0.62	0.58	0.58	0.62	0.62	0.63	0.63	0.64	0.63	0.59	0.61	0.64	0.64	0.64	0.68	0.65	0.64	0.6	0.72	0.56	0.63	0.57	0.56	0.6	0.55	0.64	0.51	0.68	0.51	0.58	0.51	0.51	0.6
QA013.3	bNAbs	gp120_V2	IGHV1-46	IGHJ4	0.68	0.6	0.59	0.6	0.68	0.6	0.63	0.59	0.54	0.56	0.59	0.65	0.63	0.57	0.57	0.61	0.6	0.61	0.62	0.63	0.63	0.61	0.59	0.65	0.61	0.64	0.69	0.61	0.65	0.63	0.77	0.61	0.64	0.56	0.57	0.57	0.52	0.65	0.47	0.77	0.47	0.56	0.49	0.49	0.62
QA013.32	bNAbs	gp120_V2	IGHV1-46	IGHJ4	0.65	0.59	0.59	0.6	0.6	0.59	0.59	0.56	0.53	0.56	0.59	0.63	0.62	0.57	0.57	0.6	0.59	0.6	0.6	0.62	0.59	0.57	0.59	0.63	0.63	0.62	0.62	0.6	0.63	0.61	0.68	0.57	0.66	0.57	0.59	0.56	0.55	0.62	0.53	0.65	0.5	0.56	0.52	0.56	0.6
QA013.53	bNAbs	gp120_V2	IGHV1-46	IGHJ4	0.68	0.61	0.61	0.6	0.68	0.61	0.63	0.59	0.53	0.56	0.6	0.66	0.63	0.55	0.55	0.61	0.59	0.61	0.62	0.63	0.62	0.59	0.6	0.66	0.62	0.65	0.69	0.62	0.64	0.63	0.75	0.61	0.66	0.54	0.56	0.56	0.52	0.65	0.47	0.78	0.49	0.57	0.5	0.49	0.63
1361	bNAbs	gp120_V2	IGHV1-69	IGHJ4	0.69	0.63	0.62	0.64	0.68	0.63	0.65	0.62	0.57	0.59	0.62	0.67	0.65	0.61	0.61	0.63	0.62	0.64	0.63	0.65	0.65	0.62	0.62	0.69	0.66	0.65	0.71	0.65	0.68	0.64	0.74	0.61	0.64	0.57	0.57	0.59	0.54	0.72	0.55	0.74	0.47	0.57	0.5	0.51	0.6
1393A	bNAbs	gp120_V2	IGHV1-69	IGHJ4	0.72	0.65	0.65	0.67	0.69	0.65	0.66	0.6	0.57	0.58	0.65	0.69	0.68	0.6	0.6	0.66	0.65	0.67	0.66	0.66	0.68	0.63	0.65	0.68	0.66	0.65	0.72	0.67	0.71	0.66	0.77	0.63	0.65	0.58	0.58	0.6	0.55	0.74	0.56	0.77	0.49	0.57	0.51	0.53	0.63
697-D	bNAbs	gp120_V2	IGHV1-69	IGHJ4	0.68	0.63	0.62	0.65	0.68	0.63	0.65	0.6	0.57	0.57	0.61	0.69	0.66	0.62	0.62	0.65	0.63	0.65	0.65	0.66	0.66	0.62	0.62	0.66	0.64	0.64	0.69	0.65	0.69	0.65	0.74	0.61	0.64	0.56	0.57	0.59	0.54	0.71	0.52	0.74	0.47	0.56	0.51	0.53	0.66
PGG14	bNAbs	gp120_V2	IGHV1-69	IGHJ5	0.68	0.6	0.6	0.59	0.62	0.6	0.62	0.56	0.56	0.58	0.6	0.63	0.62	0.61	0.61	0.6	0.59	0.59	0.59	0.67	0.68	0.63	0.6	0.64	0.62	0.59	0.69	0.64	0.65	0.61	0.71	0.59	0.64	0.58	0.6	0.59	0.54	0.67	0.52	0.67	0.46	0.55	0.51	0.5	0.58
2158	bNAbs	gp120_V2	IGHV1-69	IGHJ6	0.68	0.6	0.6	0.6	0.61	0.6	0.62	0.56	0.52	0.53	0.6	0.66	0.64	0.56	0.56	0.6	0.59	0.6	0.6	0.61	0.63	0.59	0.6	0.62	0.59	0.59	0.65	0.62	0.69	0.65	0.69	0.56	0.6	0.59	0.59	0.61	0.56	0.7	0.52	0.69	0.49	0.53	0.49	0.49	0.59
PGC14	bNAbs	gp120_V2	IGHV1-69-2	IGHJ5	0.62	0.61	0.57	0.57	0.64	0.61	0.61	0.55	0.55	0.53	0.59	0.62	0.6	0.57	0.57	0.58	0.59	0.59	0.58	0.66	0.63	0.62	0.57	0.62	0.61	0.62	0.64	0.6	0.62	0.57	0.7	0.6	0.63	0.54	0.56	0.55	0.5	0.63	0.49	0.75	0.48	0.56	0.49	0.49	0.59
PGDM1404	bNAbs	gp120_V2	IGHV1-8	IGHJ4	0.56	0.5	0.5	0.54	0.54	0.5	0.51	0.49	0.53	0.48	0.5	0.54	0.54	0.57	0.57	0.54	0.59	0.54	0.54	0.51	0.55	0.54	0.5	0.56	0.52	0.51	0.55	0.51	0.55	0.49	0.61	0.52	0.53	0.51	0.52	0.5	0.47	0.5	0.38	0.57	0.41	0.5	0.47	0.46	0.51
PGDM1400	bNAbs	gp120_V2	IGHV1-8	IGHJ6	0.51	0.46	0.47	0.47	0.48	0.46	0.47	0.4	0.41	0.43	0.47	0.49	0.47	0.44	0.45	0.46	0.46	0.47	0.46	0.49	0.49	0.46	0.46	0.48	0.48	0.5	0.51	0.49	0.51	0.45	0.52	0.41	0.46	0.43	0.43	0.49	0.41	0.54	0.39	0.53	0.44	0.44	0.43	0.43	0.47
PGDM1401	bNAbs	gp120_V2	IGHV1-8	IGHJ6	0.54	0.46	0.47	0.49	0.49	0.46	0.47	0.38	0.42	0.43	0.47	0.49	0.47	0.48	0.49	0.49	0.5	0.5	0.48	0.47	0.5	0.5	0.46	0.49	0.47	0.49	0.49	0.48	0.54	0.47	0.53	0.43	0.46	0.46	0.46	0.49	0.42	0.52	0.39	0.53	0.44	0.47	0.43	0.41	0.49
PGDM1402	bNAbs	gp120_V2	IGHV1-8	IGHJ6	0.51	0.46	0.46	0.48	0.49	0.46	0.47	0.41	0.41	0.43	0.47	0.5	0.47	0.46	0.47	0.47	0.46	0.48	0.47	0.48	0.48	0.45	0.46	0.49	0.47	0.49	0.51	0.47	0.5	0.44	0.53	0.43	0.47	0.43	0.42	0.49	0.4	0.53	0.4	0.54	0.44	0.45	0.43	0.44	0.46
PGDM1403	bNAbs	gp120_V2	IGHV1-8	IGHJ6	0.53	0.53	0.52	0.55	0.59	0.53	0.54	0.49	0.55	0.5	0.52	0.53	0.51	0.59	0.59	0.54	0.59	0.55	0.55	0.56	0.59	0.56	0.52	0.55	0.55	0.53	0.57	0.56	0.56	0.5	0.61	0.53	0.51	0.5	0.51	0.51	0.46	0.52	0.4	0.59	0.43	0.5	0.48	0.49	0.56
PGDM1405	bNAbs	gp120_V2	IGHV1-8	IGHJ6	0.51	0.46	0.46	0.47	0.49	0.46	0.46	0.43	0.4	0.4	0.47	0.46	0.46	0.46	0.46	0.46	0.48	0.47	0.47	0.46	0.46	0.48	0.46	0.49	0.47	0.45	0.5	0.45	0.5	0.47	0.56	0.46	0.46	0.49	0.49	0.46	0.45	0.49	0.38	0.5	0.43	0.48	0.45	0.42	0.46
PGDM1406	bNAbs	gp120_V2	IGHV1-8	IGHJ6	0.51	0.53	0.53	0.53	0.59	0.53	0.55	0.47	0.53	0.5	0.51	0.56	0.54	0.6	0.6	0.52	0.56	0.53	0.53	0.54	0.57	0.54	0.53	0.55	0.53	0.54	0.57	0.53	0.53	0.49	0.58	0.51	0.5	0.48	0.48	0.49	0.44	0.5	0.42	0.59	0.42	0.5	0.46	0.49	0.56
PGT141	bNAbs	gp120_V2	IGHV1-8	IGHJ6	0.6	0.52	0.53	0.52	0.55	0.52	0.54	0.47	0.44	0.45	0.53	0.54	0.53	0.51	0.51	0.52	0.5	0.53	0.52	0.53	0.51	0.51	0.52	0.54	0.51	0.5	0.56	0.52	0.59	0.52	0.6	0.49	0.53	0.5	0.5	0.54	0.47	0.59	0.43	0.57	0.45	0.49	0.44	0.46	0.5
PGT142	bNAbs	gp120_V2	IGHV1-8	IGHJ6	0.6	0.51	0.52	0.52	0.54	0.51	0.53	0.47	0.45	0.46	0.52	0.54	0.54	0.51	0.51	0.52	0.5	0.53	0.52	0.53	0.51	0.52	0.52	0.54	0.51	0.5	0.57	0.53	0.59	0.53	0.6	0.5	0.54	0.51	0.51	0.54	0.48	0.59	0.44	0.57	0.46	0.49	0.44	0.46	0.51
PGT143	bNAbs	gp120_V2	IGHV1-8	IGHJ6	0.59	0.51	0.53	0.52	0.55	0.51	0.53	0.47	0.43	0.44	0.53	0.54	0.54	0.5	0.51	0.52	0.5	0.53	0.52	0.52	0.5	0.51	0.52	0.54	0.51	0.49	0.56	0.51	0.59	0.52	0.6	0.49	0.53	0.5	0.5	0.53	0.47	0.59	0.43	0.57	0.46	0.49	0.44	0.45	0.5
PGT144	bNAbs	gp120_V2	IGHV1-8	IGHJ6	0.57	0.51	0.51	0.51	0.54	0.51	0.53	0.47	0.44	0.46	0.52	0.54	0.53	0.51	0.51	0.51	0.49	0.51	0.5	0.51	0.5	0.5	0.51	0.53	0.5	0.49	0.55	0.5	0.56	0.51	0.59	0.49	0.51	0.49	0.49	0.52	0.46	0.6	0.43	0.56	0.44	0.48	0.44	0.47	0.5
PGT145	bNAbs	gp120_V2	IGHV1-8	IGHJ6	0.56	0.51	0.52	0.5	0.54	0.51	0.53	0.45	0.44	0.45	0.52	0.51	0.52	0.51	0.52	0.5	0.51	0.51	0.5	0.51	0.51	0.5	0.51	0.52	0.5	0.49	0.56	0.5	0.57	0.51	0.6	0.47	0.49	0.5	0.5	0.51	0.46	0.59	0.43	0.56	0.43	0.48	0.45	0.43	0.5
VRC38.01	bNAbs	gp120_V2	IGHV3-13	IGHJ6	0.51	0.57	0.54	0.51	0.54	0.57	0.56	0.49	0.51	0.51	0.54	0.56	0.54	0.5	0.5	0.51	0.5	0.51	0.51	0.54	0.52	0.53	0.54	0.56	0.54	0.57	0.56	0.53	0.51	0.5	0.55	0.51	0.53	0.51	0.51	0.5	0.49	0.56	0.46	0.56	0.59	0.63	0.54	0.6	0.68
VRC38.02	bNAbs	gp120_V2	IGHV3-13	IGHJ6	0.5	0.56	0.53	0.52	0.56	0.56	0.53	0.49	0.51	0.5	0.53	0.54	0.52	0.51	0.51	0.51	0.5	0.51	0.52	0.55	0.51	0.54	0.53	0.55	0.53	0.56	0.54	0.52	0.53	0.5	0.53	0.51	0.54	0.54	0.53	0.5	0.51	0.52	0.45	0.57	0.57	0.59	0.56	0.58	0.68
VRC38.03	bNAbs	gp120_V2	IGHV3-13	IGHJ6	0.54	0.53	0.51	0.52	0.55	0.53	0.54	0.49	0.51	0.5	0.52	0.54	0.53	0.49	0.49	0.52	0.5	0.52	0.52	0.53	0.54	0.53	0.51	0.56	0.53	0.56	0.54	0.55	0.53	0.52	0.58	0.53	0.54	0.5	0.49	0.51	0.46	0.57	0.44	0.62	0.58	0.63	0.59	0.6	0.71
VRC38.04	bNAbs	gp120_V2	IGHV3-13	IGHJ6	0.51	0.56	0.54	0.53	0.58	0.56	0.54	0.49	0.51	0.5	0.54	0.56	0.54	0.52	0.52	0.52	0.52	0.51	0.53	0.55	0.52	0.55	0.54	0.55	0.53	0.56	0.56	0.53	0.53	0.51	0.54	0.51	0.55	0.54	0.53	0.5	0.51	0.54	0.47	0.57	0.58	0.59	0.56	0.6	0.69
VRC38.05	bNAbs	gp120_V2	IGHV3-13	IGHJ6	0.53	0.57	0.55	0.54	0.57	0.57	0.56	0.49	0.51	0.5	0.55	0.56	0.54	0.52	0.52	0.53	0.52	0.53	0.54	0.54	0.53	0.56	0.55	0.55	0.54	0.57	0.56	0.53	0.54	0.53	0.56	0.52	0.56	0.54	0.53	0.51	0.51	0.54	0.46	0.59	0.59	0.6	0.55	0.6	0.7
VRC38.06	bNAbs	gp120_V2	IGHV3-13	IGHJ6	0.51	0.56	0.55	0.51	0.54	0.56	0.56	0.49	0.51	0.51	0.54	0.56	0.53	0.5	0.5	0.51	0.5	0.51	0.51	0.54	0.52	0.54	0.55	0.55	0.54	0.57	0.55	0.54	0.51	0.51	0.55	0.5	0.55	0.51	0.5	0.49	0.49	0.56	0.46	0.57	0.59	0.61	0.56	0.58	0.69
VRC38.07	bNAbs	gp120_V2	IGHV3-13	IGHJ6	0.51	0.57	0.54	0.53	0.54	0.57	0.56	0.49	0.51	0.5	0.54	0.56	0.54	0.49	0.49	0.52	0.51	0.52	0.53	0.54	0.53	0.54	0.54	0.56	0.54	0.56	0.56	0.54	0.51	0.51	0.56	0.51	0.53	0.51	0.5	0.49	0.49	0.57	0.44	0.57	0.59	0.63	0.54	0.6	0.68
VRC38.08	bNAbs	gp120_V2	IGHV3-13	IGHJ6	0.53	0.55	0.53	0.52	0.54	0.55	0.56	0.51	0.53	0.54	0.54	0.54	0.53	0.51	0.51	0.53	0.5	0.53	0.53	0.54	0.53	0.54	0.53	0.54	0.53	0.57	0.54	0.54	0.52	0.5	0.55	0.51	0.54	0.49	0.49	0.5	0.46	0.54	0.46	0.57	0.58	0.63	0.54	0.59	0.7
VRC38.09	bNAbs	gp120_V2	IGHV3-13	IGHJ6	0.54	0.54	0.53	0.51	0.54	0.54	0.56	0.5	0.51	0.5	0.53	0.55	0.52	0.5	0.5	0.51	0.5	0.51	0.51	0.55	0.56	0.54	0.53	0.55	0.54	0.56	0.56	0.56	0.51	0.53	0.57	0.53	0.54	0.49	0.48	0.49	0.46	0.58	0.46	0.6	0.58	0.64	0.58	0.62	0.71
VRC38.10	bNAbs	gp120_V2	IGHV3-13	IGHJ6	0.53	0.53	0.5	0.51	0.53	0.53	0.53	0.47	0.5	0.51	0.51	0.51	0.51	0.48	0.48	0.51	0.5	0.51	0.51	0.54	0.54	0.54	0.5	0.54	0.53	0.56	0.52	0.55	0.53	0.49	0.56	0.53	0.51	0.51	0.5	0.49	0.46	0.53	0.44	0.59	0.56	0.64	0.54	0.58	0.7
VRC38.11	bNAbs	gp120_V2	IGHV3-13	IGHJ6	0.51	0.53	0.51	0.54	0.53	0.53	0.54	0.49	0.51	0.54	0.53	0.53	0.52	0.5	0.5	0.54	0.51	0.53	0.54	0.53	0.53	0.54	0.51	0.54	0.54	0.56	0.52	0.54	0.52	0.49	0.55	0.53	0.53	0.5	0.49	0.5	0.47	0.53	0.44	0.55	0.56	0.6	0.56	0.54	0.65
PCT64-18B	bNAbs	gp120_V2	IGHV3-15	IGHJ6	0.52	0.54	0.53	0.5	0.54	0.54	0.56	0.45	0.46	0.45	0.54	0.51	0.5	0.47	0.47	0.5	0.48	0.51	0.5	0.51	0.5	0.51	0.52	0.54	0.51	0.51	0.53	0.51	0.53	0.5	0.56	0.53	0.53	0.46	0.45	0.51	0.43	0.57	0.46	0.57	0.6	0.64	0.53	0.54	0.68
PCT64-18C	bNAbs	gp120_V2	IGHV3-15	IGHJ6	0.51	0.54	0.53	0.52	0.52	0.54	0.56	0.44	0.46	0.44	0.54	0.51	0.5	0.47	0.47	0.52	0.5	0.51	0.52	0.5	0.49	0.52	0.52	0.53	0.51	0.51	0.53	0.51	0.54	0.5	0.55	0.52	0.53	0.45	0.44	0.51	0.42	0.55	0.44	0.57	0.59	0.63	0.52	0.53	0.68
PCT64-18D	bNAbs	gp120_V2	IGHV3-15	IGHJ6	0.51	0.54	0.53	0.52	0.52	0.54	0.56	0.44	0.46	0.44	0.54	0.51	0.5	0.47	0.47	0.52	0.5	0.51	0.52	0.5	0.49	0.52	0.52	0.53	0.51	0.51	0.53	0.51	0.54	0.5	0.55	0.52	0.53	0.45	0.44	0.51	0.42	0.54	0.44	0.56	0.6	0.63	0.51	0.54	0.68
PCT64-18F	bNAbs	gp120_V2	IGHV3-15	IGHJ6	0.51	0.54	0.53	0.52	0.52	0.54	0.56	0.44	0.46	0.44	0.54	0.51	0.5	0.47	0.47	0.52	0.5	0.51	0.52	0.5	0.49	0.52	0.52	0.53	0.51	0.51	0.53	0.51	0.54	0.5	0.55	0.52	0.53	0.45	0.44	0.51	0.42	0.54	0.44	0.56	0.6	0.63	0.51	0.54	0.68
PCT64-24A	bNAbs	gp120_V2	IGHV3-15	IGHJ6	0.5	0.53	0.5	0.48	0.51	0.53	0.54	0.47	0.47	0.47	0.51	0.5	0.5	0.49	0.49	0.48	0.47	0.48	0.48	0.51	0.51	0.52	0.5	0.51	0.5	0.5	0.52	0.51	0.52	0.5	0.53	0.51	0.53	0.47	0.46	0.51	0.44	0.55	0.46	0.55	0.59	0.61	0.52	0.55	0.66
PCT64-24B	bNAbs	gp120_V2	IGHV3-15	IGHJ6	0.5	0.53	0.5	0.48	0.51	0.53	0.54	0.47	0.47	0.47	0.51	0.5	0.5	0.49	0.49	0.48	0.47	0.48	0.48	0.51	0.51	0.52	0.5	0.51	0.5	0.5	0.52	0.51	0.52	0.5	0.53	0.51	0.53	0.47	0.46	0.51	0.44	0.55	0.46	0.55	0.59	0.61	0.52	0.55	0.66
PCT64-24E	bNAbs	gp120_V2	IGHV3-15	IGHJ6	0.51	0.53	0.5	0.48	0.51	0.53	0.54	0.47	0.47	0.46	0.51	0.5	0.5	0.49	0.49	0.48	0.47	0.48	0.48	0.51	0.51	0.52	0.5	0.51	0.5	0.5	0.52	0.51	0.51	0.5	0.53	0.51	0.53	0.47	0.46	0.51	0.44	0.55	0.45	0.55	0.59	0.61	0.53	0.54	0.65
PCT64-24F	bNAbs	gp120_V2	IGHV3-15	IGHJ6	0.53	0.54	0.53	0.52	0.53	0.54	0.56	0.44	0.46	0.44	0.54	0.51	0.5	0.47	0.47	0.52	0.5	0.51	0.52	0.49	0.49	0.52	0.52	0.53	0.51	0.51	0.52	0.51	0.55	0.51	0.56	0.53	0.54	0.46	0.45	0.53	0.43	0.55	0.44	0.57	0.6	0.63	0.51	0.53	0.67
PCT64-24G	bNAbs	gp120_V2	IGHV3-15	IGHJ6	0.51	0.54	0.52	0.53	0.51	0.54	0.55	0.44	0.45	0.44	0.53	0.5	0.49	0.48	0.48	0.53	0.51	0.51	0.53	0.5	0.49	0.52	0.51	0.52	0.5	0.5	0.53	0.51	0.53	0.5	0.54	0.51	0.53	0.45	0.44	0.52	0.42	0.54	0.43	0.56	0.6	0.62	0.51	0.53	0.66
PCT64-24H	bNAbs	gp120_V2	IGHV3-15	IGHJ6	0.51	0.54	0.52	0.53	0.51	0.54	0.55	0.44	0.45	0.44	0.53	0.5	0.49	0.48	0.48	0.53	0.51	0.51	0.53	0.5	0.49	0.52	0.51	0.52	0.5	0.5	0.53	0.51	0.53	0.5	0.54	0.51	0.53	0.45	0.44	0.52	0.42	0.54	0.43	0.56	0.6	0.62	0.51	0.53	0.66
PCT64-35B	bNAbs	gp120_V2	IGHV3-15	IGHJ6	0.52	0.54	0.52	0.53	0.52	0.54	0.55	0.44	0.45	0.44	0.53	0.5	0.49	0.48	0.48	0.53	0.51	0.51	0.53	0.49	0.49	0.52	0.51	0.53	0.51	0.5	0.52	0.51	0.53	0.5	0.54	0.51	0.53	0.46	0.44	0.53	0.42	0.54	0.43	0.56	0.6	0.62	0.51	0.53	0.66
PCT64-35C	bNAbs	gp120_V2	IGHV3-15	IGHJ6	0.52	0.54	0.52	0.53	0.52	0.54	0.55	0.44	0.45	0.44	0.53	0.5	0.49	0.48	0.48	0.53	0.51	0.51	0.53	0.49	0.49	0.52	0.51	0.53	0.51	0.5	0.52	0.51	0.53	0.5	0.54	0.51	0.53	0.46	0.44	0.53	0.42	0.54	0.43	0.56	0.6	0.62	0.51	0.53	0.66
PCT64-35D	bNAbs	gp120_V2	IGHV3-15	IGHJ6	0.52	0.54	0.52	0.53	0.52	0.54	0.55	0.44	0.45	0.44	0.53	0.5	0.49	0.48	0.48	0.53	0.51	0.51	0.53	0.49	0.49	0.52	0.51	0.53	0.51	0.5	0.52	0.51	0.53	0.5	0.54	0.51	0.53	0.46	0.44	0.53	0.42	0.54	0.43	0.56	0.6	0.62	0.51	0.53	0.66
PCT64-35E	bNAbs	gp120_V2	IGHV3-15	IGHJ6	0.52	0.54	0.52	0.53	0.52	0.54	0.55	0.44	0.45	0.44	0.53	0.5	0.49	0.48	0.48	0.53	0.51	0.51	0.53	0.49	0.49	0.52	0.51	0.53	0.51	0.5	0.52	0.51	0.53	0.5	0.54	0.51	0.53	0.46	0.44	0.53	0.42	0.54	0.43	0.56	0.6	0.62	0.51	0.53	0.66
PCT64-35F	bNAbs	gp120_V2	IGHV3-15	IGHJ6	0.52	0.54	0.52	0.53	0.52	0.54	0.55	0.44	0.45	0.44	0.53	0.5	0.49	0.48	0.48	0.53	0.51	0.51	0.53	0.49	0.49	0.52	0.51	0.53	0.51	0.5	0.52	0.51	0.52	0.5	0.54	0.51	0.53	0.46	0.44	0.53	0.42	0.54	0.43	0.56	0.6	0.62	0.51	0.53	0.66
PCT64-35G	bNAbs	gp120_V2	IGHV3-15	IGHJ6	0.51	0.53	0.51	0.52	0.51	0.53	0.54	0.43	0.44	0.44	0.53	0.5	0.49	0.47	0.47	0.52	0.5	0.51	0.52	0.49	0.49	0.51	0.51	0.53	0.5	0.5	0.51	0.5	0.52	0.5	0.54	0.51	0.52	0.46	0.45	0.52	0.43	0.54	0.43	0.56	0.6	0.62	0.51	0.52	0.66
PCT64-35H	bNAbs	gp120_V2	IGHV3-15	IGHJ6	0.53	0.54	0.53	0.54	0.51	0.54	0.55	0.43	0.45	0.45	0.53	0.5	0.49	0.49	0.49	0.54	0.52	0.53	0.54	0.49	0.5	0.53	0.52	0.53	0.51	0.5	0.52	0.51	0.53	0.5	0.56	0.5	0.53	0.46	0.44	0.53	0.42	0.55	0.44	0.56	0.6	0.62	0.51	0.53	0.68
PCT64-35I	bNAbs	gp120_V2	IGHV3-15	IGHJ6	0.53	0.54	0.51	0.53	0.53	0.54	0.55	0.44	0.45	0.43	0.53	0.5	0.49	0.48	0.48	0.53	0.51	0.52	0.53	0.48	0.48	0.5	0.51	0.53	0.5	0.51	0.52	0.51	0.54	0.5	0.56	0.51	0.53	0.46	0.44	0.53	0.43	0.54	0.44	0.57	0.6	0.63	0.5	0.53	0.66
PCT64-35K	bNAbs	gp120_V2	IGHV3-15	IGHJ6	0.5	0.53	0.51	0.51	0.51	0.53	0.54	0.43	0.44	0.44	0.52	0.49	0.48	0.47	0.47	0.51	0.5	0.5	0.51	0.48	0.47	0.5	0.5	0.51	0.49	0.49	0.51	0.49	0.51	0.49	0.53	0.5	0.52	0.46	0.45	0.51	0.43	0.53	0.43	0.54	0.6	0.6	0.5	0.53	0.66
PCT64-35M	bNAbs	gp120_V2	IGHV3-15	IGHJ6	0.49	0.51	0.48	0.49	0.52	0.51	0.51	0.45	0.44	0.46	0.49	0.5	0.5	0.48	0.48	0.49	0.47	0.49	0.49	0.52	0.5	0.51	0.47	0.51	0.5	0.51	0.5	0.49	0.53	0.49	0.53	0.49	0.53	0.46	0.46	0.5	0.43	0.53	0.44	0.55	0.6	0.6	0.53	0.54	0.65
PCT64-35N	bNAbs	gp120_V2	IGHV3-15	IGHJ6	0.5	0.53	0.51	0.51	0.51	0.53	0.54	0.43	0.44	0.44	0.52	0.49	0.48	0.47	0.47	0.51	0.5	0.5	0.51	0.48	0.47	0.5	0.5	0.51	0.49	0.49	0.51	0.49	0.51	0.49	0.53	0.5	0.52	0.46	0.45	0.51	0.43	0.53	0.43	0.54	0.6	0.6	0.5	0.53	0.66
PCT64-35O	bNAbs	gp120_V2	IGHV3-15	IGHJ6	0.5	0.53	0.51	0.51	0.51	0.53	0.54	0.43	0.44	0.44	0.52	0.49	0.48	0.47	0.47	0.51	0.5	0.5	0.51	0.48	0.47	0.5	0.5	0.51	0.49	0.49	0.51	0.49	0.51	0.49	0.53	0.5	0.52	0.46	0.45	0.51	0.43	0.53	0.43	0.54	0.6	0.6	0.5	0.53	0.66
PCT64-35S	bNAbs	gp120_V2	IGHV3-15	IGHJ6	0.51	0.51	0.51	0.52	0.5	0.51	0.53	0.42	0.43	0.44	0.52	0.49	0.47	0.47	0.47	0.52	0.5	0.51	0.52	0.47	0.48	0.51	0.5	0.51	0.5	0.49	0.51	0.5	0.51	0.49	0.54	0.51	0.51	0.46	0.45	0.52	0.43	0.54	0.44	0.56	0.6	0.6	0.5	0.5	0.65
CH01	bNAbs	gp120_V2	IGHV3-20	IGHJ2	0.51	0.53	0.51	0.5	0.53	0.53	0.53	0.44	0.44	0.45	0.51	0.53	0.53	0.51	0.5	0.5	0.48	0.51	0.5	0.51	0.5	0.5	0.51	0.51	0.49	0.53	0.51	0.51	0.52	0.51	0.55	0.48	0.51	0.46	0.44	0.47	0.43	0.54	0.45	0.55	0.59	0.63	0.57	0.57	0.63
CH02	bNAbs	gp120_V2	IGHV3-20	IGHJ2	0.53	0.54	0.53	0.5	0.53	0.54	0.54	0.46	0.45	0.47	0.53	0.53	0.51	0.52	0.51	0.5	0.48	0.5	0.5	0.53	0.51	0.5	0.52	0.53	0.51	0.53	0.54	0.52	0.52	0.52	0.56	0.5	0.54	0.46	0.45	0.49	0.43	0.54	0.47	0.54	0.61	0.65	0.56	0.56	0.64
CH03	bNAbs	gp120_V2	IGHV3-20	IGHJ2	0.53	0.54	0.53	0.51	0.54	0.54	0.54	0.46	0.46	0.47	0.53	0.54	0.53	0.53	0.52	0.5	0.49	0.51	0.51	0.54	0.52	0.51	0.52	0.53	0.51	0.53	0.55	0.53	0.52	0.53	0.55	0.51	0.54	0.46	0.45	0.5	0.43	0.55	0.47	0.54	0.6	0.64	0.57	0.58	0.65
CH04	bNAbs	gp120_V2	IGHV3-20	IGHJ2	0.53	0.51	0.51	0.5	0.5	0.51	0.53	0.43	0.44	0.44	0.51	0.51	0.51	0.5	0.49	0.5	0.47	0.5	0.5	0.49	0.48	0.5	0.51	0.53	0.49	0.52	0.51	0.5	0.53	0.52	0.54	0.48	0.51	0.46	0.46	0.48	0.43	0.54	0.44	0.56	0.59	0.66	0.57	0.55	0.68
VRC26.01	bNAbs	gp120_V2	IGHV3-30	IGHJ3	0.46	0.44	0.43	0.44	0.46	0.44	0.45	0.35	0.38	0.37	0.44	0.44	0.43	0.41	0.41	0.44	0.43	0.45	0.44	0.45	0.46	0.45	0.43	0.44	0.41	0.44	0.44	0.46	0.46	0.43	0.5	0.44	0.44	0.41	0.4	0.43	0.35	0.48	0.39	0.51	0.51	0.59	0.5	0.53	0.64
VRC26.02	bNAbs	gp120_V2	IGHV3-30	IGHJ3	0.47	0.44	0.44	0.44	0.47	0.44	0.45	0.38	0.41	0.4	0.44	0.46	0.44	0.44	0.44	0.44	0.43	0.44	0.44	0.47	0.46	0.43	0.43	0.46	0.43	0.46	0.46	0.46	0.45	0.44	0.51	0.44	0.47	0.44	0.43	0.43	0.39	0.5	0.4	0.51	0.5	0.57	0.51	0.54	0.65
VRC26.03	bNAbs	gp120_V2	IGHV3-30	IGHJ3	0.49	0.43	0.42	0.43	0.46	0.43	0.45	0.37	0.39	0.38	0.43	0.44	0.43	0.43	0.43	0.43	0.42	0.44	0.43	0.46	0.45	0.43	0.41	0.44	0.41	0.43	0.46	0.46	0.46	0.45	0.49	0.45	0.47	0.43	0.42	0.43	0.38	0.49	0.4	0.51	0.49	0.57	0.49	0.53	0.65
VRC26.04	bNAbs	gp120_V2	IGHV3-30	IGHJ3	0.48	0.44	0.41	0.43	0.46	0.44	0.44	0.37	0.39	0.38	0.42	0.44	0.42	0.43	0.43	0.43	0.42	0.44	0.43	0.47	0.45	0.43	0.41	0.44	0.42	0.44	0.46	0.46	0.46	0.44	0.49	0.46	0.47	0.43	0.43	0.43	0.38	0.49	0.4	0.51	0.49	0.58	0.49	0.53	0.64
VRC26.05	bNAbs	gp120_V2	IGHV3-30	IGHJ3	0.47	0.44	0.43	0.46	0.46	0.44	0.45	0.37	0.38	0.38	0.44	0.45	0.44	0.44	0.43	0.46	0.45	0.46	0.46	0.47	0.46	0.46	0.42	0.44	0.41	0.44	0.46	0.47	0.44	0.44	0.49	0.46	0.46	0.43	0.43	0.45	0.39	0.47	0.42	0.49	0.53	0.57	0.51	0.52	0.61
VRC26.06	bNAbs	gp120_V2	IGHV3-30	IGHJ3	0.46	0.42	0.41	0.41	0.44	0.42	0.43	0.36	0.38	0.39	0.43	0.45	0.43	0.41	0.42	0.41	0.41	0.42	0.41	0.45	0.46	0.43	0.41	0.43	0.41	0.43	0.44	0.44	0.44	0.43	0.49	0.44	0.46	0.42	0.41	0.41	0.37	0.47	0.38	0.49	0.5	0.59	0.48	0.51	0.63
VRC26.07	bNAbs	gp120_V2	IGHV3-30	IGHJ3	0.49	0.43	0.41	0.43	0.44	0.43	0.44	0.37	0.39	0.38	0.42	0.44	0.42	0.43	0.44	0.43	0.42	0.43	0.43	0.47	0.45	0.43	0.4	0.43	0.41	0.43	0.46	0.46	0.44	0.44	0.49	0.45	0.46	0.41	0.41	0.43	0.37	0.49	0.4	0.5	0.49	0.56	0.49	0.51	0.63
VRC26.08	bNAbs	gp120_V2	IGHV3-30	IGHJ3	0.45	0.43	0.42	0.43	0.44	0.43	0.44	0.36	0.38	0.37	0.43	0.43	0.41	0.41	0.42	0.43	0.42	0.43	0.43	0.43	0.44	0.41	0.41	0.43	0.4	0.43	0.41	0.43	0.43	0.44	0.47	0.43	0.44	0.4	0.4	0.44	0.35	0.46	0.38	0.47	0.48	0.56	0.5	0.53	0.59
VRC26.09	bNAbs	gp120_V2	IGHV3-30	IGHJ3	0.43	0.41	0.4	0.41	0.43	0.41	0.41	0.35	0.37	0.37	0.41	0.42	0.4	0.4	0.4	0.41	0.4	0.41	0.41	0.43	0.42	0.38	0.4	0.41	0.37	0.4	0.4	0.41	0.41	0.43	0.46	0.42	0.44	0.39	0.39	0.41	0.34	0.46	0.38	0.46	0.47	0.54	0.49	0.53	0.57
VRC26.10	bNAbs	gp120_V2	IGHV3-30	IGHJ3	0.47	0.43	0.41	0.44	0.45	0.43	0.44	0.36	0.38	0.38	0.43	0.43	0.44	0.42	0.43	0.44	0.43	0.45	0.44	0.45	0.45	0.44	0.41	0.43	0.43	0.44	0.44	0.46	0.43	0.43	0.49	0.46	0.46	0.41	0.4	0.43	0.37	0.47	0.38	0.49	0.52	0.55	0.5	0.51	0.62
VRC26.12	bNAbs	gp120_V2	IGHV3-30	IGHJ3	0.46	0.43	0.41	0.43	0.45	0.43	0.42	0.37	0.38	0.38	0.42	0.44	0.42	0.44	0.45	0.43	0.43	0.43	0.43	0.46	0.45	0.43	0.4	0.42	0.41	0.46	0.44	0.44	0.45	0.42	0.47	0.44	0.46	0.44	0.43	0.43	0.39	0.49	0.39	0.47	0.49	0.54	0.5	0.5	0.59
VRC26.13	bNAbs	gp120_V2	IGHV3-30	IGHJ3	0.47	0.45	0.43	0.44	0.46	0.45	0.44	0.38	0.37	0.38	0.44	0.46	0.44	0.44	0.44	0.44	0.42	0.45	0.44	0.46	0.43	0.43	0.42	0.44	0.43	0.47	0.46	0.46	0.46	0.44	0.48	0.45	0.48	0.43	0.43	0.44	0.41	0.5	0.4	0.49	0.5	0.54	0.51	0.51	0.6
VRC26.14	bNAbs	gp120_V2	IGHV3-30	IGHJ3	0.46	0.43	0.42	0.44	0.44	0.43	0.44	0.38	0.37	0.39	0.43	0.46	0.43	0.42	0.43	0.44	0.41	0.44	0.44	0.46	0.45	0.44	0.41	0.44	0.43	0.46	0.46	0.46	0.44	0.44	0.49	0.46	0.48	0.43	0.42	0.43	0.4	0.48	0.4	0.5	0.51	0.55	0.5	0.5	0.63
VRC26.15	bNAbs	gp120_V2	IGHV3-30	IGHJ3	0.49	0.44	0.44	0.45	0.48	0.44	0.45	0.4	0.4	0.4	0.45	0.46	0.44	0.43	0.44	0.45	0.43	0.46	0.45	0.47	0.46	0.43	0.43	0.46	0.45	0.47	0.46	0.47	0.47	0.46	0.5	0.46	0.49	0.44	0.43	0.45	0.4	0.51	0.4	0.5	0.53	0.57	0.49	0.53	0.66
VRC26.16	bNAbs	gp120_V2	IGHV3-30	IGHJ3	0.46	0.43	0.42	0.43	0.45	0.43	0.44	0.38	0.38	0.38	0.43	0.46	0.43	0.41	0.42	0.43	0.41	0.44	0.43	0.47	0.46	0.44	0.41	0.43	0.43	0.45	0.46	0.46	0.44	0.44	0.49	0.46	0.48	0.43	0.42	0.43	0.39	0.49	0.4	0.49	0.52	0.55	0.5	0.51	0.63
VRC26.17	bNAbs	gp120_V2	IGHV3-30	IGHJ3	0.48	0.43	0.43	0.43	0.46	0.43	0.44	0.37	0.37	0.37	0.43	0.45	0.43	0.43	0.44	0.43	0.4	0.43	0.43	0.46	0.44	0.43	0.42	0.43	0.43	0.44	0.45	0.44	0.44	0.46	0.48	0.45	0.49	0.42	0.41	0.45	0.38	0.48	0.4	0.49	0.52	0.56	0.5	0.51	0.62
VRC26.18	bNAbs	gp120_V2	IGHV3-30	IGHJ3	0.47	0.43	0.43	0.43	0.46	0.43	0.44	0.37	0.38	0.38	0.44	0.46	0.44	0.41	0.41	0.43	0.4	0.43	0.43	0.46	0.45	0.44	0.43	0.43	0.43	0.45	0.46	0.45	0.46	0.46	0.49	0.44	0.49	0.43	0.42	0.43	0.39	0.49	0.4	0.5	0.53	0.56	0.5	0.51	0.62
VRC26.19	bNAbs	gp120_V2	IGHV3-30	IGHJ3	0.47	0.44	0.43	0.46	0.49	0.44	0.45	0.37	0.38	0.37	0.44	0.44	0.44	0.43	0.43	0.47	0.46	0.47	0.47	0.45	0.44	0.44	0.42	0.45	0.44	0.45	0.46	0.46	0.44	0.44	0.48	0.45	0.46	0.42	0.41	0.46	0.38	0.5	0.4	0.51	0.52	0.57	0.53	0.51	0.63
VRC26.20	bNAbs	gp120_V2	IGHV3-30	IGHJ3	0.44	0.44	0.41	0.42	0.44	0.44	0.43	0.37	0.37	0.37	0.42	0.43	0.41	0.41	0.41	0.42	0.4	0.42	0.42	0.44	0.43	0.41	0.41	0.43	0.4	0.43	0.41	0.43	0.46	0.43	0.46	0.44	0.45	0.41	0.41	0.43	0.37	0.46	0.38	0.47	0.47	0.55	0.5	0.53	0.57
VRC26.21	bNAbs	gp120_V2	IGHV3-30	IGHJ3	0.42	0.4	0.4	0.4	0.43	0.4	0.42	0.35	0.36	0.36	0.39	0.42	0.41	0.4	0.4	0.4	0.39	0.4	0.4	0.43	0.41	0.4	0.4	0.42	0.39	0.41	0.41	0.44	0.4	0.44	0.42	0.41	0.44	0.39	0.37	0.42	0.36	0.44	0.38	0.44	0.47	0.5	0.5	0.5	0.55
VRC26.22	bNAbs	gp120_V2	IGHV3-30	IGHJ3	0.43	0.42	0.41	0.42	0.43	0.42	0.42	0.37	0.37	0.37	0.41	0.43	0.42	0.41	0.41	0.42	0.4	0.42	0.42	0.44	0.43	0.4	0.41	0.43	0.38	0.41	0.41	0.43	0.43	0.42	0.46	0.43	0.45	0.4	0.4	0.41	0.36	0.45	0.38	0.46	0.47	0.52	0.49	0.53	0.56
VRC26.23	bNAbs	gp120_V2	IGHV3-30	IGHJ3	0.49	0.43	0.42	0.45	0.44	0.43	0.45	0.37	0.35	0.37	0.43	0.43	0.44	0.4	0.41	0.45	0.43	0.45	0.45	0.45	0.44	0.44	0.41	0.44	0.43	0.46	0.46	0.46	0.46	0.44	0.49	0.46	0.46	0.4	0.4	0.43	0.37	0.49	0.37	0.5	0.51	0.54	0.52	0.5	0.63
VRC26.24	bNAbs	gp120_V2	IGHV3-30	IGHJ3	0.53	0.54	0.51	0.54	0.55	0.54	0.56	0.48	0.55	0.5	0.51	0.56	0.54	0.57	0.57	0.54	0.56	0.55	0.54	0.54	0.59	0.54	0.51	0.56	0.54	0.58	0.54	0.56	0.53	0.51	0.59	0.57	0.55	0.51	0.5	0.51	0.47	0.54	0.47	0.63	0.53	0.63	0.56	0.59	0.78
VRC26.25	bNAbs	gp120_V2	IGHV3-30	IGHJ3	0.47	0.43	0.42	0.44	0.44	0.43	0.44	0.38	0.37	0.38	0.43	0.44	0.43	0.41	0.42	0.44	0.42	0.45	0.44	0.44	0.44	0.42	0.41	0.44	0.41	0.44	0.46	0.45	0.45	0.46	0.49	0.44	0.47	0.41	0.41	0.43	0.39	0.49	0.38	0.5	0.5	0.56	0.49	0.51	0.63
VRC26.26	bNAbs	gp120_V2	IGHV3-30	IGHJ3	0.43	0.42	0.39	0.41	0.41	0.42	0.41	0.37	0.37	0.37	0.4	0.43	0.41	0.4	0.41	0.41	0.39	0.41	0.41	0.43	0.41	0.4	0.39	0.42	0.39	0.4	0.4	0.41	0.44	0.41	0.43	0.44	0.44	0.4	0.4	0.42	0.37	0.44	0.38	0.46	0.49	0.53	0.5	0.51	0.6
VRC26.27	bNAbs	gp120_V2	IGHV3-30	IGHJ3	0.42	0.43	0.4	0.42	0.42	0.43	0.42	0.36	0.35	0.36	0.4	0.42	0.41	0.4	0.41	0.42	0.4	0.42	0.42	0.43	0.41	0.39	0.39	0.41	0.39	0.42	0.4	0.42	0.43	0.41	0.44	0.43	0.44	0.39	0.4	0.41	0.37	0.44	0.38	0.46	0.47	0.53	0.5	0.5	0.58
VRC26.28	bNAbs	gp120_V2	IGHV3-30	IGHJ3	0.44	0.43	0.41	0.42	0.44	0.43	0.43	0.37	0.37	0.37	0.42	0.44	0.43	0.41	0.41	0.42	0.4	0.42	0.42	0.44	0.44	0.4	0.41	0.44	0.4	0.41	0.41	0.44	0.44	0.43	0.46	0.44	0.46	0.41	0.4	0.43	0.37	0.46	0.39	0.47	0.46	0.51	0.48	0.53	0.55
VRC26.29	bNAbs	gp120_V2	IGHV3-30	IGHJ3	0.43	0.42	0.41	0.42	0.43	0.42	0.43	0.37	0.37	0.37	0.41	0.43	0.42	0.41	0.41	0.42	0.4	0.42	0.42	0.44	0.43	0.4	0.41	0.43	0.38	0.41	0.41	0.43	0.43	0.42	0.46	0.43	0.45	0.4	0.4	0.41	0.36	0.45	0.38	0.46	0.47	0.52	0.49	0.54	0.56
VRC26.30	bNAbs	gp120_V2	IGHV3-30	IGHJ3	0.44	0.42	0.41	0.41	0.43	0.42	0.43	0.36	0.37	0.36	0.41	0.43	0.41	0.4	0.4	0.41	0.38	0.41	0.41	0.43	0.42	0.4	0.4	0.43	0.38	0.41	0.4	0.43	0.43	0.42	0.46	0.42	0.44	0.4	0.39	0.42	0.35	0.46	0.38	0.46	0.47	0.54	0.5	0.53	0.57
VRC26.31	bNAbs	gp120_V2	IGHV3-30	IGHJ3	0.45	0.43	0.41	0.42	0.44	0.43	0.43	0.37	0.38	0.37	0.42	0.44	0.43	0.4	0.41	0.42	0.4	0.42	0.42	0.44	0.44	0.4	0.41	0.43	0.39	0.43	0.42	0.44	0.44	0.44	0.46	0.43	0.46	0.4	0.4	0.43	0.36	0.46	0.39	0.48	0.49	0.55	0.49	0.54	0.57
VRC26.33	bNAbs	gp120_V2	IGHV3-30	IGHJ3	0.48	0.43	0.42	0.47	0.46	0.43	0.44	0.38	0.39	0.38	0.43	0.45	0.44	0.43	0.42	0.47	0.45	0.47	0.47	0.46	0.44	0.42	0.42	0.44	0.43	0.43	0.46	0.46	0.46	0.44	0.48	0.44	0.47	0.41	0.4	0.44	0.38	0.48	0.4	0.49	0.53	0.56	0.46	0.52	0.62
PG16	bNAbs	gp120_V2	IGHV3-33	IGHJ6	0.48	0.47	0.46	0.45	0.49	0.47	0.47	0.42	0.43	0.45	0.47	0.5	0.47	0.47	0.47	0.44	0.45	0.46	0.44	0.47	0.49	0.47	0.46	0.49	0.45	0.5	0.47	0.47	0.51	0.47	0.51	0.49	0.51	0.49	0.48	0.49	0.44	0.52	0.44	0.51	0.52	0.59	0.51	0.54	0.66
PG9	bNAbs	gp120_V2	IGHV3-33	IGHJ6	0.49	0.46	0.46	0.45	0.47	0.46	0.46	0.41	0.45	0.45	0.46	0.49	0.49	0.48	0.48	0.46	0.46	0.46	0.46	0.5	0.5	0.47	0.46	0.48	0.43	0.47	0.47	0.47	0.51	0.45	0.5	0.49	0.5	0.48	0.49	0.5	0.41	0.51	0.45	0.49	0.52	0.57	0.53	0.56	0.66
BG1	bNAbs	gp120_V2	IGHV3-49	NA	0.49	0.49	0.47	0.46	0.49	0.49	0.49	0.43	0.43	0.47	0.47	0.51	0.49	0.49	0.49	0.45	0.46	0.46	0.46	0.51	0.49	0.51	0.47	0.49	0.5	0.49	0.49	0.49	0.49	0.47	0.51	0.47	0.49	0.48	0.48	0.51	0.44	0.51	0.47	0.49	0.53	0.6	0.51	0.51	0.59
QA013.2	bNAbs	gp120_V2	IGHV3-7	IGHJ5	0.51	0.5	0.5	0.5	0.5	0.5	0.51	0.41	0.43	0.41	0.5	0.5	0.49	0.49	0.49	0.5	0.47	0.49	0.5	0.51	0.5	0.5	0.5	0.49	0.49	0.51	0.51	0.51	0.51	0.5	0.51	0.46	0.51	0.5	0.5	0.53	0.44	0.53	0.44	0.52	0.54	0.61	0.54	0.58	0.65
830A	bNAbs	gp120_V2	IGHV4-34	IGHJ6	0.51	0.5	0.5	0.52	0.49	0.5	0.51	0.44	0.47	0.45	0.5	0.51	0.5	0.47	0.47	0.52	0.51	0.53	0.52	0.5	0.5	0.51	0.5	0.49	0.51	0.5	0.52	0.51	0.51	0.5	0.55	0.51	0.53	0.49	0.5	0.5	0.45	0.54	0.48	0.56	0.44	0.52	0.49	0.5	0.6
3791	bNAbs	gp120_V3	IGHV1-18	IGHJ4	0.68	0.63	0.61	0.62	0.65	0.63	0.65	0.57	0.57	0.57	0.63	0.62	0.59	0.6	0.61	0.62	0.6	0.62	0.61	0.62	0.63	0.6	0.61	0.66	0.63	0.61	0.64	0.63	0.65	0.59	0.71	0.62	0.6	0.54	0.55	0.59	0.5	0.71	0.5	0.66	0.5	0.58	0.5	0.55	0.61
4121	bNAbs	gp120_V3	IGHV1-18	IGHJ4	0.74	0.63	0.62	0.63	0.71	0.63	0.65	0.59	0.57	0.57	0.62	0.66	0.65	0.62	0.62	0.63	0.62	0.64	0.63	0.65	0.65	0.62	0.62	0.69	0.63	0.61	0.69	0.62	0.71	0.62	0.74	0.62	0.65	0.57	0.57	0.59	0.53	0.69	0.5	0.72	0.49	0.57	0.51	0.54	0.64
BF520.1	bNAbs	gp120_V3	IGHV1-2	IGHJ4	0.71	0.63	0.63	0.64	0.68	0.63	0.64	0.6	0.56	0.57	0.64	0.65	0.63	0.6	0.6	0.64	0.63	0.65	0.65	0.66	0.65	0.63	0.63	0.68	0.64	0.64	0.71	0.63	0.69	0.66	0.75	0.6	0.63	0.6	0.61	0.62	0.57	0.69	0.51	0.72	0.49	0.57	0.51	0.51	0.6
DH270.1	bNAbs	gp120_V3	IGHV1-2	IGHJ4	0.68	0.65	0.65	0.62	0.7	0.65	0.66	0.6	0.57	0.58	0.65	0.7	0.68	0.61	0.61	0.62	0.6	0.62	0.62	0.66	0.63	0.64	0.65	0.71	0.67	0.65	0.7	0.63	0.68	0.66	0.75	0.61	0.66	0.58	0.58	0.59	0.55	0.65	0.52	0.68	0.47	0.59	0.52	0.53	0.59
DH270.2	bNAbs	gp120_V3	IGHV1-2	IGHJ4	0.69	0.6	0.61	0.63	0.69	0.6	0.62	0.59	0.58	0.57	0.62	0.67	0.64	0.58	0.58	0.63	0.62	0.65	0.63	0.65	0.63	0.62	0.61	0.69	0.64	0.62	0.67	0.61	0.69	0.63	0.72	0.59	0.63	0.55	0.57	0.61	0.51	0.68	0.49	0.68	0.48	0.58	0.5	0.56	0.61
DH270.3	bNAbs	gp120_V3	IGHV1-2	IGHJ4	0.71	0.62	0.62	0.65	0.68	0.62	0.62	0.59	0.54	0.56	0.62	0.69	0.67	0.58	0.58	0.65	0.63	0.66	0.65	0.65	0.62	0.62	0.62	0.68	0.66	0.63	0.66	0.6	0.7	0.66	0.71	0.58	0.66	0.59	0.6	0.59	0.56	0.66	0.51	0.69	0.49	0.56	0.52	0.53	0.59
DH270.5	bNAbs	gp120_V3	IGHV1-2	IGHJ4	0.69	0.65	0.65	0.64	0.68	0.65	0.66	0.59	0.58	0.56	0.65	0.68	0.65	0.6	0.61	0.65	0.62	0.65	0.65	0.62	0.61	0.63	0.65	0.7	0.66	0.64	0.66	0.6	0.69	0.62	0.74	0.61	0.65	0.56	0.58	0.6	0.53	0.64	0.49	0.68	0.44	0.57	0.51	0.52	0.57
DH270.6	bNAbs	gp120_V3	IGHV1-2	IGHJ4	0.67	0.66	0.66	0.63	0.69	0.66	0.67	0.57	0.59	0.56	0.66	0.67	0.66	0.6	0.6	0.63	0.61	0.63	0.63	0.63	0.61	0.62	0.66	0.71	0.68	0.62	0.66	0.6	0.67	0.62	0.72	0.59	0.63	0.54	0.56	0.61	0.51	0.62	0.49	0.66	0.44	0.54	0.52	0.5	0.57
DH270.IA2	bNAbs	gp120_V3	IGHV1-2	IGHJ4	0.72	0.65	0.66	0.65	0.71	0.65	0.67	0.63	0.6	0.6	0.65	0.7	0.67	0.62	0.62	0.65	0.64	0.65	0.66	0.68	0.66	0.65	0.66	0.71	0.68	0.67	0.71	0.64	0.71	0.68	0.78	0.61	0.67	0.59	0.6	0.62	0.56	0.69	0.54	0.73	0.49	0.59	0.52	0.53	0.62
DH270.IA3	bNAbs	gp120_V3	IGHV1-2	IGHJ4	0.72	0.65	0.66	0.68	0.72	0.65	0.67	0.62	0.59	0.59	0.65	0.72	0.69	0.62	0.62	0.69	0.67	0.69	0.69	0.69	0.67	0.65	0.66	0.71	0.68	0.68	0.72	0.65	0.72	0.68	0.78	0.63	0.68	0.59	0.61	0.63	0.56	0.71	0.53	0.73	0.49	0.6	0.52	0.54	0.62
DH270.IA4	bNAbs	gp120_V3	IGHV1-2	IGHJ4	0.73	0.65	0.65	0.67	0.72	0.65	0.66	0.63	0.59	0.6	0.65	0.72	0.69	0.62	0.62	0.67	0.66	0.67	0.68	0.69	0.68	0.65	0.65	0.71	0.68	0.68	0.72	0.66	0.72	0.69	0.8	0.63	0.68	0.6	0.61	0.63	0.57	0.7	0.53	0.74	0.5	0.59	0.51	0.53	0.62
4508	bNAbs	gp120_V3	IGHV1-69	IGHJ3	0.72	0.62	0.62	0.65	0.65	0.62	0.63	0.59	0.56	0.56	0.61	0.66	0.65	0.6	0.59	0.65	0.63	0.65	0.65	0.64	0.65	0.63	0.62	0.64	0.63	0.63	0.68	0.65	0.68	0.65	0.74	0.59	0.64	0.59	0.59	0.6	0.56	0.73	0.52	0.74	0.5	0.59	0.51	0.51	0.63
4210	bNAbs	gp120_V3	IGHV1-69-2	IGHJ3	0.66	0.65	0.6	0.63	0.68	0.65	0.66	0.6	0.57	0.54	0.62	0.65	0.63	0.56	0.56	0.63	0.62	0.63	0.63	0.65	0.64	0.62	0.6	0.65	0.63	0.63	0.67	0.63	0.66	0.59	0.73	0.62	0.62	0.54	0.54	0.58	0.5	0.64	0.5	0.79	0.46	0.56	0.5	0.5	0.6
2191	bNAbs	gp120_V3	IGHV1-69-2	IGHJ4	0.61	0.62	0.57	0.6	0.68	0.62	0.61	0.58	0.52	0.54	0.59	0.68	0.66	0.58	0.59	0.59	0.59	0.6	0.59	0.64	0.61	0.6	0.57	0.63	0.63	0.63	0.66	0.61	0.61	0.59	0.66	0.6	0.6	0.57	0.57	0.59	0.54	0.61	0.48	0.74	0.48	0.55	0.52	0.49	0.59
3869	bNAbs	gp120_V3	IGHV1-69-2	IGHJ4	0.65	0.62	0.59	0.6	0.67	0.62	0.63	0.59	0.56	0.55	0.6	0.65	0.63	0.59	0.59	0.6	0.6	0.6	0.61	0.67	0.65	0.65	0.59	0.64	0.62	0.61	0.68	0.63	0.63	0.62	0.72	0.6	0.65	0.57	0.57	0.59	0.53	0.66	0.52	0.78	0.49	0.57	0.49	0.51	0.59
4139	bNAbs	gp120_V3	IGHV1-8	IGHJ4	0.71	0.65	0.65	0.68	0.69	0.65	0.66	0.6	0.57	0.59	0.66	0.68	0.67	0.63	0.63	0.68	0.66	0.69	0.68	0.63	0.63	0.64	0.65	0.69	0.68	0.66	0.69	0.65	0.71	0.65	0.76	0.6	0.66	0.59	0.59	0.61	0.56	0.68	0.49	0.7	0.5	0.61	0.49	0.51	0.62
PGDM11	bNAbs	gp120_V3	IGHV3-11	IGHJ3	0.56	0.51	0.5	0.51	0.53	0.51	0.51	0.44	0.47	0.45	0.51	0.52	0.5	0.49	0.49	0.51	0.51	0.53	0.51	0.53	0.52	0.51	0.5	0.52	0.5	0.52	0.52	0.52	0.51	0.51	0.54	0.5	0.53	0.5	0.5	0.52	0.46	0.57	0.44	0.54	0.57	0.61	0.54	0.6	0.62
PGDM12	bNAbs	gp120_V3	IGHV3-11	IGHJ3	0.54	0.51	0.51	0.51	0.53	0.51	0.5	0.44	0.45	0.45	0.53	0.52	0.51	0.48	0.48	0.51	0.5	0.51	0.51	0.51	0.49	0.49	0.51	0.53	0.52	0.54	0.52	0.5	0.5	0.51	0.54	0.48	0.53	0.5	0.51	0.49	0.48	0.57	0.44	0.53	0.57	0.62	0.56	0.58	0.63
447-52D	bNAbs	gp120_V3	IGHV3-15	IGHJ6	0.55	0.57	0.57	0.5	0.54	0.57	0.58	0.47	0.47	0.47	0.57	0.53	0.51	0.5	0.5	0.5	0.48	0.5	0.5	0.53	0.51	0.53	0.56	0.54	0.52	0.54	0.53	0.54	0.56	0.53	0.56	0.53	0.54	0.5	0.49	0.53	0.46	0.57	0.46	0.59	0.61	0.65	0.57	0.55	0.71
2G12	bNAbs	gp120_V3	IGHV3-21	NA	0.54	0.54	0.51	0.52	0.53	0.54	0.55	0.48	0.49	0.49	0.5	0.54	0.55	0.51	0.51	0.53	0.53	0.53	0.53	0.53	0.51	0.54	0.51	0.51	0.51	0.53	0.53	0.52	0.5	0.52	0.57	0.52	0.53	0.48	0.48	0.47	0.44	0.53	0.46	0.56	0.57	0.62	0.51	0.57	0.66
3904	bNAbs	gp120_V3	IGHV3-30	IGHJ6	0.58	0.59	0.55	0.59	0.61	0.59	0.6	0.53	0.5	0.51	0.57	0.62	0.6	0.54	0.54	0.59	0.57	0.6	0.59	0.59	0.58	0.58	0.54	0.59	0.57	0.63	0.6	0.6	0.59	0.56	0.65	0.58	0.59	0.54	0.54	0.56	0.51	0.6	0.47	0.66	0.56	0.66	0.59	0.61	0.8
VRC21	bNAbs	gp120_V3	IGHV3-33	IGHJ4	0.56	0.57	0.54	0.56	0.6	0.57	0.59	0.53	0.5	0.53	0.55	0.59	0.57	0.51	0.52	0.56	0.54	0.57	0.56	0.59	0.58	0.57	0.54	0.6	0.55	0.61	0.6	0.59	0.54	0.56	0.62	0.59	0.59	0.52	0.52	0.53	0.49	0.59	0.48	0.62	0.55	0.64	0.58	0.63	0.77
PCDN-33A	bNAbs	gp120_V3	IGHV4-34	IGHJ5	0.51	0.53	0.52	0.5	0.52	0.53	0.54	0.48	0.47	0.46	0.53	0.51	0.49	0.48	0.48	0.5	0.48	0.51	0.51	0.5	0.49	0.49	0.52	0.5	0.53	0.51	0.55	0.5	0.51	0.51	0.54	0.49	0.53	0.46	0.46	0.47	0.44	0.53	0.47	0.56	0.49	0.54	0.5	0.5	0.59
PCDN-38A	bNAbs	gp120_V3	IGHV4-34	IGHJ5	0.5	0.51	0.5	0.5	0.5	0.51	0.51	0.46	0.47	0.45	0.51	0.48	0.49	0.47	0.47	0.5	0.48	0.5	0.51	0.48	0.47	0.47	0.5	0.5	0.51	0.49	0.51	0.49	0.5	0.48	0.51	0.46	0.51	0.44	0.44	0.44	0.42	0.51	0.48	0.53	0.48	0.51	0.49	0.5	0.57
PCDN-38B	bNAbs	gp120_V3	IGHV4-34	IGHJ5	0.49	0.49	0.49	0.49	0.49	0.49	0.5	0.46	0.46	0.43	0.49	0.47	0.47	0.45	0.45	0.49	0.46	0.49	0.49	0.47	0.46	0.46	0.49	0.49	0.5	0.47	0.5	0.48	0.48	0.47	0.5	0.45	0.5	0.43	0.43	0.42	0.41	0.5	0.44	0.52	0.46	0.49	0.47	0.49	0.56
VRC28	bNAbs	gp120_V3	IGHV4-34	IGHJ5	0.47	0.46	0.46	0.48	0.44	0.46	0.47	0.42	0.41	0.41	0.47	0.44	0.45	0.43	0.43	0.49	0.47	0.5	0.49	0.44	0.43	0.44	0.46	0.46	0.47	0.45	0.48	0.46	0.47	0.44	0.48	0.45	0.47	0.41	0.41	0.4	0.38	0.47	0.4	0.49	0.49	0.48	0.46	0.46	0.53
PGDM21	bNAbs	gp120_V3	IGHV4-34	IGHJ6	0.5	0.49	0.5	0.5	0.49	0.49	0.51	0.43	0.45	0.44	0.47	0.52	0.51	0.47	0.47	0.5	0.46	0.5	0.5	0.48	0.49	0.49	0.5	0.49	0.53	0.49	0.48	0.51	0.52	0.49	0.51	0.48	0.5	0.47	0.46	0.5	0.44	0.51	0.47	0.51	0.46	0.51	0.48	0.51	0.56
VRC22	bNAbs	gp120_V3	IGHV4-34	IGHJ6	0.52	0.51	0.5	0.53	0.5	0.51	0.53	0.47	0.46	0.46	0.51	0.53	0.51	0.48	0.48	0.52	0.5	0.53	0.53	0.49	0.48	0.49	0.5	0.5	0.53	0.51	0.5	0.5	0.56	0.5	0.54	0.51	0.54	0.48	0.47	0.48	0.46	0.53	0.48	0.57	0.46	0.5	0.47	0.51	0.6
VRC41.01	bNAbs	gp120_V3	IGHV4-39	IGHJ4	0.48	0.47	0.47	0.45	0.46	0.47	0.48	0.42	0.42	0.41	0.47	0.45	0.45	0.45	0.45	0.45	0.44	0.46	0.46	0.45	0.43	0.44	0.47	0.44	0.49	0.46	0.45	0.46	0.48	0.49	0.51	0.46	0.51	0.42	0.43	0.44	0.42	0.5	0.46	0.5	0.49	0.49	0.48	0.51	0.51
VRC41.02	bNAbs	gp120_V3	IGHV4-39	IGHJ4	0.47	0.49	0.48	0.44	0.46	0.49	0.49	0.41	0.43	0.41	0.48	0.45	0.44	0.46	0.46	0.44	0.43	0.46	0.45	0.44	0.42	0.43	0.48	0.45	0.48	0.44	0.44	0.45	0.48	0.47	0.49	0.45	0.49	0.41	0.41	0.43	0.4	0.49	0.45	0.49	0.49	0.51	0.49	0.51	0.53
PGT125	bNAbs	gp120_V3	IGHV4-39	IGHJ5	0.49	0.48	0.47	0.44	0.43	0.48	0.5	0.4	0.43	0.41	0.46	0.45	0.43	0.48	0.49	0.45	0.44	0.45	0.46	0.45	0.46	0.44	0.47	0.45	0.46	0.44	0.46	0.47	0.46	0.46	0.49	0.49	0.5	0.43	0.43	0.46	0.41	0.48	0.5	0.49	0.46	0.51	0.49	0.51	0.54
PGT126	bNAbs	gp120_V3	IGHV4-39	IGHJ5	0.48	0.47	0.45	0.44	0.43	0.47	0.49	0.4	0.43	0.41	0.45	0.45	0.45	0.47	0.48	0.45	0.44	0.45	0.46	0.46	0.45	0.44	0.45	0.46	0.47	0.46	0.47	0.46	0.46	0.47	0.49	0.48	0.49	0.43	0.43	0.46	0.41	0.49	0.49	0.49	0.46	0.53	0.47	0.5	0.55
PGT127	bNAbs	gp120_V3	IGHV4-39	IGHJ5	0.49	0.46	0.45	0.44	0.43	0.46	0.47	0.4	0.42	0.41	0.45	0.44	0.43	0.47	0.48	0.44	0.44	0.44	0.45	0.45	0.45	0.43	0.45	0.45	0.46	0.44	0.46	0.46	0.46	0.46	0.49	0.47	0.49	0.42	0.42	0.45	0.4	0.49	0.5	0.49	0.46	0.52	0.48	0.5	0.55
PGT128	bNAbs	gp120_V3	IGHV4-39	IGHJ5	0.46	0.43	0.43	0.41	0.41	0.43	0.44	0.35	0.38	0.37	0.44	0.41	0.42	0.44	0.44	0.41	0.41	0.41	0.42	0.44	0.44	0.44	0.43	0.42	0.42	0.43	0.43	0.43	0.46	0.44	0.45	0.42	0.45	0.44	0.44	0.46	0.37	0.43	0.4	0.44	0.41	0.47	0.41	0.44	0.49
PGT130	bNAbs	gp120_V3	IGHV4-39	IGHJ5	0.49	0.48	0.47	0.44	0.45	0.48	0.49	0.44	0.47	0.44	0.47	0.47	0.46	0.45	0.45	0.46	0.44	0.46	0.46	0.46	0.46	0.44	0.47	0.47	0.49	0.47	0.48	0.47	0.46	0.48	0.46	0.47	0.49	0.4	0.41	0.43	0.39	0.5	0.46	0.5	0.44	0.5	0.47	0.51	0.54
PGT135	bNAbs	gp120_V3	IGHV4-39	IGHJ5	0.47	0.5	0.49	0.46	0.44	0.5	0.5	0.44	0.49	0.46	0.49	0.51	0.5	0.49	0.49	0.45	0.46	0.46	0.46	0.47	0.47	0.46	0.49	0.49	0.49	0.47	0.46	0.47	0.48	0.46	0.49	0.48	0.5	0.44	0.44	0.45	0.42	0.5	0.47	0.51	0.47	0.5	0.49	0.5	0.53
PGT136	bNAbs	gp120_V3	IGHV4-39	IGHJ5	0.49	0.47	0.49	0.44	0.46	0.47	0.48	0.42	0.46	0.43	0.48	0.47	0.46	0.47	0.47	0.44	0.45	0.45	0.45	0.48	0.5	0.48	0.49	0.48	0.47	0.47	0.5	0.49	0.47	0.49	0.51	0.46	0.5	0.44	0.44	0.46	0.42	0.47	0.44	0.51	0.46	0.51	0.47	0.47	0.52
PGT137	bNAbs	gp120_V3	IGHV4-39	IGHJ5	0.48	0.49	0.49	0.43	0.45	0.49	0.5	0.44	0.47	0.44	0.48	0.49	0.49	0.46	0.46	0.43	0.43	0.44	0.43	0.49	0.51	0.47	0.49	0.48	0.49	0.46	0.47	0.49	0.47	0.48	0.49	0.49	0.5	0.44	0.44	0.44	0.41	0.48	0.45	0.52	0.46	0.51	0.51	0.53	0.52
10-1074	bNAbs	gp120_V3	IGHV4-4	NA	0.45	0.46	0.44	0.44	0.43	0.46	0.47	0.4	0.41	0.41	0.44	0.48	0.47	0.44	0.45	0.44	0.43	0.45	0.44	0.45	0.43	0.43	0.44	0.46	0.46	0.44	0.44	0.44	0.47	0.42	0.46	0.44	0.45	0.44	0.43	0.43	0.43	0.47	0.41	0.49	0.47	0.48	0.46	0.46	0.53
3074	bNAbs	gp120_V3	IGHV4-59	IGHJ3	0.54	0.52	0.51	0.5	0.49	0.52	0.53	0.47	0.49	0.46	0.53	0.51	0.51	0.49	0.5	0.5	0.48	0.51	0.5	0.5	0.49	0.49	0.51	0.51	0.53	0.51	0.5	0.5	0.52	0.5	0.54	0.5	0.53	0.44	0.44	0.47	0.42	0.53	0.49	0.57	0.5	0.55	0.51	0.54	0.57
3881	bNAbs	gp120_V3	IGHV4-59	IGHJ3	0.54	0.56	0.51	0.54	0.52	0.56	0.55	0.48	0.5	0.49	0.52	0.54	0.52	0.51	0.51	0.55	0.53	0.55	0.56	0.55	0.55	0.54	0.51	0.54	0.56	0.54	0.54	0.56	0.54	0.5	0.59	0.56	0.54	0.49	0.5	0.49	0.45	0.54	0.5	0.6	0.47	0.56	0.5	0.53	0.62
VRC29	bNAbs	gp120_V3	IGHV4-59	IGHJ3	0.51	0.49	0.49	0.47	0.47	0.49	0.5	0.45	0.44	0.43	0.5	0.5	0.49	0.46	0.47	0.47	0.46	0.48	0.48	0.49	0.48	0.46	0.49	0.47	0.49	0.48	0.5	0.5	0.51	0.48	0.53	0.49	0.5	0.46	0.46	0.46	0.43	0.52	0.47	0.53	0.44	0.5	0.49	0.49	0.54
PGT121	bNAbs	gp120_V3	IGHV4-59	IGHJ6	0.45	0.46	0.44	0.44	0.43	0.46	0.47	0.4	0.41	0.41	0.44	0.48	0.47	0.44	0.45	0.44	0.43	0.45	0.44	0.45	0.43	0.43	0.44	0.46	0.46	0.44	0.44	0.44	0.47	0.42	0.46	0.44	0.45	0.44	0.43	0.43	0.43	0.47	0.41	0.49	0.47	0.48	0.46	0.46	0.53
PGT122	bNAbs	gp120_V3	IGHV4-59	IGHJ6	0.43	0.47	0.46	0.43	0.43	0.47	0.47	0.4	0.42	0.39	0.46	0.46	0.46	0.45	0.46	0.43	0.42	0.44	0.43	0.44	0.43	0.43	0.46	0.45	0.46	0.43	0.45	0.46	0.46	0.43	0.44	0.44	0.44	0.44	0.43	0.43	0.43	0.47	0.41	0.47	0.44	0.47	0.46	0.46	0.52
PGT123	bNAbs	gp120_V3	IGHV4-59	IGHJ6	0.45	0.49	0.48	0.44	0.44	0.49	0.49	0.4	0.41	0.39	0.48	0.47	0.46	0.44	0.44	0.44	0.43	0.45	0.44	0.47	0.43	0.44	0.48	0.47	0.48	0.46	0.46	0.46	0.49	0.44	0.46	0.44	0.47	0.46	0.44	0.43	0.44	0.48	0.43	0.47	0.46	0.49	0.46	0.48	0.55
PGT124	bNAbs	gp120_V3	IGHV4-59	IGHJ6	0.47	0.48	0.47	0.46	0.44	0.48	0.47	0.41	0.41	0.4	0.48	0.49	0.49	0.45	0.45	0.46	0.43	0.47	0.47	0.45	0.44	0.43	0.47	0.5	0.49	0.46	0.47	0.45	0.49	0.46	0.49	0.47	0.49	0.47	0.47	0.46	0.46	0.52	0.47	0.5	0.49	0.49	0.49	0.51	0.57
BG18	bNAbs	gp120_V3	IGHV4-59	NA	0.48	0.48	0.46	0.49	0.46	0.48	0.5	0.45	0.45	0.44	0.47	0.47	0.48	0.47	0.47	0.49	0.47	0.5	0.49	0.46	0.44	0.46	0.46	0.47	0.47	0.46	0.49	0.47	0.49	0.46	0.49	0.48	0.48	0.45	0.44	0.46	0.44	0.51	0.47	0.52	0.5	0.5	0.48	0.49	0.55
3694	bNAbs	gp120_V3	IGHV5-51	IGHJ1	0.56	0.56	0.53	0.54	0.6	0.56	0.57	0.54	0.54	0.51	0.54	0.54	0.54	0.52	0.52	0.54	0.54	0.55	0.54	0.56	0.56	0.57	0.53	0.59	0.56	0.56	0.6	0.55	0.57	0.55	0.6	0.55	0.53	0.55	0.54	0.51	0.5	0.61	0.48	0.66	0.47	0.56	0.51	0.49	0.58
2219	bNAbs	gp120_V3	IGHV5-51	IGHJ3	0.59	0.59	0.56	0.57	0.63	0.59	0.6	0.56	0.56	0.53	0.57	0.57	0.56	0.56	0.56	0.56	0.56	0.57	0.56	0.62	0.57	0.59	0.56	0.57	0.6	0.61	0.62	0.59	0.62	0.56	0.63	0.54	0.59	0.53	0.53	0.53	0.49	0.59	0.5	0.69	0.47	0.55	0.52	0.51	0.6
2557	bNAbs	gp120_V3	IGHV5-51	IGHJ3	0.57	0.58	0.56	0.54	0.6	0.58	0.58	0.56	0.55	0.53	0.57	0.56	0.54	0.56	0.56	0.54	0.53	0.54	0.54	0.56	0.53	0.56	0.56	0.58	0.58	0.6	0.57	0.59	0.56	0.53	0.6	0.54	0.57	0.54	0.53	0.51	0.51	0.6	0.49	0.65	0.48	0.55	0.53	0.51	0.59
3019	bNAbs	gp120_V3	IGHV5-51	IGHJ3	0.6	0.6	0.56	0.59	0.65	0.6	0.62	0.54	0.52	0.52	0.57	0.61	0.6	0.57	0.57	0.58	0.57	0.59	0.58	0.62	0.6	0.6	0.56	0.6	0.6	0.63	0.65	0.6	0.62	0.57	0.65	0.56	0.6	0.54	0.54	0.53	0.51	0.64	0.53	0.71	0.5	0.54	0.53	0.51	0.65
3906	bNAbs	gp120_V3	IGHV5-51	IGHJ3	0.62	0.59	0.57	0.57	0.63	0.59	0.6	0.56	0.55	0.54	0.58	0.6	0.59	0.54	0.54	0.56	0.55	0.57	0.57	0.6	0.57	0.55	0.57	0.62	0.6	0.63	0.62	0.59	0.62	0.56	0.65	0.56	0.6	0.54	0.53	0.5	0.51	0.64	0.5	0.72	0.5	0.56	0.54	0.54	0.63
2558	bNAbs	gp120_V3	IGHV5-51	IGHJ4	0.58	0.58	0.56	0.57	0.63	0.58	0.59	0.54	0.52	0.51	0.57	0.56	0.55	0.55	0.56	0.57	0.56	0.57	0.57	0.61	0.57	0.56	0.56	0.58	0.6	0.6	0.62	0.6	0.61	0.56	0.65	0.56	0.59	0.53	0.52	0.53	0.5	0.6	0.49	0.68	0.47	0.56	0.53	0.51	0.59
HGN194	bNAbs	gp120_V3	IGHV5-51	IGHJ4	0.63	0.62	0.57	0.59	0.65	0.62	0.63	0.56	0.54	0.53	0.59	0.66	0.63	0.56	0.56	0.58	0.56	0.59	0.58	0.61	0.59	0.59	0.57	0.62	0.62	0.65	0.65	0.63	0.62	0.61	0.66	0.59	0.63	0.54	0.54	0.53	0.51	0.63	0.52	0.73	0.48	0.57	0.53	0.54	0.65
4022	bNAbs	gp120_V3	IGHV5-51	IGHJ5	0.57	0.59	0.56	0.56	0.63	0.59	0.61	0.54	0.55	0.52	0.57	0.59	0.57	0.51	0.51	0.56	0.54	0.56	0.56	0.6	0.59	0.57	0.56	0.6	0.6	0.63	0.63	0.61	0.61	0.56	0.62	0.54	0.57	0.56	0.55	0.56	0.49	0.62	0.48	0.68	0.46	0.53	0.51	0.5	0.62
4025	bNAbs	gp120_V3	IGHV5-51	IGHJ6	0.61	0.59	0.56	0.57	0.63	0.59	0.59	0.56	0.54	0.54	0.57	0.58	0.57	0.54	0.54	0.57	0.56	0.57	0.57	0.62	0.59	0.58	0.56	0.6	0.59	0.62	0.62	0.6	0.65	0.57	0.64	0.57	0.59	0.57	0.57	0.55	0.53	0.64	0.5	0.7	0.49	0.56	0.54	0.51	0.63
CH12	bNAbs	gp41_MPER	IGHV1-69	IGHJ6	0.65	0.61	0.61	0.62	0.62	0.61	0.63	0.57	0.53	0.53	0.59	0.65	0.62	0.59	0.59	0.61	0.6	0.62	0.61	0.6	0.6	0.6	0.61	0.63	0.62	0.6	0.66	0.65	0.7	0.63	0.72	0.62	0.66	0.6	0.6	0.59	0.57	0.72	0.52	0.69	0.49	0.56	0.5	0.49	0.64
40000000000	bNAbs	gp41_MPER	IGHV1-69	NA	0.67	0.61	0.6	0.65	0.64	0.61	0.63	0.56	0.52	0.54	0.6	0.6	0.59	0.57	0.57	0.64	0.63	0.63	0.64	0.62	0.62	0.59	0.6	0.62	0.63	0.6	0.66	0.63	0.65	0.62	0.71	0.57	0.6	0.55	0.54	0.57	0.53	0.71	0.53	0.71	0.5	0.57	0.54	0.52	0.62
PGZL1	bNAbs	gp41_MPER	IGHV1-69	NA	0.62	0.6	0.6	0.6	0.63	0.6	0.62	0.55	0.55	0.53	0.6	0.59	0.58	0.57	0.57	0.61	0.59	0.6	0.61	0.62	0.63	0.58	0.6	0.59	0.62	0.59	0.64	0.62	0.61	0.6	0.66	0.57	0.59	0.59	0.58	0.59	0.55	0.66	0.53	0.68	0.47	0.54	0.51	0.53	0.59
VRC42.01	bNAbs	gp41_MPER	IGHV1-69	NA	0.65	0.62	0.6	0.62	0.66	0.62	0.62	0.6	0.57	0.57	0.59	0.63	0.62	0.59	0.59	0.61	0.6	0.62	0.62	0.66	0.63	0.6	0.6	0.63	0.63	0.63	0.68	0.63	0.68	0.62	0.71	0.57	0.63	0.56	0.57	0.58	0.53	0.69	0.55	0.69	0.51	0.56	0.5	0.54	0.63
2F5	bNAbs	gp41_MPER	IGHV2-5	NA	0.44	0.41	0.42	0.45	0.41	0.41	0.4	0.37	0.38	0.37	0.43	0.42	0.43	0.4	0.4	0.45	0.43	0.44	0.46	0.41	0.4	0.43	0.42	0.44	0.42	0.43	0.43	0.44	0.45	0.43	0.44	0.41	0.45	0.43	0.44	0.4	0.42	0.48	0.41	0.47	0.47	0.47	0.49	0.48	0.53
1000000000	bNAbs	gp41_MPER	IGHV3-15	IGHJ1	0.54	0.53	0.52	0.5	0.56	0.53	0.53	0.48	0.48	0.51	0.52	0.51	0.5	0.49	0.49	0.5	0.49	0.5	0.5	0.51	0.5	0.49	0.51	0.53	0.51	0.53	0.53	0.5	0.52	0.52	0.54	0.48	0.54	0.49	0.46	0.47	0.46	0.57	0.47	0.56	0.59	0.65	0.54	0.53	0.65
7H6	bNAbs	gp41_MPER	IGHV3-15	IGHJ1	0.53	0.53	0.51	0.49	0.55	0.53	0.53	0.47	0.47	0.5	0.51	0.5	0.49	0.49	0.48	0.49	0.48	0.5	0.49	0.51	0.49	0.49	0.51	0.52	0.51	0.52	0.52	0.49	0.51	0.51	0.53	0.47	0.53	0.48	0.46	0.46	0.45	0.57	0.47	0.55	0.58	0.64	0.54	0.53	0.65
10E8v4	bNAbs	gp41_MPER	IGHV3-15	IGHJ4	0.53	0.53	0.52	0.5	0.56	0.53	0.51	0.47	0.49	0.51	0.53	0.49	0.5	0.5	0.49	0.5	0.5	0.5	0.5	0.53	0.51	0.51	0.51	0.52	0.52	0.56	0.53	0.52	0.52	0.53	0.54	0.49	0.53	0.49	0.47	0.47	0.45	0.57	0.47	0.56	0.6	0.68	0.55	0.54	0.65
DH511.1	bNAbs	gp41_MPER	IGHV3-15	IGHJ6	0.53	0.53	0.52	0.47	0.52	0.53	0.53	0.44	0.45	0.46	0.52	0.5	0.49	0.48	0.49	0.47	0.44	0.47	0.47	0.49	0.49	0.5	0.51	0.51	0.49	0.5	0.49	0.5	0.53	0.49	0.54	0.5	0.53	0.51	0.49	0.5	0.48	0.55	0.47	0.59	0.6	0.63	0.57	0.55	0.66
DH511.11P	bNAbs	gp41_MPER	IGHV3-15	IGHJ6	0.51	0.53	0.51	0.5	0.51	0.53	0.53	0.43	0.46	0.44	0.51	0.48	0.47	0.49	0.49	0.5	0.5	0.49	0.5	0.51	0.53	0.52	0.5	0.48	0.49	0.49	0.49	0.51	0.54	0.51	0.54	0.52	0.52	0.49	0.49	0.53	0.44	0.53	0.47	0.56	0.57	0.63	0.56	0.55	0.65
DH511.12P	bNAbs	gp41_MPER	IGHV3-15	IGHJ6	0.51	0.53	0.5	0.5	0.51	0.53	0.53	0.43	0.46	0.44	0.51	0.48	0.47	0.49	0.49	0.5	0.5	0.49	0.5	0.51	0.53	0.52	0.5	0.47	0.49	0.49	0.49	0.51	0.54	0.51	0.54	0.51	0.51	0.49	0.49	0.53	0.44	0.53	0.47	0.56	0.56	0.62	0.56	0.55	0.65
DH511.2	bNAbs	gp41_MPER	IGHV3-15	IGHJ6	0.5	0.51	0.5	0.47	0.51	0.51	0.51	0.43	0.43	0.44	0.5	0.48	0.46	0.47	0.47	0.47	0.45	0.47	0.47	0.49	0.49	0.52	0.49	0.5	0.47	0.49	0.49	0.48	0.55	0.5	0.53	0.51	0.51	0.51	0.5	0.51	0.47	0.51	0.46	0.54	0.54	0.6	0.54	0.56	0.63
DH511.3	bNAbs	gp41_MPER	IGHV3-15	IGHJ6	0.53	0.53	0.52	0.47	0.51	0.53	0.53	0.44	0.45	0.47	0.52	0.5	0.49	0.47	0.48	0.47	0.44	0.48	0.47	0.5	0.49	0.5	0.51	0.51	0.49	0.5	0.5	0.5	0.53	0.5	0.54	0.51	0.53	0.51	0.49	0.5	0.48	0.55	0.46	0.6	0.6	0.63	0.56	0.54	0.66
DH511.4	bNAbs	gp41_MPER	IGHV3-15	IGHJ6	0.52	0.52	0.51	0.5	0.51	0.52	0.53	0.44	0.45	0.45	0.51	0.5	0.47	0.46	0.46	0.5	0.47	0.49	0.5	0.47	0.49	0.5	0.5	0.5	0.47	0.51	0.5	0.5	0.54	0.52	0.54	0.5	0.54	0.47	0.47	0.51	0.44	0.54	0.46	0.57	0.54	0.63	0.52	0.56	0.68
DH511.5	bNAbs	gp41_MPER	IGHV3-15	IGHJ6	0.51	0.51	0.5	0.49	0.5	0.51	0.52	0.44	0.46	0.46	0.5	0.5	0.47	0.46	0.46	0.49	0.47	0.48	0.49	0.47	0.49	0.49	0.5	0.49	0.46	0.5	0.49	0.49	0.53	0.5	0.53	0.49	0.53	0.49	0.49	0.5	0.46	0.53	0.45	0.55	0.56	0.61	0.53	0.57	0.65
DH511.6	bNAbs	gp41_MPER	IGHV3-15	IGHJ6	0.53	0.53	0.52	0.47	0.51	0.53	0.53	0.44	0.45	0.47	0.52	0.5	0.49	0.47	0.48	0.47	0.44	0.48	0.47	0.5	0.49	0.5	0.51	0.51	0.49	0.5	0.5	0.5	0.52	0.5	0.54	0.51	0.53	0.51	0.49	0.5	0.48	0.55	0.46	0.6	0.6	0.63	0.56	0.54	0.66
LN01	bNAbs	gp41_MPER	IGHV4-30-4	NA	0.46	0.48	0.48	0.47	0.46	0.48	0.49	0.43	0.44	0.43	0.47	0.47	0.46	0.47	0.47	0.47	0.46	0.47	0.47	0.46	0.46	0.48	0.48	0.47	0.47	0.44	0.46	0.48	0.47	0.47	0.51	0.5	0.46	0.45	0.46	0.44	0.43	0.5	0.51	0.51	0.44	0.52	0.5	0.49	0.54
DH517	bNAbs	gp41_MPER	IGHV4-34	IGHJ6	0.46	0.5	0.47	0.47	0.46	0.5	0.48	0.41	0.44	0.43	0.47	0.49	0.49	0.48	0.48	0.47	0.44	0.48	0.46	0.49	0.46	0.47	0.47	0.47	0.51	0.47	0.47	0.47	0.49	0.44	0.47	0.5	0.49	0.49	0.49	0.48	0.46	0.49	0.46	0.49	0.47	0.51	0.47	0.51	0.54
Z13e1	bNAbs	gp41_MPER	IGHV4-59	NA	0.49	0.53	0.52	0.49	0.47	0.53	0.54	0.43	0.44	0.43	0.53	0.53	0.51	0.46	0.46	0.49	0.47	0.5	0.49	0.5	0.49	0.47	0.52	0.5	0.5	0.5	0.53	0.52	0.53	0.49	0.53	0.51	0.51	0.51	0.51	0.49	0.49	0.53	0.44	0.53	0.47	0.53	0.48	0.49	0.6
m66	bNAbs	gp41_MPER	IGHV5-51	IGHJ6	0.59	0.54	0.53	0.53	0.57	0.54	0.56	0.51	0.53	0.51	0.54	0.56	0.54	0.54	0.53	0.53	0.54	0.53	0.53	0.55	0.56	0.56	0.53	0.55	0.53	0.57	0.57	0.55	0.62	0.54	0.59	0.51	0.56	0.53	0.53	0.51	0.49	0.59	0.5	0.65	0.47	0.55	0.5	0.49	0.59
m66.6	bNAbs	gp41_MPER	IGHV5-51	IGHJ6	0.59	0.54	0.53	0.53	0.57	0.54	0.56	0.51	0.53	0.51	0.54	0.56	0.54	0.54	0.53	0.53	0.54	0.53	0.53	0.55	0.56	0.56	0.53	0.55	0.53	0.57	0.57	0.55	0.62	0.54	0.59	0.51	0.56	0.53	0.53	0.51	0.49	0.59	0.5	0.65	0.47	0.55	0.5	0.49	0.59
2N5	bNAbs	gp41-gp120_interface	IGHV1-18	IGHJ1	0.65	0.65	0.63	0.62	0.65	0.65	0.65	0.58	0.57	0.56	0.63	0.6	0.61	0.6	0.6	0.62	0.6	0.62	0.62	0.61	0.59	0.63	0.63	0.63	0.65	0.63	0.68	0.63	0.63	0.59	0.66	0.56	0.61	0.59	0.59	0.54	0.57	0.6	0.46	0.66	0.49	0.49	0.48	0.46	0.56
35O22	bNAbs	gp41-gp120_interface	IGHV1-18	IGHJ1	0.64	0.62	0.6	0.58	0.65	0.62	0.62	0.57	0.54	0.55	0.6	0.6	0.59	0.6	0.6	0.58	0.57	0.58	0.58	0.62	0.58	0.63	0.6	0.63	0.64	0.59	0.68	0.63	0.62	0.59	0.66	0.55	0.62	0.56	0.57	0.55	0.54	0.6	0.47	0.63	0.46	0.48	0.46	0.47	0.54
4O20	bNAbs	gp41-gp120_interface	IGHV1-18	IGHJ1	0.64	0.63	0.61	0.58	0.65	0.63	0.63	0.57	0.55	0.55	0.61	0.6	0.59	0.6	0.6	0.58	0.57	0.58	0.58	0.61	0.57	0.62	0.61	0.63	0.63	0.59	0.68	0.64	0.62	0.59	0.66	0.55	0.6	0.56	0.57	0.55	0.54	0.61	0.46	0.63	0.46	0.49	0.47	0.46	0.55
7B9	bNAbs	gp41-gp120_interface	IGHV1-18	IGHJ1	0.65	0.63	0.61	0.59	0.64	0.63	0.63	0.57	0.55	0.55	0.62	0.61	0.6	0.6	0.6	0.59	0.58	0.59	0.59	0.62	0.58	0.62	0.61	0.64	0.63	0.59	0.69	0.65	0.63	0.59	0.66	0.56	0.6	0.56	0.57	0.55	0.54	0.62	0.46	0.63	0.45	0.49	0.47	0.46	0.56
10J4	bNAbs	gp41-gp120_interface	IGHV1-18	IGHJ4	0.65	0.63	0.6	0.61	0.62	0.63	0.63	0.56	0.54	0.54	0.62	0.61	0.6	0.6	0.6	0.62	0.6	0.61	0.61	0.62	0.6	0.6	0.6	0.62	0.62	0.59	0.69	0.63	0.6	0.59	0.65	0.57	0.6	0.56	0.57	0.58	0.54	0.61	0.47	0.63	0.47	0.47	0.49	0.47	0.54
10M6	bNAbs	gp41-gp120_interface	IGHV1-18	IGHJ4	0.65	0.62	0.61	0.59	0.63	0.62	0.62	0.55	0.54	0.54	0.61	0.61	0.6	0.61	0.61	0.6	0.58	0.59	0.59	0.62	0.6	0.61	0.61	0.62	0.63	0.6	0.69	0.63	0.6	0.59	0.65	0.56	0.62	0.56	0.58	0.59	0.54	0.6	0.47	0.63	0.48	0.47	0.49	0.47	0.54
13I10	bNAbs	gp41-gp120_interface	IGHV1-18	IGHJ4	0.65	0.63	0.62	0.6	0.65	0.63	0.63	0.55	0.54	0.54	0.62	0.61	0.6	0.61	0.61	0.61	0.59	0.6	0.6	0.63	0.6	0.62	0.62	0.63	0.63	0.6	0.69	0.64	0.61	0.59	0.65	0.57	0.62	0.56	0.58	0.59	0.54	0.6	0.47	0.64	0.48	0.48	0.49	0.47	0.54
7K3	bNAbs	gp41-gp120_interface	IGHV1-18	IGHJ4	0.65	0.63	0.62	0.6	0.65	0.63	0.63	0.56	0.54	0.54	0.62	0.62	0.6	0.63	0.62	0.6	0.59	0.6	0.59	0.63	0.6	0.62	0.62	0.63	0.64	0.6	0.68	0.64	0.61	0.59	0.65	0.56	0.62	0.56	0.57	0.58	0.54	0.61	0.48	0.65	0.49	0.48	0.49	0.47	0.54
VRC34.01	bNAbs	gp41-gp120_interface	IGHV1-2	IGHJ6	0.64	0.62	0.62	0.66	0.69	0.62	0.63	0.57	0.53	0.56	0.62	0.66	0.66	0.61	0.6	0.65	0.64	0.65	0.65	0.66	0.67	0.66	0.62	0.64	0.63	0.65	0.68	0.66	0.68	0.59	0.7	0.59	0.61	0.63	0.62	0.61	0.6	0.61	0.5	0.67	0.48	0.55	0.51	0.53	0.6
vFP16.02	bNAbs	gp41-gp120_interface	IGHV1-24	IGHJ6	0.6	0.6	0.6	0.59	0.61	0.6	0.62	0.56	0.51	0.5	0.59	0.67	0.65	0.57	0.57	0.59	0.56	0.59	0.59	0.57	0.56	0.58	0.6	0.63	0.6	0.59	0.61	0.58	0.62	0.62	0.66	0.6	0.62	0.53	0.53	0.55	0.51	0.57	0.45	0.66	0.46	0.54	0.5	0.5	0.61
vFP20.01	bNAbs	gp41-gp120_interface	IGHV1-24	IGHJ6	0.6	0.58	0.57	0.56	0.62	0.58	0.59	0.54	0.5	0.49	0.56	0.65	0.63	0.56	0.56	0.57	0.54	0.56	0.56	0.57	0.57	0.58	0.57	0.63	0.59	0.6	0.63	0.57	0.6	0.59	0.67	0.59	0.6	0.55	0.54	0.56	0.52	0.57	0.46	0.67	0.46	0.54	0.51	0.49	0.62
vFP7.04	bNAbs	gp41-gp120_interface	IGHV1-24	IGHJ6	0.62	0.6	0.59	0.57	0.63	0.6	0.61	0.56	0.52	0.5	0.58	0.68	0.65	0.59	0.58	0.58	0.55	0.57	0.57	0.6	0.59	0.6	0.59	0.66	0.62	0.63	0.63	0.6	0.62	0.59	0.68	0.6	0.62	0.57	0.56	0.56	0.54	0.59	0.49	0.69	0.46	0.55	0.51	0.49	0.61
vFP7.05	bNAbs	gp41-gp120_interface	IGHV1-24	IGHJ6	0.6	0.6	0.59	0.57	0.62	0.6	0.62	0.55	0.51	0.49	0.57	0.65	0.63	0.56	0.56	0.57	0.54	0.57	0.57	0.58	0.57	0.58	0.59	0.64	0.6	0.61	0.62	0.59	0.61	0.58	0.69	0.59	0.6	0.54	0.54	0.56	0.51	0.59	0.48	0.68	0.45	0.56	0.5	0.48	0.61
HK20	bNAbs	gp41-gp120_interface	IGHV1-69	IGHJ3	0.72	0.63	0.62	0.65	0.66	0.63	0.65	0.57	0.57	0.55	0.62	0.65	0.63	0.61	0.61	0.65	0.63	0.65	0.65	0.63	0.63	0.64	0.62	0.63	0.66	0.62	0.67	0.66	0.67	0.6	0.75	0.6	0.63	0.57	0.57	0.6	0.54	0.7	0.53	0.74	0.48	0.56	0.5	0.49	0.63
8ANC195	bNAbs	gp41-gp120_interface	IGHV1-69	IGHJ4	0.57	0.52	0.51	0.53	0.54	0.52	0.52	0.49	0.49	0.48	0.53	0.53	0.51	0.53	0.53	0.51	0.53	0.51	0.52	0.54	0.55	0.55	0.51	0.53	0.54	0.51	0.56	0.53	0.54	0.55	0.57	0.48	0.54	0.53	0.52	0.52	0.49	0.62	0.53	0.59	0.44	0.54	0.51	0.49	0.5
vFP1.01	bNAbs	gp41-gp120_interface	IGHV1-8	IGHJ6	0.6	0.59	0.57	0.55	0.62	0.59	0.6	0.54	0.53	0.52	0.56	0.66	0.64	0.6	0.6	0.56	0.56	0.55	0.55	0.59	0.61	0.62	0.57	0.63	0.6	0.62	0.61	0.6	0.6	0.58	0.66	0.6	0.6	0.54	0.55	0.54	0.5	0.56	0.49	0.65	0.46	0.54	0.49	0.48	0.59
ACS202	bNAbs	gp41-gp120_interface	IGHV3-30	IGHJ6	0.53	0.5	0.49	0.49	0.54	0.5	0.51	0.45	0.48	0.47	0.51	0.53	0.51	0.49	0.49	0.49	0.49	0.5	0.49	0.53	0.53	0.53	0.49	0.52	0.49	0.54	0.53	0.53	0.54	0.52	0.55	0.5	0.51	0.51	0.51	0.53	0.47	0.54	0.46	0.57	0.58	0.63	0.54	0.6	0.69
PGT152	bNAbs	gp41-gp120_interface	IGHV3-30	IGHJ6	0.49	0.51	0.49	0.51	0.54	0.51	0.51	0.47	0.53	0.48	0.49	0.53	0.51	0.54	0.55	0.51	0.55	0.51	0.51	0.52	0.56	0.53	0.49	0.53	0.51	0.56	0.52	0.52	0.5	0.47	0.55	0.51	0.54	0.5	0.5	0.48	0.46	0.51	0.43	0.57	0.53	0.58	0.5	0.54	0.66
PGT153	bNAbs	gp41-gp120_interface	IGHV3-30	IGHJ6	0.47	0.46	0.45	0.47	0.49	0.46	0.47	0.43	0.44	0.46	0.46	0.49	0.47	0.51	0.51	0.47	0.49	0.47	0.47	0.49	0.51	0.5	0.45	0.48	0.46	0.5	0.49	0.51	0.46	0.46	0.52	0.51	0.51	0.48	0.48	0.49	0.44	0.5	0.49	0.51	0.56	0.57	0.51	0.53	0.67
PGT154	bNAbs	gp41-gp120_interface	IGHV3-30	IGHJ6	0.49	0.51	0.47	0.51	0.5	0.51	0.51	0.46	0.51	0.48	0.47	0.51	0.5	0.54	0.55	0.51	0.53	0.51	0.51	0.5	0.54	0.51	0.47	0.52	0.49	0.52	0.53	0.52	0.47	0.47	0.55	0.54	0.51	0.5	0.49	0.47	0.46	0.5	0.43	0.56	0.51	0.59	0.5	0.53	0.69
PGT155	bNAbs	gp41-gp120_interface	IGHV3-30	IGHJ6	0.47	0.5	0.5	0.46	0.49	0.5	0.48	0.42	0.44	0.46	0.5	0.5	0.5	0.49	0.5	0.46	0.47	0.46	0.46	0.49	0.49	0.51	0.5	0.49	0.49	0.49	0.51	0.51	0.47	0.47	0.5	0.5	0.51	0.49	0.49	0.47	0.46	0.5	0.46	0.52	0.57	0.59	0.52	0.56	0.66
PGT156	bNAbs	gp41-gp120_interface	IGHV3-30	IGHJ6	0.47	0.49	0.49	0.46	0.49	0.49	0.48	0.42	0.44	0.45	0.49	0.51	0.5	0.49	0.5	0.45	0.46	0.45	0.46	0.49	0.49	0.51	0.49	0.49	0.49	0.5	0.5	0.5	0.47	0.47	0.51	0.5	0.51	0.49	0.48	0.47	0.45	0.5	0.46	0.52	0.56	0.59	0.52	0.56	0.65
PGT158	bNAbs	gp41-gp120_interface	IGHV3-30	IGHJ6	0.46	0.47	0.49	0.44	0.49	0.47	0.46	0.41	0.44	0.44	0.49	0.49	0.48	0.48	0.49	0.44	0.45	0.44	0.44	0.49	0.49	0.5	0.49	0.49	0.48	0.49	0.47	0.49	0.47	0.45	0.49	0.49	0.49	0.49	0.49	0.48	0.45	0.49	0.45	0.51	0.57	0.59	0.53	0.56	0.65
PGT151	bNAbs	gp41-gp120_interface	IGHV3-30	NA	0.51	0.5	0.5	0.5	0.5	0.5	0.5	0.44	0.44	0.44	0.51	0.51	0.49	0.47	0.48	0.5	0.49	0.49	0.5	0.49	0.49	0.49	0.5	0.5	0.49	0.53	0.5	0.51	0.52	0.49	0.54	0.48	0.53	0.49	0.49	0.5	0.46	0.53	0.45	0.54	0.57	0.59	0.5	0.54	0.66
PGT157	bNAbs	gp41-gp120_interface	IGHV3-30-3	IGHJ6	0.47	0.49	0.49	0.46	0.49	0.49	0.47	0.42	0.45	0.46	0.49	0.48	0.47	0.49	0.5	0.46	0.46	0.46	0.46	0.5	0.5	0.51	0.49	0.48	0.49	0.49	0.49	0.5	0.47	0.46	0.5	0.49	0.49	0.48	0.48	0.48	0.43	0.5	0.46	0.51	0.57	0.59	0.52	0.56	0.65
vFP5.01	bNAbs	gp41-gp120_interface	IGHV4-31	IGHJ4	0.49	0.56	0.52	0.52	0.54	0.56	0.57	0.48	0.5	0.51	0.53	0.55	0.54	0.51	0.51	0.52	0.53	0.53	0.53	0.53	0.54	0.51	0.52	0.54	0.53	0.52	0.54	0.54	0.5	0.49	0.57	0.53	0.52	0.47	0.47	0.47	0.44	0.51	0.46	0.57	0.45	0.52	0.44	0.51	0.6
M-157-M-L-H3d-0000-H3-1	mAbs	NA	IGHV1-18	IGHJ3*02	0.77	0.66	0.65	0.71	0.71	0.66	0.68	0.61	0.57	0.59	0.66	0.69	0.67	0.63	0.63	0.71	0.69	0.71	0.71	0.68	0.67	0.67	0.65	0.7	0.68	0.65	0.72	0.67	0.72	0.65	0.79	0.64	0.67	0.6	0.6	0.62	0.57	0.71	0.51	0.75	0.49	0.58	0.51	0.53	0.63
M-1319-M-K-H11-0000-H1-1	mAbs	NA	IGHV1-18	IGHJ4*02	0.74	0.66	0.64	0.68	0.72	0.66	0.68	0.61	0.57	0.58	0.64	0.71	0.69	0.64	0.65	0.69	0.67	0.69	0.69	0.68	0.68	0.66	0.64	0.71	0.67	0.68	0.72	0.66	0.73	0.65	0.8	0.63	0.66	0.57	0.59	0.6	0.54	0.71	0.5	0.75	0.49	0.56	0.49	0.51	0.64
M-162-M-L-H3d-0000-H3-1	mAbs	NA	IGHV1-18	IGHJ4*02	0.75	0.66	0.65	0.68	0.71	0.66	0.68	0.61	0.57	0.59	0.66	0.69	0.67	0.63	0.63	0.68	0.66	0.68	0.68	0.67	0.66	0.65	0.65	0.69	0.67	0.65	0.72	0.66	0.73	0.67	0.81	0.65	0.67	0.59	0.59	0.62	0.56	0.73	0.51	0.74	0.5	0.59	0.51	0.52	0.62
M-246-M-L-H8a-0000-H8-1	mAbs	NA	IGHV1-18	IGHJ4*02	0.75	0.67	0.65	0.69	0.72	0.67	0.69	0.62	0.57	0.59	0.65	0.7	0.68	0.62	0.62	0.69	0.68	0.69	0.69	0.68	0.68	0.66	0.65	0.72	0.68	0.66	0.74	0.68	0.73	0.66	0.81	0.65	0.67	0.59	0.59	0.62	0.56	0.72	0.5	0.75	0.5	0.59	0.5	0.51	0.63
M-2613-A1-L-H11-0000-H1-1	mAbs	NA	IGHV1-18	IGHJ4*02	0.71	0.66	0.63	0.67	0.69	0.66	0.68	0.59	0.56	0.56	0.64	0.69	0.67	0.6	0.6	0.68	0.65	0.68	0.68	0.66	0.66	0.63	0.63	0.71	0.66	0.69	0.71	0.65	0.69	0.63	0.78	0.65	0.66	0.59	0.59	0.63	0.56	0.7	0.5	0.74	0.47	0.56	0.51	0.52	0.64
M-508-M-K-H4a-0000-H4-1	mAbs	NA	IGHV1-18	IGHJ4*02	0.75	0.66	0.65	0.68	0.71	0.66	0.68	0.61	0.57	0.59	0.66	0.69	0.66	0.63	0.63	0.68	0.66	0.68	0.68	0.68	0.67	0.65	0.65	0.69	0.67	0.65	0.72	0.66	0.72	0.66	0.8	0.63	0.67	0.59	0.6	0.63	0.56	0.72	0.51	0.74	0.5	0.59	0.51	0.52	0.62
M-628-M-L-H4a-0000-H4-1	mAbs	NA	IGHV1-18	IGHJ4*02	0.75	0.68	0.65	0.69	0.73	0.68	0.69	0.62	0.57	0.59	0.66	0.71	0.69	0.62	0.62	0.69	0.67	0.69	0.69	0.68	0.68	0.66	0.65	0.72	0.68	0.69	0.74	0.66	0.72	0.65	0.81	0.65	0.67	0.59	0.59	0.62	0.56	0.72	0.5	0.76	0.5	0.57	0.5	0.51	0.64
M-890-M-L-H5a-0000-H5-1	mAbs	NA	IGHV1-18	IGHJ4*02	0.75	0.67	0.65	0.69	0.72	0.67	0.69	0.62	0.57	0.59	0.65	0.7	0.68	0.63	0.62	0.69	0.68	0.7	0.69	0.69	0.68	0.68	0.65	0.71	0.68	0.66	0.75	0.69	0.74	0.65	0.82	0.66	0.67	0.59	0.59	0.62	0.56	0.73	0.5	0.75	0.5	0.58	0.5	0.51	0.64
M-188-M-L-H6a-0000-H6-1	mAbs	NA	IGHV1-18	IGHJ5*02	0.75	0.65	0.65	0.66	0.68	0.65	0.66	0.59	0.55	0.57	0.65	0.66	0.64	0.6	0.6	0.66	0.65	0.67	0.66	0.66	0.65	0.62	0.65	0.68	0.65	0.63	0.71	0.64	0.72	0.66	0.77	0.62	0.66	0.59	0.59	0.62	0.56	0.72	0.51	0.72	0.5	0.58	0.51	0.53	0.6
M-4648-M-K-H11-0000-H1-1	mAbs	NA	IGHV1-18	IGHJ5*02	0.73	0.67	0.63	0.67	0.71	0.67	0.69	0.6	0.57	0.59	0.65	0.69	0.69	0.63	0.63	0.68	0.66	0.69	0.68	0.68	0.65	0.65	0.63	0.71	0.67	0.68	0.73	0.66	0.71	0.64	0.78	0.63	0.68	0.56	0.57	0.59	0.54	0.7	0.5	0.75	0.49	0.56	0.51	0.52	0.63
M-2076-M-K-H12-0000-H2-1	mAbs	NA	IGHV1-18	IGHJ6*02	0.72	0.65	0.63	0.69	0.69	0.65	0.67	0.6	0.56	0.58	0.64	0.7	0.68	0.65	0.64	0.69	0.67	0.69	0.69	0.68	0.68	0.69	0.63	0.7	0.67	0.65	0.72	0.69	0.74	0.66	0.79	0.65	0.66	0.59	0.6	0.63	0.56	0.72	0.51	0.74	0.48	0.56	0.52	0.53	0.65
M-3851-M-K-H12-0000-H2-1	mAbs	NA	IGHV1-18	IGHJ6*02	0.72	0.66	0.64	0.69	0.71	0.66	0.68	0.61	0.57	0.59	0.65	0.71	0.69	0.63	0.63	0.69	0.68	0.69	0.68	0.68	0.68	0.68	0.64	0.7	0.67	0.65	0.72	0.69	0.73	0.65	0.8	0.65	0.65	0.6	0.62	0.64	0.57	0.72	0.51	0.74	0.49	0.57	0.52	0.53	0.63
M-3513-A1-K-H12-0000-H2-1	mAbs	NA	IGHV1-2	IGHJ1*01,IGHJ4*02,IGHJ4*03	0.71	0.66	0.64	0.68	0.74	0.66	0.67	0.62	0.58	0.57	0.65	0.71	0.69	0.6	0.61	0.68	0.66	0.68	0.68	0.68	0.68	0.65	0.64	0.72	0.69	0.69	0.72	0.66	0.69	0.65	0.8	0.64	0.66	0.59	0.59	0.62	0.56	0.66	0.49	0.77	0.47	0.55	0.5	0.49	0.63
M-651-A1-L-H5a-0000-H5-1	mAbs	NA	IGHV1-2	IGHJ2*01	0.69	0.63	0.61	0.64	0.69	0.63	0.66	0.58	0.54	0.54	0.6	0.69	0.68	0.62	0.62	0.64	0.62	0.65	0.64	0.68	0.67	0.64	0.61	0.69	0.68	0.65	0.69	0.65	0.69	0.63	0.75	0.64	0.66	0.59	0.61	0.62	0.56	0.65	0.54	0.74	0.51	0.58	0.53	0.52	0.66
M-3154-G2-L-H11-0000-H1-1	mAbs	NA	IGHV1-2	IGHJ3*01,IGHJ3*02	0.71	0.63	0.63	0.65	0.69	0.63	0.65	0.6	0.59	0.57	0.63	0.7	0.69	0.63	0.63	0.65	0.63	0.66	0.66	0.66	0.67	0.63	0.63	0.68	0.66	0.67	0.69	0.65	0.69	0.66	0.75	0.61	0.65	0.57	0.58	0.6	0.54	0.66	0.53	0.71	0.48	0.57	0.5	0.54	0.6
M-3426-G2-K-H12-0000-H2-1	mAbs	NA	IGHV1-2	IGHJ3*01,IGHJ3*02	0.67	0.62	0.59	0.63	0.68	0.62	0.63	0.61	0.56	0.57	0.6	0.68	0.65	0.6	0.6	0.63	0.62	0.63	0.64	0.69	0.66	0.66	0.59	0.68	0.62	0.65	0.71	0.66	0.67	0.63	0.75	0.6	0.65	0.6	0.6	0.6	0.57	0.64	0.52	0.72	0.47	0.57	0.51	0.53	0.63
M-1888-M-L-H11-0000-H1-1	mAbs	NA	IGHV1-2	IGHJ3*02	0.7	0.63	0.62	0.66	0.69	0.63	0.65	0.6	0.56	0.56	0.63	0.69	0.67	0.63	0.63	0.67	0.65	0.67	0.67	0.65	0.65	0.63	0.62	0.68	0.65	0.68	0.71	0.65	0.66	0.64	0.73	0.62	0.65	0.6	0.61	0.59	0.57	0.66	0.51	0.69	0.47	0.56	0.5	0.52	0.6
M-208-M-K-H5a-0000-H5-1	mAbs	NA	IGHV1-2	IGHJ3*02	0.74	0.65	0.66	0.68	0.72	0.65	0.67	0.62	0.59	0.59	0.66	0.71	0.68	0.63	0.63	0.68	0.67	0.69	0.69	0.69	0.69	0.66	0.66	0.71	0.69	0.68	0.72	0.67	0.72	0.68	0.79	0.62	0.68	0.6	0.61	0.62	0.57	0.69	0.53	0.75	0.49	0.59	0.51	0.53	0.64
M-185-A1-K-H3d-0000-H3-1	mAbs	NA	IGHV1-2	IGHJ4*02	0.65	0.62	0.61	0.63	0.72	0.62	0.65	0.61	0.55	0.57	0.61	0.72	0.71	0.61	0.61	0.64	0.62	0.63	0.64	0.71	0.68	0.63	0.61	0.71	0.66	0.71	0.75	0.66	0.68	0.64	0.74	0.64	0.66	0.61	0.6	0.61	0.59	0.65	0.5	0.71	0.5	0.56	0.5	0.5	0.65
M-2221-G2-L-H11-0000-H1-1	mAbs	NA	IGHV1-2	IGHJ4*02	0.69	0.66	0.65	0.67	0.75	0.66	0.67	0.62	0.56	0.59	0.65	0.73	0.71	0.66	0.66	0.68	0.66	0.69	0.68	0.71	0.68	0.66	0.65	0.72	0.7	0.69	0.74	0.68	0.71	0.66	0.8	0.64	0.67	0.59	0.6	0.6	0.57	0.67	0.51	0.74	0.5	0.59	0.5	0.52	0.65
M-3043-M-K-H12-0000-H2-1	mAbs	NA	IGHV1-2	IGHJ4*02	0.72	0.65	0.64	0.7	0.72	0.65	0.67	0.61	0.59	0.59	0.64	0.71	0.69	0.62	0.62	0.7	0.69	0.71	0.71	0.68	0.69	0.66	0.64	0.7	0.68	0.67	0.71	0.68	0.71	0.65	0.78	0.63	0.66	0.59	0.59	0.6	0.56	0.68	0.52	0.76	0.49	0.57	0.51	0.52	0.63
M-3440-M-K-H12-0000-H2-1	mAbs	NA	IGHV1-2	IGHJ4*02	0.69	0.6	0.6	0.65	0.69	0.6	0.62	0.6	0.57	0.59	0.6	0.7	0.68	0.63	0.63	0.65	0.65	0.65	0.65	0.68	0.68	0.65	0.6	0.67	0.64	0.65	0.69	0.65	0.69	0.66	0.78	0.63	0.66	0.6	0.6	0.61	0.56	0.68	0.51	0.71	0.49	0.59	0.5	0.53	0.62
M-385-M-L-H4a-0000-H4-1	mAbs	NA	IGHV1-2	IGHJ4*02	0.72	0.66	0.65	0.7	0.75	0.66	0.68	0.63	0.59	0.6	0.65	0.73	0.71	0.65	0.65	0.7	0.69	0.71	0.71	0.71	0.71	0.68	0.65	0.73	0.69	0.69	0.74	0.69	0.72	0.68	0.83	0.65	0.68	0.61	0.62	0.63	0.58	0.7	0.53	0.77	0.5	0.6	0.52	0.53	0.66
M-3909-M-K-H12-0000-H2-1	mAbs	NA	IGHV1-2	IGHJ4*02	0.72	0.65	0.64	0.7	0.72	0.65	0.67	0.61	0.59	0.59	0.64	0.71	0.69	0.62	0.62	0.7	0.69	0.71	0.71	0.68	0.69	0.66	0.64	0.7	0.68	0.67	0.71	0.68	0.71	0.65	0.78	0.63	0.66	0.59	0.59	0.6	0.56	0.68	0.52	0.76	0.49	0.57	0.51	0.52	0.63
M-4837-G1-L-H12-0000-H2-1	mAbs	NA	IGHV1-2	IGHJ4*02	0.69	0.63	0.61	0.66	0.71	0.63	0.65	0.59	0.57	0.58	0.62	0.71	0.69	0.63	0.62	0.66	0.67	0.66	0.66	0.68	0.69	0.66	0.61	0.71	0.66	0.68	0.72	0.66	0.68	0.65	0.79	0.62	0.64	0.59	0.59	0.6	0.54	0.69	0.51	0.76	0.47	0.59	0.5	0.51	0.63
M-546-M-L-H3d-0000-H3-1	mAbs	NA	IGHV1-2	IGHJ4*02	0.74	0.67	0.65	0.69	0.75	0.67	0.69	0.63	0.6	0.61	0.65	0.73	0.71	0.63	0.63	0.69	0.68	0.7	0.7	0.71	0.71	0.67	0.65	0.73	0.7	0.7	0.75	0.69	0.72	0.68	0.82	0.64	0.69	0.6	0.61	0.62	0.57	0.71	0.53	0.77	0.51	0.6	0.51	0.53	0.66
M-1566-G2-L-H12-0000-H2-1	mAbs	NA	IGHV1-2	IGHJ5*02	0.71	0.66	0.63	0.67	0.71	0.66	0.68	0.59	0.57	0.59	0.64	0.68	0.68	0.62	0.62	0.67	0.66	0.68	0.68	0.67	0.67	0.65	0.63	0.71	0.67	0.68	0.72	0.66	0.66	0.6	0.77	0.62	0.64	0.58	0.58	0.59	0.55	0.68	0.52	0.72	0.49	0.58	0.5	0.53	0.67
M-2118-M-L-H11-0000-H1-1	mAbs	NA	IGHV1-2	IGHJ5*02	0.72	0.67	0.65	0.69	0.75	0.67	0.69	0.62	0.59	0.6	0.65	0.73	0.71	0.63	0.63	0.69	0.68	0.69	0.69	0.72	0.71	0.66	0.65	0.74	0.69	0.72	0.76	0.69	0.71	0.67	0.81	0.63	0.67	0.6	0.6	0.62	0.57	0.69	0.52	0.78	0.49	0.59	0.5	0.53	0.66
M-2892-G2-K-H12-0000-H2-1	mAbs	NA	IGHV1-2	IGHJ5*02	0.72	0.66	0.65	0.69	0.73	0.66	0.68	0.6	0.58	0.58	0.64	0.74	0.71	0.63	0.63	0.69	0.68	0.69	0.7	0.69	0.69	0.65	0.65	0.74	0.69	0.7	0.72	0.71	0.7	0.66	0.78	0.64	0.67	0.57	0.58	0.62	0.54	0.69	0.51	0.77	0.48	0.58	0.5	0.53	0.66
M-3495-M-K-H12-0000-H2-1	mAbs	NA	IGHV1-2	IGHJ5*02	0.71	0.65	0.65	0.68	0.73	0.65	0.67	0.6	0.58	0.59	0.63	0.72	0.69	0.63	0.62	0.68	0.66	0.68	0.68	0.69	0.69	0.66	0.65	0.72	0.68	0.69	0.73	0.68	0.69	0.67	0.8	0.65	0.68	0.59	0.6	0.62	0.56	0.69	0.53	0.77	0.5	0.59	0.51	0.55	0.66
M-2884-A1-K-H12-0000-H2-1	mAbs	NA	IGHV1-2	IGHJ6*02	0.69	0.66	0.65	0.68	0.72	0.66	0.68	0.62	0.58	0.59	0.65	0.73	0.7	0.63	0.63	0.68	0.66	0.68	0.68	0.69	0.69	0.68	0.65	0.73	0.68	0.69	0.72	0.66	0.73	0.66	0.78	0.63	0.66	0.62	0.63	0.65	0.59	0.68	0.5	0.75	0.47	0.57	0.5	0.52	0.65
M-3577-M-K-H12-0000-H2-1	mAbs	NA	IGHV1-2	IGHJ6*02	0.69	0.63	0.63	0.65	0.69	0.63	0.65	0.6	0.56	0.57	0.63	0.71	0.68	0.62	0.62	0.65	0.63	0.66	0.65	0.67	0.67	0.64	0.63	0.7	0.65	0.65	0.69	0.65	0.71	0.65	0.77	0.63	0.66	0.6	0.6	0.63	0.57	0.68	0.5	0.72	0.48	0.57	0.5	0.53	0.64
M-108-M-K-H6a-0000-H6-1	mAbs	NA	IGHV1-2	IGHJ6*03	0.71	0.63	0.65	0.67	0.69	0.63	0.65	0.59	0.56	0.57	0.63	0.7	0.67	0.61	0.61	0.67	0.66	0.67	0.68	0.68	0.68	0.65	0.65	0.7	0.65	0.66	0.71	0.66	0.75	0.65	0.77	0.62	0.65	0.62	0.64	0.65	0.59	0.68	0.53	0.73	0.49	0.57	0.51	0.53	0.65
M-2216-G1-K-H12-0000-H2-1	mAbs	NA	IGHV1-24	IGHJ3*02	0.66	0.65	0.62	0.63	0.66	0.65	0.66	0.53	0.5	0.52	0.6	0.65	0.63	0.59	0.58	0.63	0.61	0.62	0.63	0.61	0.63	0.59	0.62	0.63	0.62	0.63	0.66	0.64	0.63	0.6	0.7	0.58	0.62	0.53	0.53	0.56	0.51	0.63	0.51	0.74	0.49	0.57	0.49	0.5	0.63
M-305-M-K-H4a-0000-H4-1	mAbs	NA	IGHV1-24	IGHJ3*02	0.7	0.65	0.62	0.65	0.69	0.65	0.66	0.59	0.56	0.57	0.62	0.67	0.65	0.6	0.6	0.65	0.65	0.65	0.65	0.65	0.66	0.65	0.62	0.68	0.65	0.64	0.69	0.64	0.68	0.63	0.77	0.6	0.63	0.57	0.57	0.59	0.54	0.67	0.52	0.8	0.5	0.57	0.5	0.51	0.62
M-211-M-L-H6a-0000-H6-1	mAbs	NA	IGHV1-24	IGHJ4*02	0.69	0.6	0.6	0.62	0.66	0.6	0.62	0.57	0.53	0.54	0.6	0.64	0.62	0.58	0.58	0.61	0.6	0.61	0.62	0.62	0.62	0.6	0.6	0.66	0.62	0.6	0.66	0.62	0.69	0.64	0.75	0.57	0.63	0.54	0.55	0.59	0.52	0.68	0.52	0.75	0.5	0.58	0.5	0.52	0.59
M-1744-A2-L-H12-0000-H2-1	mAbs	NA	IGHV1-3	IGHJ3*02	0.72	0.61	0.61	0.65	0.66	0.61	0.63	0.56	0.53	0.54	0.61	0.65	0.64	0.6	0.61	0.65	0.63	0.65	0.65	0.66	0.66	0.65	0.61	0.66	0.64	0.62	0.69	0.66	0.74	0.63	0.72	0.59	0.65	0.58	0.59	0.6	0.55	0.64	0.49	0.69	0.5	0.56	0.5	0.51	0.6
M-2403-M-K-H11-0000-H1-1	mAbs	NA	IGHV1-3	IGHJ4*02	0.69	0.66	0.65	0.67	0.69	0.66	0.68	0.59	0.55	0.56	0.65	0.69	0.67	0.6	0.6	0.66	0.65	0.68	0.67	0.66	0.68	0.63	0.65	0.69	0.66	0.67	0.72	0.66	0.72	0.66	0.77	0.62	0.64	0.6	0.59	0.59	0.57	0.69	0.52	0.77	0.48	0.57	0.52	0.53	0.66
M-635-M-L-H4a-0000-H4-1	mAbs	NA	IGHV1-3	IGHJ4*02	0.73	0.65	0.63	0.68	0.7	0.65	0.66	0.61	0.56	0.58	0.63	0.71	0.69	0.62	0.62	0.67	0.65	0.68	0.68	0.69	0.68	0.66	0.63	0.71	0.67	0.68	0.74	0.68	0.74	0.66	0.8	0.62	0.66	0.61	0.6	0.61	0.58	0.69	0.51	0.77	0.49	0.59	0.51	0.52	0.63
M-71-G1-K-H8a-0000-H8-1	mAbs	NA	IGHV1-3	IGHJ4*02	0.63	0.64	0.61	0.62	0.69	0.64	0.63	0.59	0.56	0.58	0.62	0.65	0.64	0.64	0.65	0.63	0.61	0.62	0.63	0.68	0.65	0.65	0.61	0.65	0.67	0.68	0.67	0.66	0.66	0.6	0.71	0.59	0.63	0.59	0.57	0.57	0.56	0.62	0.51	0.69	0.49	0.55	0.5	0.51	0.61
M-130-M-K-H7a-0000-H7-1	mAbs	NA	IGHV1-3	IGHJ5*02	0.72	0.65	0.63	0.67	0.69	0.65	0.66	0.61	0.56	0.57	0.63	0.71	0.68	0.62	0.62	0.66	0.65	0.67	0.67	0.69	0.69	0.65	0.63	0.71	0.66	0.68	0.74	0.68	0.75	0.67	0.79	0.62	0.66	0.62	0.62	0.61	0.59	0.69	0.51	0.77	0.5	0.59	0.51	0.51	0.63
M-211-A1-K-H11-0000-H1-1	mAbs	NA	IGHV1-46	IGHJ4*02	0.68	0.63	0.65	0.65	0.71	0.63	0.66	0.59	0.54	0.56	0.62	0.68	0.66	0.59	0.59	0.65	0.63	0.66	0.65	0.67	0.66	0.65	0.65	0.69	0.65	0.66	0.72	0.66	0.68	0.66	0.78	0.63	0.65	0.6	0.6	0.62	0.57	0.68	0.51	0.76	0.51	0.59	0.52	0.51	0.65
M-222-M-L-H7a-0000-H7-1	mAbs	NA	IGHV1-46	IGHJ4*02	0.72	0.66	0.64	0.67	0.74	0.66	0.68	0.62	0.57	0.58	0.65	0.72	0.69	0.61	0.61	0.67	0.65	0.68	0.68	0.68	0.69	0.64	0.63	0.71	0.68	0.7	0.74	0.66	0.7	0.67	0.84	0.64	0.68	0.6	0.6	0.63	0.57	0.72	0.52	0.8	0.5	0.6	0.5	0.53	0.65
M-297-M-K-H5a-0000-H5-1	mAbs	NA	IGHV1-46	IGHJ4*02	0.7	0.65	0.63	0.65	0.72	0.65	0.66	0.61	0.56	0.57	0.63	0.72	0.7	0.61	0.62	0.65	0.63	0.66	0.66	0.66	0.66	0.63	0.62	0.72	0.67	0.68	0.72	0.64	0.7	0.65	0.83	0.65	0.65	0.6	0.6	0.62	0.57	0.68	0.5	0.77	0.49	0.6	0.53	0.54	0.63
M-3571-M-L-H12-0000-H2-1	mAbs	NA	IGHV1-46	IGHJ4*02	0.71	0.65	0.65	0.66	0.71	0.65	0.66	0.62	0.58	0.59	0.65	0.71	0.68	0.61	0.61	0.66	0.65	0.67	0.67	0.68	0.69	0.64	0.65	0.7	0.68	0.68	0.72	0.66	0.72	0.68	0.83	0.63	0.67	0.61	0.62	0.63	0.57	0.7	0.53	0.78	0.49	0.59	0.51	0.52	0.62
M-892-A2-K-H12-0000-H2-1	mAbs	NA	IGHV1-46	IGHJ4*02	0.68	0.66	0.62	0.65	0.7	0.66	0.68	0.62	0.56	0.57	0.63	0.69	0.68	0.59	0.59	0.64	0.62	0.65	0.65	0.68	0.65	0.6	0.62	0.69	0.66	0.67	0.71	0.64	0.68	0.64	0.77	0.61	0.68	0.58	0.59	0.59	0.56	0.68	0.53	0.76	0.49	0.59	0.49	0.52	0.64
M-1054-A1-L-H12-0000-H2-1	mAbs	NA	IGHV1-46	IGHJ4*02,IGHJ5*02	0.68	0.64	0.63	0.65	0.71	0.64	0.66	0.57	0.56	0.56	0.63	0.69	0.67	0.62	0.62	0.65	0.63	0.66	0.66	0.66	0.65	0.62	0.63	0.68	0.68	0.66	0.7	0.64	0.68	0.65	0.77	0.6	0.65	0.55	0.56	0.59	0.53	0.67	0.5	0.76	0.48	0.56	0.51	0.51	0.62
M-2125-M-L-H11-0000-H1-1	mAbs	NA	IGHV1-46	IGHJ4*02,IGHJ5*02	0.69	0.63	0.64	0.66	0.68	0.63	0.65	0.6	0.56	0.57	0.64	0.67	0.65	0.59	0.6	0.66	0.64	0.66	0.66	0.66	0.66	0.62	0.63	0.68	0.66	0.66	0.71	0.64	0.72	0.66	0.78	0.63	0.66	0.62	0.62	0.62	0.59	0.71	0.5	0.75	0.49	0.58	0.5	0.5	0.61
M-3420-G1-L-H11-0000-H1-1	mAbs	NA	IGHV1-46	IGHJ5*02	0.67	0.6	0.57	0.64	0.68	0.6	0.62	0.57	0.54	0.56	0.58	0.68	0.68	0.61	0.61	0.63	0.63	0.63	0.64	0.66	0.65	0.63	0.57	0.69	0.63	0.66	0.7	0.63	0.65	0.61	0.75	0.59	0.62	0.6	0.6	0.63	0.57	0.68	0.52	0.73	0.48	0.56	0.51	0.51	0.62
M-542-G1-L-H12-0000-H2-1	mAbs	NA	IGHV1-46	IGHJ5*02	0.64	0.57	0.57	0.6	0.62	0.57	0.57	0.54	0.52	0.53	0.57	0.62	0.6	0.54	0.54	0.61	0.58	0.61	0.62	0.63	0.62	0.54	0.57	0.63	0.59	0.61	0.63	0.59	0.62	0.62	0.72	0.56	0.63	0.56	0.56	0.58	0.53	0.65	0.51	0.69	0.5	0.57	0.5	0.52	0.56
M-57-M-L-H10-0000-H10-1	mAbs	NA	IGHV1-46	IGHJ5*02	0.72	0.65	0.65	0.66	0.71	0.65	0.66	0.62	0.57	0.59	0.65	0.69	0.67	0.61	0.61	0.66	0.65	0.67	0.67	0.69	0.68	0.63	0.64	0.69	0.68	0.67	0.74	0.66	0.72	0.67	0.82	0.63	0.68	0.62	0.62	0.63	0.59	0.71	0.53	0.78	0.51	0.61	0.51	0.54	0.63
M-63-G1-K-H8a-0000-H8-1	mAbs	NA	IGHV1-46	IGHJ6*02	0.69	0.63	0.62	0.65	0.71	0.63	0.65	0.6	0.55	0.57	0.61	0.71	0.68	0.6	0.6	0.65	0.63	0.66	0.66	0.66	0.67	0.65	0.62	0.69	0.68	0.68	0.71	0.65	0.71	0.65	0.8	0.62	0.66	0.62	0.63	0.62	0.59	0.69	0.51	0.78	0.5	0.56	0.49	0.5	0.65
M-1761-G1-L-H12-0000-H2-1	mAbs	NA	IGHV1-69	IGHJ3*02	0.63	0.59	0.6	0.6	0.64	0.59	0.61	0.56	0.56	0.55	0.59	0.61	0.6	0.6	0.6	0.61	0.6	0.59	0.61	0.63	0.64	0.63	0.6	0.62	0.63	0.6	0.66	0.63	0.63	0.62	0.69	0.59	0.6	0.59	0.57	0.58	0.54	0.65	0.51	0.69	0.45	0.53	0.49	0.47	0.59
M-1473-M-K-H12-0000-H2-1	mAbs	NA	IGHV1-69	IGHJ4*02	0.68	0.63	0.62	0.66	0.68	0.63	0.65	0.58	0.57	0.57	0.62	0.68	0.66	0.62	0.62	0.66	0.65	0.66	0.66	0.65	0.66	0.63	0.62	0.67	0.67	0.65	0.7	0.66	0.68	0.63	0.74	0.61	0.63	0.57	0.57	0.6	0.54	0.74	0.53	0.76	0.49	0.59	0.5	0.51	0.62
M-159-M-K-H11-0000-H1-1	mAbs	NA	IGHV1-69	IGHJ4*02	0.7	0.64	0.62	0.67	0.7	0.64	0.66	0.6	0.55	0.57	0.62	0.69	0.68	0.61	0.61	0.66	0.65	0.67	0.66	0.68	0.69	0.64	0.62	0.69	0.66	0.69	0.72	0.67	0.68	0.64	0.77	0.61	0.63	0.59	0.57	0.6	0.56	0.75	0.53	0.78	0.51	0.57	0.5	0.5	0.65
M-4600-A1-L-H11-0000-H1-1	mAbs	NA	IGHV1-69	IGHJ4*02	0.63	0.59	0.57	0.62	0.63	0.59	0.61	0.54	0.53	0.53	0.57	0.64	0.63	0.58	0.59	0.63	0.61	0.62	0.63	0.6	0.62	0.59	0.57	0.63	0.62	0.6	0.66	0.63	0.63	0.57	0.71	0.59	0.59	0.56	0.58	0.59	0.54	0.66	0.49	0.68	0.44	0.53	0.48	0.48	0.59
M-4740-G1-L-H12-0000-H2-1	mAbs	NA	IGHV1-69	IGHJ4*02	0.66	0.61	0.59	0.65	0.66	0.61	0.63	0.57	0.53	0.53	0.59	0.66	0.65	0.59	0.59	0.65	0.64	0.66	0.65	0.63	0.63	0.61	0.59	0.65	0.63	0.65	0.69	0.63	0.66	0.62	0.72	0.62	0.61	0.57	0.57	0.57	0.54	0.72	0.52	0.74	0.49	0.57	0.51	0.5	0.62
M-496-G2-K-H11-0000-H1-1	mAbs	NA	IGHV1-69	IGHJ4*02	0.68	0.65	0.62	0.65	0.68	0.65	0.66	0.56	0.55	0.54	0.62	0.63	0.62	0.63	0.63	0.65	0.63	0.65	0.65	0.68	0.66	0.63	0.62	0.64	0.64	0.62	0.69	0.68	0.66	0.62	0.71	0.6	0.64	0.57	0.58	0.62	0.54	0.68	0.53	0.72	0.48	0.54	0.51	0.5	0.6
M-511-M-L-H8a-0000-H8-1	mAbs	NA	IGHV1-69	IGHJ4*02	0.69	0.64	0.63	0.66	0.69	0.64	0.66	0.6	0.56	0.58	0.62	0.69	0.68	0.6	0.6	0.66	0.65	0.66	0.66	0.66	0.67	0.63	0.63	0.69	0.66	0.67	0.72	0.66	0.69	0.65	0.77	0.61	0.64	0.57	0.57	0.59	0.54	0.74	0.53	0.78	0.49	0.57	0.5	0.5	0.65
M-1776-M-L-H12-0000-H2-1	mAbs	NA	IGHV1-69	IGHJ5*02	0.69	0.66	0.65	0.68	0.7	0.66	0.67	0.6	0.58	0.58	0.64	0.7	0.68	0.61	0.61	0.68	0.66	0.68	0.68	0.66	0.69	0.64	0.65	0.68	0.68	0.66	0.72	0.67	0.69	0.65	0.76	0.62	0.64	0.57	0.57	0.6	0.54	0.73	0.53	0.76	0.5	0.56	0.51	0.51	0.63
M-267-M-L-H4a-0000-H4-1	mAbs	NA	IGHV1-69	IGHJ6*02	0.69	0.6	0.62	0.64	0.65	0.6	0.62	0.58	0.54	0.57	0.61	0.66	0.65	0.59	0.59	0.63	0.62	0.64	0.63	0.63	0.64	0.61	0.62	0.65	0.63	0.62	0.68	0.63	0.72	0.65	0.74	0.59	0.63	0.57	0.58	0.61	0.54	0.75	0.52	0.74	0.49	0.56	0.5	0.5	0.62
M-389-M-K-H8a-0000-H8-1	mAbs	NA	IGHV1-69	IGHJ6*02	0.68	0.59	0.6	0.62	0.62	0.59	0.6	0.56	0.52	0.54	0.59	0.65	0.62	0.56	0.56	0.61	0.6	0.62	0.61	0.61	0.62	0.59	0.6	0.63	0.62	0.6	0.66	0.62	0.7	0.63	0.71	0.57	0.61	0.56	0.57	0.6	0.53	0.71	0.54	0.71	0.49	0.56	0.48	0.49	0.6
M-193-M-L-H7a-0000-H7-1	mAbs	NA	IGHV1-69	IGHJ6*03	0.68	0.61	0.64	0.63	0.65	0.61	0.63	0.57	0.54	0.56	0.63	0.66	0.64	0.59	0.59	0.63	0.62	0.64	0.63	0.63	0.63	0.6	0.64	0.65	0.63	0.62	0.67	0.63	0.73	0.64	0.73	0.6	0.63	0.59	0.59	0.62	0.56	0.75	0.52	0.73	0.49	0.57	0.5	0.5	0.63
M-543-M-K-H11-0000-H1-1	mAbs	NA	IGHV1-8	IGHJ4*02	0.71	0.66	0.65	0.69	0.74	0.66	0.68	0.62	0.57	0.58	0.66	0.71	0.69	0.62	0.62	0.68	0.66	0.69	0.69	0.68	0.67	0.65	0.65	0.72	0.7	0.67	0.73	0.66	0.71	0.66	0.81	0.63	0.66	0.58	0.58	0.6	0.55	0.68	0.51	0.76	0.49	0.58	0.49	0.51	0.63
M-593-M-K-H5a-0000-H5-1	mAbs	NA	IGHV1-8	IGHJ4*02	0.71	0.65	0.65	0.68	0.74	0.65	0.67	0.62	0.57	0.59	0.65	0.71	0.68	0.62	0.61	0.67	0.65	0.68	0.68	0.68	0.67	0.64	0.65	0.72	0.69	0.68	0.73	0.65	0.71	0.66	0.8	0.62	0.65	0.57	0.57	0.6	0.54	0.68	0.5	0.75	0.49	0.57	0.49	0.5	0.63
M-636-A1-L-H11-0000-H1-1	mAbs	NA	IGHV1-8	IGHJ4*02	0.73	0.66	0.66	0.65	0.71	0.66	0.66	0.6	0.57	0.57	0.66	0.69	0.66	0.62	0.62	0.64	0.62	0.65	0.65	0.69	0.67	0.64	0.66	0.7	0.68	0.66	0.72	0.65	0.71	0.66	0.78	0.6	0.69	0.6	0.6	0.61	0.57	0.7	0.53	0.74	0.5	0.57	0.51	0.54	0.62
M-348-M-K-H10-0000-H10-1	mAbs	NA	IGHV1-8	IGHJ4*02,IGHJ5*02	0.7	0.66	0.65	0.68	0.72	0.66	0.68	0.61	0.57	0.58	0.66	0.7	0.68	0.61	0.6	0.68	0.66	0.68	0.68	0.68	0.67	0.65	0.65	0.72	0.68	0.68	0.74	0.66	0.72	0.65	0.79	0.62	0.65	0.57	0.57	0.6	0.54	0.68	0.49	0.75	0.48	0.57	0.49	0.5	0.62
M-2177-M-L-H12-0000-H2-1	mAbs	NA	IGHV1-8	IGHJ5*02	0.72	0.65	0.65	0.67	0.71	0.65	0.66	0.62	0.58	0.58	0.66	0.7	0.68	0.62	0.62	0.66	0.65	0.68	0.67	0.68	0.68	0.64	0.65	0.72	0.69	0.66	0.72	0.65	0.71	0.67	0.78	0.62	0.66	0.58	0.58	0.6	0.55	0.68	0.51	0.75	0.49	0.59	0.5	0.51	0.61
M-3885-G1-L-H12-0000-H2-1	mAbs	NA	IGHV1-8	IGHJ6*02	0.66	0.64	0.64	0.65	0.71	0.64	0.66	0.61	0.58	0.59	0.65	0.69	0.67	0.65	0.65	0.65	0.65	0.65	0.65	0.68	0.67	0.65	0.64	0.71	0.68	0.65	0.7	0.65	0.69	0.63	0.76	0.61	0.63	0.6	0.59	0.6	0.56	0.65	0.51	0.71	0.48	0.59	0.48	0.5	0.61
M-222-M-K-H10-0000-H10-1	mAbs	NA	IGHV2-26	IGHJ4*02	0.5	0.5	0.47	0.52	0.51	0.5	0.5	0.45	0.43	0.43	0.49	0.5	0.5	0.45	0.45	0.53	0.51	0.51	0.53	0.49	0.47	0.5	0.47	0.51	0.49	0.51	0.54	0.51	0.47	0.48	0.54	0.49	0.53	0.46	0.46	0.42	0.46	0.51	0.47	0.54	0.49	0.51	0.54	0.51	0.6
M-236-M-L-H5a-0000-H5-1	mAbs	NA	IGHV2-26	IGHJ4*02	0.5	0.5	0.47	0.51	0.51	0.5	0.5	0.44	0.43	0.43	0.49	0.51	0.51	0.46	0.46	0.51	0.5	0.5	0.52	0.49	0.47	0.49	0.47	0.52	0.49	0.53	0.53	0.51	0.47	0.48	0.55	0.49	0.53	0.46	0.46	0.42	0.46	0.51	0.46	0.55	0.49	0.51	0.54	0.51	0.62
M-109-M-K-H10-0000-H10-1	mAbs	NA	IGHV2-26	IGHJ6*02	0.49	0.49	0.47	0.51	0.49	0.49	0.49	0.44	0.43	0.43	0.49	0.49	0.49	0.45	0.44	0.51	0.5	0.5	0.52	0.49	0.47	0.5	0.47	0.5	0.49	0.5	0.53	0.51	0.49	0.47	0.54	0.49	0.51	0.49	0.49	0.45	0.48	0.51	0.45	0.53	0.49	0.5	0.53	0.5	0.61
M-86-A2-L-H8a-0000-H8-1	mAbs	NA	IGHV2-26	IGHJ6*02	0.49	0.49	0.48	0.5	0.49	0.49	0.48	0.43	0.43	0.43	0.5	0.48	0.47	0.44	0.44	0.5	0.49	0.49	0.51	0.47	0.46	0.48	0.48	0.49	0.47	0.5	0.51	0.5	0.49	0.46	0.51	0.48	0.53	0.47	0.48	0.43	0.47	0.51	0.46	0.51	0.49	0.49	0.54	0.5	0.62
M-2921-M-K-H11-0000-H1-1	mAbs	NA	IGHV2-26	IGHJ6*03	0.45	0.46	0.46	0.47	0.45	0.46	0.46	0.41	0.4	0.4	0.47	0.47	0.46	0.42	0.42	0.46	0.46	0.46	0.47	0.44	0.43	0.46	0.46	0.46	0.45	0.46	0.47	0.46	0.5	0.46	0.49	0.44	0.48	0.45	0.46	0.43	0.44	0.52	0.46	0.49	0.49	0.5	0.53	0.47	0.57
M-315-D-K-H4a-0000-H4-1	mAbs	NA	IGHV2-5	IGHJ4*02	0.49	0.47	0.47	0.51	0.48	0.47	0.47	0.42	0.42	0.43	0.49	0.48	0.48	0.44	0.44	0.52	0.5	0.5	0.53	0.47	0.47	0.49	0.47	0.5	0.48	0.5	0.51	0.5	0.48	0.48	0.53	0.47	0.51	0.47	0.47	0.42	0.46	0.52	0.44	0.54	0.48	0.5	0.52	0.5	0.58
M-559-M-L-H8a-0000-H8-1	mAbs	NA	IGHV2-5	IGHJ4*02	0.49	0.49	0.46	0.52	0.51	0.49	0.49	0.43	0.42	0.43	0.48	0.5	0.5	0.45	0.45	0.53	0.51	0.51	0.53	0.49	0.48	0.49	0.46	0.51	0.49	0.52	0.53	0.51	0.49	0.47	0.54	0.48	0.51	0.47	0.47	0.43	0.46	0.51	0.43	0.57	0.48	0.5	0.52	0.49	0.6
M-23-M-K-H7a-0000-H7-1	mAbs	NA	IGHV2-5	IGHJ5*02	0.49	0.49	0.46	0.52	0.5	0.49	0.49	0.43	0.43	0.43	0.48	0.51	0.51	0.45	0.45	0.53	0.51	0.51	0.53	0.49	0.49	0.49	0.46	0.51	0.5	0.53	0.53	0.51	0.48	0.49	0.53	0.47	0.51	0.46	0.46	0.42	0.46	0.52	0.43	0.57	0.48	0.5	0.52	0.49	0.6
M-677-M-K-H10-0000-H10-1	mAbs	NA	IGHV2-5	IGHJ5*02	0.49	0.49	0.46	0.52	0.49	0.49	0.49	0.43	0.41	0.43	0.48	0.48	0.49	0.45	0.45	0.53	0.51	0.51	0.53	0.5	0.49	0.49	0.46	0.51	0.5	0.51	0.54	0.52	0.49	0.47	0.53	0.48	0.51	0.48	0.48	0.43	0.47	0.51	0.43	0.57	0.48	0.5	0.52	0.49	0.59
M-2879-G1-K-H12-0000-H2-1	mAbs	NA	IGHV2-70	IGHJ4*02	0.48	0.49	0.47	0.53	0.5	0.49	0.49	0.43	0.44	0.46	0.49	0.49	0.49	0.47	0.47	0.53	0.53	0.52	0.54	0.5	0.49	0.5	0.47	0.5	0.5	0.5	0.53	0.51	0.46	0.48	0.55	0.5	0.53	0.46	0.46	0.42	0.44	0.51	0.46	0.53	0.47	0.51	0.53	0.5	0.58
M-294-M-K-H8a-0000-H8-1	mAbs	NA	IGHV2-70	IGHJ4*02	0.5	0.5	0.47	0.54	0.5	0.5	0.5	0.43	0.43	0.44	0.49	0.5	0.51	0.45	0.45	0.54	0.53	0.52	0.55	0.48	0.47	0.49	0.47	0.51	0.5	0.51	0.53	0.5	0.48	0.49	0.53	0.49	0.53	0.46	0.46	0.41	0.45	0.5	0.46	0.56	0.48	0.52	0.52	0.51	0.62
M-171-M-K-H9-0000-H9-1	mAbs	NA	IGHV2-70	IGHJ6*02	0.49	0.5	0.47	0.54	0.49	0.5	0.5	0.43	0.42	0.43	0.49	0.51	0.51	0.45	0.46	0.54	0.53	0.53	0.55	0.48	0.47	0.5	0.47	0.51	0.49	0.51	0.52	0.51	0.5	0.48	0.53	0.49	0.53	0.49	0.49	0.44	0.48	0.5	0.45	0.56	0.49	0.5	0.52	0.49	0.63
M-4804-G1-K-H12-0000-H2-1	mAbs	NA	IGHV3-11	IGHJ1*01	0.55	0.6	0.55	0.56	0.59	0.6	0.61	0.52	0.5	0.52	0.56	0.58	0.56	0.53	0.53	0.56	0.54	0.57	0.56	0.57	0.57	0.54	0.54	0.6	0.56	0.62	0.6	0.59	0.5	0.54	0.59	0.56	0.55	0.48	0.47	0.51	0.46	0.57	0.49	0.65	0.59	0.65	0.55	0.58	0.71
M-514-G1-K-H11-0000-H1-1	mAbs	NA	IGHV3-11	IGHJ2*01	0.59	0.62	0.56	0.57	0.6	0.62	0.62	0.5	0.5	0.51	0.57	0.61	0.6	0.54	0.54	0.57	0.57	0.58	0.57	0.59	0.57	0.56	0.56	0.6	0.58	0.61	0.62	0.59	0.53	0.56	0.6	0.58	0.57	0.51	0.5	0.52	0.49	0.57	0.53	0.65	0.62	0.64	0.57	0.6	0.74
M-4780-G1-L-H12-0000-H2-1	mAbs	NA	IGHV3-11	IGHJ3*02	0.61	0.6	0.57	0.59	0.6	0.6	0.6	0.51	0.51	0.51	0.59	0.57	0.56	0.54	0.54	0.59	0.57	0.6	0.59	0.59	0.59	0.57	0.57	0.58	0.59	0.57	0.6	0.6	0.54	0.56	0.63	0.58	0.59	0.51	0.5	0.54	0.48	0.56	0.49	0.64	0.61	0.68	0.57	0.63	0.74
M-3778-G1-K-H11-0000-H1-1	mAbs	NA	IGHV3-11	IGHJ4*01,IGHJ4*02	0.57	0.6	0.57	0.57	0.6	0.6	0.61	0.5	0.52	0.5	0.56	0.58	0.56	0.56	0.56	0.57	0.55	0.57	0.57	0.56	0.56	0.58	0.57	0.57	0.58	0.57	0.6	0.6	0.54	0.56	0.62	0.58	0.57	0.49	0.49	0.51	0.47	0.57	0.49	0.62	0.61	0.66	0.58	0.6	0.75
M-216-M-L-H9-0000-H9-1	mAbs	NA	IGHV3-11	IGHJ4*02	0.57	0.6	0.56	0.57	0.6	0.6	0.6	0.51	0.5	0.51	0.57	0.6	0.58	0.51	0.51	0.58	0.56	0.59	0.58	0.58	0.58	0.58	0.55	0.6	0.59	0.62	0.62	0.6	0.54	0.56	0.64	0.59	0.57	0.52	0.51	0.52	0.49	0.59	0.49	0.66	0.62	0.68	0.56	0.6	0.77
M-3900-G1-K-H12-0000-H2-1	mAbs	NA	IGHV3-11	IGHJ4*02	0.6	0.61	0.57	0.57	0.62	0.61	0.62	0.51	0.5	0.51	0.59	0.6	0.59	0.53	0.54	0.58	0.56	0.58	0.58	0.57	0.57	0.57	0.56	0.59	0.59	0.6	0.62	0.6	0.52	0.55	0.65	0.56	0.57	0.5	0.5	0.52	0.47	0.57	0.47	0.66	0.61	0.67	0.56	0.61	0.74
M-43-M-K-H8a-0000-H8-1	mAbs	NA	IGHV3-11	IGHJ4*02	0.6	0.61	0.57	0.57	0.61	0.61	0.62	0.52	0.5	0.51	0.58	0.61	0.59	0.53	0.53	0.58	0.56	0.59	0.58	0.59	0.59	0.59	0.56	0.6	0.59	0.62	0.63	0.62	0.54	0.57	0.65	0.59	0.59	0.51	0.51	0.53	0.49	0.59	0.5	0.66	0.63	0.68	0.56	0.62	0.78
M-80-A1-K-H7a-0000-H7-1	mAbs	NA	IGHV3-11	IGHJ4*02	0.58	0.61	0.56	0.57	0.6	0.61	0.62	0.54	0.54	0.53	0.57	0.57	0.56	0.54	0.54	0.57	0.55	0.58	0.57	0.59	0.57	0.57	0.56	0.6	0.57	0.59	0.6	0.59	0.57	0.56	0.63	0.59	0.59	0.5	0.5	0.52	0.48	0.56	0.48	0.64	0.57	0.66	0.57	0.6	0.74
M-353-M-L-H6a-0000-H6-1	mAbs	NA	IGHV3-11	IGHJ5*02	0.6	0.62	0.58	0.58	0.6	0.62	0.62	0.51	0.51	0.52	0.59	0.6	0.58	0.53	0.53	0.59	0.56	0.59	0.59	0.6	0.59	0.59	0.57	0.59	0.6	0.61	0.63	0.62	0.54	0.57	0.65	0.59	0.6	0.51	0.51	0.53	0.49	0.59	0.5	0.66	0.63	0.69	0.57	0.61	0.77
M-610-M-K-H3d-0000-H3-1	mAbs	NA	IGHV3-11	IGHJ6*04	0.58	0.61	0.57	0.57	0.6	0.61	0.62	0.51	0.51	0.51	0.58	0.61	0.59	0.53	0.53	0.58	0.56	0.59	0.58	0.59	0.59	0.59	0.57	0.59	0.59	0.6	0.62	0.6	0.56	0.56	0.63	0.59	0.57	0.53	0.53	0.54	0.5	0.59	0.49	0.66	0.62	0.67	0.57	0.6	0.8
M-453-M-K-H11-0000-H1-1	mAbs	NA	IGHV3-13	IGHJ3*01,IGHJ3*02	0.57	0.51	0.51	0.52	0.53	0.51	0.53	0.48	0.49	0.49	0.52	0.54	0.52	0.5	0.5	0.52	0.5	0.53	0.52	0.51	0.53	0.53	0.51	0.54	0.52	0.54	0.54	0.54	0.53	0.54	0.58	0.53	0.56	0.49	0.47	0.49	0.45	0.58	0.49	0.6	0.57	0.65	0.56	0.62	0.72
M-378-M-K-H3d-0000-H3-1	mAbs	NA	IGHV3-13	IGHJ3*02	0.6	0.55	0.54	0.54	0.57	0.55	0.57	0.49	0.5	0.5	0.55	0.56	0.54	0.51	0.51	0.54	0.51	0.54	0.54	0.54	0.55	0.55	0.54	0.56	0.54	0.57	0.56	0.56	0.56	0.56	0.6	0.55	0.59	0.5	0.49	0.51	0.46	0.58	0.47	0.61	0.6	0.68	0.56	0.61	0.74
M-650-M-K-H3d-0000-H3-1	mAbs	NA	IGHV3-13	IGHJ4*02	0.59	0.57	0.53	0.56	0.6	0.57	0.59	0.51	0.51	0.52	0.54	0.6	0.59	0.53	0.53	0.56	0.54	0.57	0.56	0.57	0.57	0.57	0.53	0.6	0.57	0.6	0.59	0.59	0.54	0.56	0.63	0.57	0.59	0.5	0.49	0.51	0.46	0.58	0.47	0.65	0.6	0.67	0.56	0.61	0.78
M-102-G1-L-H12-0000-H2-1	mAbs	NA	IGHV3-13	IGHJ4*02,IGHJ5*01,IGHJ5*02	0.56	0.56	0.54	0.58	0.57	0.56	0.59	0.48	0.48	0.5	0.54	0.57	0.56	0.54	0.54	0.58	0.56	0.57	0.58	0.56	0.56	0.58	0.54	0.57	0.57	0.57	0.59	0.59	0.54	0.56	0.61	0.57	0.56	0.51	0.49	0.51	0.49	0.56	0.49	0.62	0.61	0.65	0.54	0.6	0.73
M-919-M-L-H10-0000-H10-1	mAbs	NA	IGHV3-13	IGHJ6*02	0.55	0.54	0.52	0.53	0.56	0.54	0.56	0.5	0.5	0.51	0.53	0.56	0.54	0.51	0.51	0.53	0.52	0.54	0.53	0.54	0.54	0.54	0.52	0.57	0.55	0.57	0.56	0.56	0.54	0.56	0.59	0.56	0.56	0.51	0.49	0.52	0.47	0.57	0.47	0.6	0.59	0.66	0.56	0.6	0.74
M-946-D-K-H3d-0000-H3-1	mAbs	NA	IGHV3-13	IGHJ6*02	0.57	0.53	0.51	0.54	0.54	0.53	0.54	0.48	0.49	0.49	0.53	0.56	0.54	0.5	0.5	0.54	0.51	0.54	0.54	0.53	0.54	0.55	0.51	0.56	0.53	0.56	0.54	0.56	0.56	0.54	0.59	0.55	0.56	0.5	0.49	0.53	0.46	0.57	0.47	0.6	0.6	0.66	0.56	0.6	0.74
M-642-G1-L-H12-0000-H2-1	mAbs	NA	IGHV3-15	IGHJ1*01	0.58	0.6	0.58	0.53	0.57	0.6	0.6	0.5	0.51	0.52	0.6	0.56	0.53	0.51	0.51	0.53	0.51	0.53	0.53	0.54	0.55	0.55	0.57	0.57	0.55	0.56	0.56	0.56	0.54	0.56	0.6	0.54	0.59	0.49	0.47	0.51	0.46	0.6	0.46	0.62	0.59	0.66	0.54	0.58	0.69
M-434-A1-L-H11-0000-H1-1	mAbs	NA	IGHV3-15	IGHJ3*02	0.58	0.59	0.6	0.55	0.59	0.59	0.59	0.5	0.52	0.51	0.61	0.55	0.54	0.52	0.52	0.56	0.54	0.56	0.56	0.55	0.55	0.56	0.6	0.57	0.55	0.57	0.55	0.57	0.54	0.54	0.62	0.54	0.59	0.49	0.49	0.5	0.46	0.59	0.48	0.63	0.57	0.66	0.58	0.59	0.67
M-1004-A1-L-H12-0000-H2-1	mAbs	NA	IGHV3-15	IGHJ4*02	0.59	0.61	0.57	0.54	0.61	0.61	0.62	0.5	0.5	0.51	0.59	0.58	0.57	0.52	0.51	0.54	0.53	0.54	0.54	0.57	0.58	0.59	0.57	0.59	0.56	0.59	0.59	0.59	0.54	0.56	0.62	0.56	0.58	0.5	0.48	0.51	0.46	0.58	0.47	0.65	0.59	0.66	0.54	0.59	0.74
M-200-A1-L-H12-0000-H2-1	mAbs	NA	IGHV3-15	IGHJ4*02	0.59	0.6	0.59	0.57	0.59	0.6	0.62	0.5	0.51	0.51	0.6	0.56	0.54	0.52	0.52	0.57	0.55	0.57	0.57	0.57	0.58	0.56	0.58	0.57	0.54	0.56	0.59	0.59	0.55	0.54	0.62	0.55	0.57	0.5	0.48	0.54	0.46	0.61	0.46	0.63	0.59	0.64	0.54	0.57	0.71
M-234-M-L-H3d-0000-H3-1	mAbs	NA	IGHV3-15	IGHJ4*02	0.59	0.6	0.57	0.56	0.6	0.6	0.62	0.51	0.51	0.52	0.58	0.58	0.56	0.53	0.53	0.56	0.54	0.56	0.56	0.57	0.57	0.58	0.56	0.6	0.56	0.59	0.59	0.6	0.56	0.56	0.64	0.57	0.59	0.51	0.49	0.54	0.47	0.59	0.46	0.66	0.61	0.68	0.56	0.57	0.74
M-2441-M-L-H12-0000-H2-1	mAbs	NA	IGHV3-15	IGHJ4*02	0.59	0.59	0.56	0.55	0.6	0.59	0.6	0.5	0.51	0.51	0.57	0.57	0.56	0.54	0.54	0.56	0.54	0.56	0.56	0.59	0.59	0.59	0.56	0.58	0.56	0.58	0.59	0.62	0.55	0.56	0.65	0.58	0.61	0.5	0.49	0.53	0.46	0.6	0.47	0.65	0.6	0.66	0.55	0.58	0.73
M-3469-M-K-H11-0000-H1-1	mAbs	NA	IGHV3-15	IGHJ4*02	0.59	0.62	0.59	0.56	0.62	0.62	0.63	0.51	0.51	0.51	0.6	0.6	0.59	0.54	0.54	0.56	0.54	0.57	0.56	0.56	0.56	0.58	0.58	0.59	0.57	0.59	0.6	0.58	0.56	0.56	0.63	0.57	0.59	0.49	0.47	0.51	0.45	0.59	0.48	0.66	0.59	0.67	0.55	0.59	0.74
M-903-M-L-H3d-0000-H3-1	mAbs	NA	IGHV3-15	IGHJ4*02	0.6	0.6	0.57	0.55	0.59	0.6	0.62	0.51	0.51	0.51	0.59	0.56	0.55	0.54	0.54	0.55	0.53	0.56	0.55	0.56	0.57	0.57	0.57	0.58	0.55	0.56	0.58	0.59	0.55	0.56	0.64	0.57	0.59	0.5	0.49	0.52	0.47	0.59	0.47	0.65	0.6	0.68	0.56	0.59	0.72
M-953-M-L-H11-0000-H1-1	mAbs	NA	IGHV3-15	IGHJ4*02	0.57	0.6	0.54	0.54	0.6	0.6	0.61	0.49	0.5	0.5	0.56	0.59	0.57	0.51	0.51	0.54	0.51	0.54	0.54	0.56	0.56	0.58	0.54	0.6	0.54	0.6	0.6	0.57	0.54	0.53	0.62	0.56	0.56	0.5	0.48	0.52	0.46	0.58	0.44	0.66	0.58	0.65	0.54	0.56	0.72
M-3194-M-L-H12-0000-H2-1	mAbs	NA	IGHV3-15	IGHJ4*02,IGHJ5*02	0.58	0.62	0.56	0.56	0.62	0.62	0.63	0.51	0.52	0.52	0.58	0.59	0.58	0.52	0.52	0.56	0.54	0.57	0.56	0.57	0.57	0.57	0.56	0.59	0.57	0.6	0.61	0.58	0.55	0.54	0.63	0.56	0.57	0.49	0.47	0.5	0.45	0.6	0.46	0.67	0.58	0.65	0.54	0.57	0.73
M-3225-M-K-H12-0000-H2-1	mAbs	NA	IGHV3-15	IGHJ4*02,IGHJ5*02	0.56	0.58	0.54	0.53	0.59	0.58	0.59	0.49	0.49	0.5	0.56	0.59	0.59	0.5	0.5	0.53	0.51	0.54	0.53	0.54	0.54	0.56	0.54	0.6	0.53	0.58	0.59	0.57	0.53	0.54	0.6	0.55	0.56	0.49	0.47	0.5	0.46	0.58	0.47	0.64	0.58	0.66	0.53	0.58	0.71
M-339-M-K-H4a-0000-H4-1	mAbs	NA	IGHV3-15	IGHJ6*02	0.57	0.6	0.57	0.56	0.59	0.6	0.62	0.51	0.51	0.51	0.59	0.58	0.56	0.53	0.53	0.56	0.54	0.56	0.56	0.57	0.58	0.59	0.57	0.59	0.56	0.58	0.58	0.59	0.57	0.54	0.63	0.57	0.57	0.53	0.51	0.55	0.49	0.6	0.47	0.65	0.6	0.66	0.56	0.58	0.76
M-375-M-K-H4a-0000-H4-1	mAbs	NA	IGHV3-15	IGHJ6*02	0.56	0.56	0.56	0.52	0.54	0.56	0.57	0.47	0.48	0.48	0.57	0.54	0.53	0.5	0.49	0.52	0.5	0.52	0.52	0.52	0.53	0.56	0.55	0.56	0.51	0.53	0.54	0.56	0.57	0.54	0.59	0.53	0.55	0.5	0.49	0.53	0.46	0.59	0.47	0.61	0.59	0.69	0.55	0.57	0.71
M-291-G1-L-H5a-0000-H5-1	mAbs	NA	IGHV3-20	IGHJ4*02	0.57	0.56	0.55	0.54	0.59	0.56	0.58	0.49	0.51	0.5	0.55	0.55	0.54	0.54	0.54	0.54	0.52	0.55	0.54	0.57	0.56	0.55	0.54	0.56	0.53	0.57	0.57	0.57	0.55	0.54	0.6	0.56	0.58	0.51	0.5	0.53	0.47	0.57	0.47	0.62	0.6	0.68	0.57	0.62	0.75
M-731-A1-L-H11-0000-H1-1	mAbs	NA	IGHV3-20	IGHJ6*03	0.53	0.52	0.51	0.49	0.53	0.52	0.53	0.46	0.46	0.46	0.51	0.54	0.51	0.48	0.49	0.49	0.47	0.5	0.49	0.53	0.5	0.5	0.5	0.54	0.49	0.54	0.53	0.53	0.55	0.52	0.54	0.52	0.55	0.52	0.52	0.52	0.49	0.58	0.48	0.56	0.6	0.65	0.55	0.59	0.71
M-3798-M-K-H11-0000-H1-1	mAbs	NA	IGHV3-21	IGHJ2*01	0.61	0.61	0.57	0.57	0.6	0.61	0.63	0.52	0.51	0.52	0.57	0.61	0.59	0.55	0.55	0.57	0.55	0.57	0.57	0.6	0.6	0.59	0.57	0.62	0.58	0.6	0.62	0.61	0.56	0.59	0.63	0.58	0.59	0.5	0.5	0.53	0.47	0.6	0.5	0.65	0.64	0.65	0.55	0.58	0.78
M-406-A2-K-H10-0000-H10-1	mAbs	NA	IGHV3-21	IGHJ3*01	0.6	0.61	0.57	0.58	0.59	0.61	0.63	0.5	0.5	0.51	0.58	0.6	0.59	0.54	0.54	0.58	0.56	0.59	0.58	0.57	0.57	0.57	0.57	0.59	0.57	0.6	0.6	0.59	0.54	0.57	0.62	0.56	0.59	0.51	0.5	0.53	0.48	0.58	0.48	0.66	0.65	0.67	0.55	0.6	0.77
M-1802-M-K-H12-0000-H2-1	mAbs	NA	IGHV3-21	IGHJ3*02	0.62	0.59	0.56	0.59	0.59	0.59	0.61	0.51	0.52	0.52	0.57	0.59	0.57	0.53	0.53	0.59	0.56	0.59	0.59	0.58	0.59	0.6	0.56	0.59	0.59	0.6	0.6	0.61	0.54	0.57	0.65	0.57	0.59	0.51	0.5	0.53	0.48	0.61	0.49	0.67	0.64	0.68	0.59	0.62	0.78
M-32-M-L-H4a-0000-H4-1	mAbs	NA	IGHV3-21	IGHJ3*02	0.62	0.54	0.54	0.54	0.54	0.54	0.56	0.48	0.49	0.5	0.56	0.54	0.52	0.5	0.5	0.54	0.51	0.54	0.54	0.53	0.54	0.54	0.54	0.55	0.54	0.54	0.56	0.56	0.54	0.58	0.6	0.53	0.57	0.49	0.48	0.52	0.45	0.61	0.49	0.62	0.65	0.69	0.57	0.62	0.74
M-3733-M-L-H12-0000-H2-1	mAbs	NA	IGHV3-21	IGHJ3*02	0.59	0.59	0.56	0.57	0.59	0.59	0.61	0.5	0.5	0.51	0.57	0.6	0.58	0.53	0.53	0.57	0.55	0.58	0.57	0.58	0.57	0.57	0.56	0.57	0.56	0.6	0.59	0.6	0.54	0.56	0.62	0.55	0.57	0.49	0.49	0.51	0.46	0.58	0.5	0.65	0.63	0.68	0.56	0.62	0.77
M-167-M-L-H7a-0000-H7-1	mAbs	NA	IGHV3-21	IGHJ4*02	0.6	0.59	0.55	0.57	0.6	0.59	0.6	0.51	0.51	0.52	0.56	0.59	0.57	0.52	0.52	0.57	0.54	0.57	0.57	0.57	0.58	0.57	0.55	0.59	0.57	0.6	0.6	0.59	0.54	0.57	0.64	0.56	0.58	0.5	0.49	0.51	0.47	0.61	0.48	0.66	0.66	0.69	0.55	0.6	0.78
M-2197-M-K-H12-0000-H2-1	mAbs	NA	IGHV3-21	IGHJ4*02	0.57	0.59	0.56	0.57	0.59	0.59	0.6	0.48	0.49	0.5	0.56	0.57	0.56	0.53	0.53	0.57	0.56	0.57	0.57	0.6	0.6	0.59	0.56	0.57	0.57	0.57	0.59	0.61	0.53	0.56	0.61	0.54	0.56	0.5	0.49	0.53	0.47	0.57	0.46	0.62	0.63	0.66	0.55	0.61	0.73
M-330-M-L-H9-0000-H9-1	mAbs	NA	IGHV3-21	IGHJ4*02	0.61	0.59	0.56	0.58	0.6	0.59	0.61	0.52	0.53	0.53	0.57	0.59	0.58	0.54	0.54	0.58	0.56	0.59	0.58	0.59	0.59	0.59	0.56	0.6	0.59	0.61	0.59	0.61	0.56	0.57	0.65	0.59	0.6	0.52	0.51	0.54	0.49	0.61	0.5	0.66	0.66	0.69	0.56	0.6	0.77
M-4027-A2-K-H11-0000-H1-1	mAbs	NA	IGHV3-21	IGHJ4*02	0.6	0.59	0.56	0.56	0.59	0.59	0.61	0.51	0.51	0.51	0.57	0.59	0.57	0.53	0.53	0.56	0.54	0.57	0.56	0.58	0.58	0.59	0.56	0.59	0.57	0.6	0.6	0.6	0.54	0.58	0.64	0.57	0.59	0.51	0.5	0.52	0.48	0.59	0.48	0.64	0.64	0.7	0.54	0.62	0.77
M-4355-G1-K-H12-0000-H2-1	mAbs	NA	IGHV3-21	IGHJ4*02	0.57	0.59	0.54	0.54	0.57	0.59	0.59	0.51	0.51	0.51	0.54	0.57	0.57	0.54	0.54	0.55	0.53	0.55	0.54	0.6	0.58	0.57	0.54	0.58	0.55	0.59	0.61	0.6	0.53	0.55	0.61	0.56	0.56	0.52	0.51	0.52	0.49	0.59	0.49	0.65	0.62	0.68	0.56	0.58	0.75
M-525-M-L-H8a-0000-H8-1	mAbs	NA	IGHV3-21	IGHJ4*02	0.6	0.59	0.55	0.57	0.6	0.59	0.6	0.51	0.51	0.52	0.56	0.6	0.58	0.53	0.53	0.57	0.54	0.57	0.57	0.59	0.59	0.59	0.55	0.61	0.57	0.6	0.6	0.62	0.54	0.57	0.65	0.57	0.59	0.51	0.5	0.53	0.48	0.6	0.49	0.67	0.66	0.69	0.57	0.62	0.78
M-594-G1-L-H5a-0000-H5-1	mAbs	NA	IGHV3-21	IGHJ4*02	0.59	0.55	0.54	0.53	0.56	0.55	0.57	0.49	0.49	0.5	0.55	0.54	0.52	0.5	0.5	0.53	0.51	0.54	0.53	0.56	0.56	0.55	0.53	0.54	0.54	0.57	0.57	0.57	0.54	0.57	0.62	0.54	0.58	0.5	0.49	0.53	0.46	0.62	0.5	0.62	0.67	0.7	0.56	0.62	0.74
M-869-M-K-H12-0000-H2-1	mAbs	NA	IGHV3-21	IGHJ4*02	0.59	0.59	0.56	0.57	0.59	0.59	0.61	0.5	0.5	0.51	0.57	0.58	0.57	0.53	0.53	0.57	0.54	0.57	0.57	0.57	0.57	0.57	0.56	0.58	0.56	0.6	0.6	0.59	0.54	0.57	0.64	0.56	0.57	0.5	0.49	0.51	0.47	0.6	0.48	0.66	0.65	0.67	0.54	0.6	0.77
M-881-D-K-H10-0000-H10-1	mAbs	NA	IGHV3-21	IGHJ4*02	0.62	0.59	0.56	0.57	0.59	0.59	0.6	0.51	0.51	0.52	0.57	0.58	0.56	0.54	0.54	0.57	0.54	0.57	0.57	0.59	0.58	0.57	0.56	0.58	0.58	0.59	0.6	0.61	0.55	0.58	0.65	0.58	0.59	0.51	0.5	0.53	0.47	0.61	0.5	0.65	0.66	0.7	0.57	0.63	0.78
M-913-A2-K-H4a-0000-H4-1	mAbs	NA	IGHV3-21	IGHJ4*02	0.61	0.59	0.56	0.57	0.62	0.59	0.61	0.51	0.51	0.51	0.57	0.61	0.59	0.54	0.54	0.57	0.54	0.57	0.57	0.6	0.59	0.59	0.56	0.6	0.59	0.6	0.62	0.62	0.54	0.59	0.64	0.57	0.59	0.51	0.5	0.52	0.47	0.6	0.47	0.67	0.62	0.69	0.56	0.61	0.78
M-530-M-K-H3d-0000-H3-1	mAbs	NA	IGHV3-21	IGHJ5*02	0.62	0.58	0.56	0.57	0.59	0.58	0.6	0.53	0.53	0.53	0.57	0.57	0.56	0.53	0.53	0.57	0.54	0.57	0.57	0.59	0.59	0.57	0.56	0.57	0.59	0.58	0.6	0.6	0.55	0.58	0.64	0.56	0.61	0.51	0.5	0.53	0.48	0.61	0.49	0.65	0.66	0.69	0.56	0.62	0.77
M-586-D-K-H3d-0000-H3-1	mAbs	NA	IGHV3-21	IGHJ5*02	0.62	0.59	0.57	0.56	0.58	0.59	0.6	0.51	0.52	0.53	0.58	0.57	0.56	0.54	0.54	0.56	0.54	0.57	0.56	0.59	0.59	0.57	0.57	0.58	0.58	0.59	0.6	0.61	0.55	0.58	0.64	0.57	0.6	0.52	0.51	0.53	0.49	0.6	0.49	0.66	0.66	0.7	0.57	0.62	0.77
M-1118-G2-L-H12-0000-H2-1	mAbs	NA	IGHV3-21	IGHJ6*02	0.58	0.56	0.54	0.55	0.57	0.56	0.57	0.5	0.51	0.52	0.56	0.56	0.55	0.53	0.53	0.55	0.54	0.56	0.55	0.57	0.56	0.57	0.54	0.55	0.54	0.57	0.58	0.57	0.59	0.57	0.6	0.54	0.57	0.52	0.52	0.52	0.49	0.58	0.48	0.6	0.62	0.65	0.54	0.63	0.75
M-1585-A2-L-H12-0000-H2-1	mAbs	NA	IGHV3-21	IGHJ6*02	0.57	0.59	0.55	0.57	0.6	0.59	0.6	0.53	0.53	0.54	0.57	0.6	0.57	0.54	0.54	0.57	0.56	0.58	0.57	0.6	0.59	0.59	0.54	0.59	0.55	0.59	0.59	0.6	0.55	0.57	0.59	0.57	0.57	0.53	0.53	0.55	0.49	0.59	0.48	0.63	0.61	0.65	0.57	0.62	0.75
M-263-M-K-H8a-0000-H8-1	mAbs	NA	IGHV3-21	IGHJ6*02	0.59	0.55	0.56	0.53	0.54	0.55	0.57	0.48	0.49	0.49	0.57	0.55	0.53	0.5	0.5	0.53	0.51	0.54	0.53	0.55	0.56	0.55	0.56	0.55	0.54	0.56	0.56	0.57	0.56	0.57	0.6	0.53	0.56	0.53	0.52	0.55	0.49	0.61	0.49	0.62	0.65	0.68	0.56	0.61	0.76
M-3442-G1-L-H12-0000-H2-1	mAbs	NA	IGHV3-21	IGHJ6*02	0.56	0.53	0.52	0.51	0.51	0.53	0.54	0.46	0.47	0.47	0.54	0.53	0.5	0.47	0.48	0.51	0.49	0.52	0.51	0.53	0.52	0.53	0.52	0.51	0.5	0.51	0.54	0.55	0.52	0.55	0.57	0.51	0.54	0.49	0.49	0.51	0.46	0.58	0.48	0.59	0.65	0.66	0.54	0.6	0.71
M-4711-G2-K-H12-0000-H2-1	mAbs	NA	IGHV3-21	IGHJ6*02	0.57	0.59	0.54	0.57	0.58	0.59	0.59	0.5	0.5	0.51	0.54	0.59	0.57	0.53	0.53	0.57	0.55	0.57	0.57	0.59	0.57	0.57	0.54	0.57	0.56	0.59	0.59	0.59	0.57	0.54	0.62	0.56	0.56	0.53	0.53	0.54	0.5	0.57	0.47	0.65	0.62	0.66	0.56	0.62	0.78
M-916-M-K-H4a-0000-H4-1	mAbs	NA	IGHV3-21	IGHJ6*02	0.6	0.56	0.55	0.54	0.55	0.56	0.58	0.49	0.49	0.5	0.56	0.56	0.53	0.5	0.5	0.54	0.52	0.55	0.54	0.54	0.55	0.55	0.55	0.56	0.54	0.56	0.57	0.57	0.57	0.57	0.6	0.54	0.57	0.53	0.51	0.54	0.49	0.6	0.49	0.62	0.65	0.69	0.56	0.62	0.76
M-655-M-K-H3d-0000-H3-1	mAbs	NA	IGHV3-23	IGHJ2*01	0.6	0.59	0.56	0.56	0.6	0.59	0.61	0.5	0.5	0.51	0.56	0.61	0.59	0.54	0.54	0.56	0.54	0.57	0.56	0.56	0.56	0.56	0.56	0.6	0.57	0.6	0.59	0.59	0.55	0.56	0.64	0.59	0.59	0.51	0.5	0.53	0.47	0.6	0.5	0.67	0.63	0.71	0.6	0.62	0.81
M-942-M-L-H3d-0000-H3-1	mAbs	NA	IGHV3-23	IGHJ2*01	0.6	0.61	0.58	0.57	0.6	0.61	0.63	0.5	0.51	0.52	0.58	0.6	0.58	0.55	0.55	0.57	0.54	0.57	0.57	0.57	0.57	0.56	0.57	0.59	0.58	0.59	0.6	0.59	0.56	0.56	0.64	0.59	0.59	0.51	0.5	0.53	0.48	0.6	0.5	0.66	0.63	0.71	0.6	0.62	0.82
M-1923-M-K-H11-0000-H1-1	mAbs	NA	IGHV3-23	IGHJ3*01	0.59	0.58	0.56	0.57	0.57	0.58	0.59	0.49	0.48	0.49	0.56	0.58	0.56	0.53	0.53	0.57	0.54	0.57	0.57	0.56	0.55	0.55	0.55	0.59	0.55	0.55	0.56	0.58	0.53	0.53	0.61	0.57	0.57	0.51	0.5	0.51	0.48	0.57	0.5	0.63	0.6	0.67	0.57	0.62	0.78
M-3599-M-K-H12-0000-H2-1	mAbs	NA	IGHV3-23	IGHJ3*02	0.61	0.57	0.57	0.56	0.6	0.57	0.58	0.49	0.5	0.5	0.57	0.57	0.56	0.53	0.53	0.56	0.54	0.57	0.56	0.56	0.55	0.56	0.56	0.59	0.56	0.59	0.57	0.57	0.54	0.55	0.61	0.56	0.57	0.51	0.5	0.53	0.48	0.57	0.47	0.63	0.6	0.68	0.57	0.59	0.76
M-605-M-L-H8a-0000-H8-1	mAbs	NA	IGHV3-23	IGHJ3*02	0.63	0.57	0.56	0.58	0.58	0.57	0.59	0.5	0.5	0.51	0.57	0.59	0.56	0.53	0.53	0.58	0.56	0.58	0.58	0.56	0.57	0.58	0.55	0.59	0.57	0.58	0.58	0.6	0.54	0.56	0.65	0.59	0.59	0.51	0.5	0.53	0.48	0.59	0.48	0.66	0.62	0.71	0.59	0.62	0.78
M-7-M-K-H6a-0000-H6-1	mAbs	NA	IGHV3-23	IGHJ3*02	0.62	0.59	0.56	0.57	0.6	0.59	0.61	0.5	0.5	0.51	0.57	0.62	0.59	0.53	0.53	0.57	0.55	0.58	0.57	0.56	0.57	0.57	0.56	0.6	0.57	0.61	0.6	0.6	0.54	0.56	0.64	0.58	0.59	0.51	0.5	0.53	0.47	0.59	0.49	0.68	0.61	0.71	0.58	0.63	0.8
M-905-M-K-H4a-0000-H4-1	mAbs	NA	IGHV3-23	IGHJ3*02	0.62	0.59	0.56	0.58	0.59	0.59	0.6	0.5	0.5	0.51	0.57	0.6	0.58	0.53	0.53	0.58	0.56	0.59	0.58	0.56	0.57	0.57	0.55	0.6	0.57	0.59	0.59	0.59	0.54	0.56	0.64	0.58	0.59	0.51	0.5	0.53	0.47	0.59	0.48	0.67	0.61	0.71	0.59	0.62	0.8
M-973-M-K-H11-0000-H1-1	mAbs	NA	IGHV3-23	IGHJ3*02	0.62	0.56	0.54	0.56	0.56	0.56	0.58	0.5	0.5	0.52	0.56	0.59	0.56	0.53	0.53	0.56	0.54	0.57	0.56	0.57	0.56	0.56	0.54	0.58	0.56	0.57	0.59	0.58	0.54	0.55	0.63	0.56	0.59	0.51	0.5	0.51	0.48	0.59	0.47	0.65	0.6	0.7	0.58	0.61	0.78
M-1388-M-K-H11-0000-H1-1	mAbs	NA	IGHV3-23	IGHJ4*01,IGHJ4*02	0.61	0.56	0.55	0.55	0.57	0.56	0.58	0.49	0.49	0.49	0.56	0.57	0.54	0.53	0.53	0.55	0.53	0.55	0.55	0.54	0.54	0.54	0.54	0.57	0.55	0.56	0.56	0.57	0.54	0.54	0.62	0.56	0.57	0.51	0.49	0.53	0.47	0.57	0.47	0.63	0.62	0.7	0.58	0.62	0.77
M-108-M-L-H10-0000-H10-1	mAbs	NA	IGHV3-23	IGHJ4*02	0.61	0.57	0.55	0.57	0.59	0.57	0.59	0.51	0.5	0.51	0.56	0.59	0.57	0.52	0.52	0.57	0.55	0.58	0.57	0.57	0.57	0.58	0.54	0.6	0.57	0.59	0.6	0.6	0.54	0.56	0.65	0.58	0.59	0.51	0.5	0.53	0.48	0.6	0.48	0.66	0.62	0.71	0.59	0.62	0.78
M-1521-M-K-H11-0000-H1-1	mAbs	NA	IGHV3-23	IGHJ4*02	0.63	0.56	0.56	0.56	0.57	0.56	0.58	0.51	0.5	0.51	0.57	0.59	0.57	0.51	0.51	0.56	0.54	0.56	0.56	0.56	0.56	0.57	0.55	0.57	0.57	0.57	0.57	0.59	0.54	0.57	0.63	0.56	0.6	0.51	0.5	0.52	0.48	0.62	0.5	0.65	0.63	0.68	0.59	0.6	0.75
M-1824-G2-L-H11-0000-H1-1	mAbs	NA	IGHV3-23	IGHJ4*02	0.56	0.59	0.57	0.57	0.59	0.59	0.6	0.53	0.51	0.51	0.57	0.57	0.54	0.51	0.51	0.57	0.54	0.57	0.57	0.57	0.57	0.54	0.56	0.57	0.54	0.57	0.59	0.59	0.53	0.54	0.61	0.58	0.56	0.48	0.47	0.51	0.45	0.57	0.46	0.62	0.59	0.67	0.56	0.62	0.77
M-1883-G1-L-H12-0000-H2-1	mAbs	NA	IGHV3-23	IGHJ4*02	0.59	0.58	0.55	0.56	0.56	0.58	0.6	0.5	0.5	0.52	0.56	0.57	0.54	0.51	0.51	0.56	0.53	0.56	0.56	0.57	0.56	0.56	0.54	0.57	0.55	0.59	0.6	0.59	0.54	0.54	0.62	0.57	0.57	0.5	0.5	0.51	0.47	0.59	0.46	0.62	0.6	0.68	0.56	0.59	0.78
M-198-M-L-H12-0000-H2-1	mAbs	NA	IGHV3-23	IGHJ4*02	0.61	0.55	0.54	0.54	0.56	0.55	0.57	0.5	0.49	0.51	0.56	0.56	0.53	0.5	0.51	0.54	0.51	0.54	0.54	0.55	0.55	0.54	0.54	0.56	0.54	0.56	0.58	0.57	0.54	0.56	0.63	0.56	0.58	0.51	0.5	0.53	0.47	0.6	0.49	0.63	0.63	0.71	0.57	0.62	0.76
M-2020-A1-L-H11-0000-H1-1	mAbs	NA	IGHV3-23	IGHJ4*02	0.6	0.57	0.55	0.56	0.57	0.57	0.59	0.5	0.5	0.51	0.56	0.57	0.55	0.54	0.54	0.56	0.54	0.56	0.56	0.56	0.56	0.56	0.55	0.59	0.56	0.56	0.59	0.57	0.54	0.54	0.62	0.57	0.57	0.51	0.5	0.53	0.48	0.57	0.47	0.65	0.62	0.71	0.59	0.63	0.77
M-2066-G1-K-H12-0000-H2-1	mAbs	NA	IGHV3-23	IGHJ4*02	0.58	0.57	0.54	0.56	0.56	0.57	0.58	0.49	0.5	0.49	0.55	0.57	0.56	0.52	0.52	0.56	0.53	0.56	0.56	0.54	0.56	0.55	0.53	0.56	0.56	0.55	0.59	0.59	0.52	0.54	0.62	0.57	0.57	0.52	0.51	0.53	0.49	0.57	0.48	0.63	0.59	0.68	0.57	0.61	0.75
M-2451-M-K-H11-0000-H1-1	mAbs	NA	IGHV3-23	IGHJ4*02	0.57	0.57	0.54	0.55	0.6	0.57	0.59	0.5	0.5	0.5	0.55	0.58	0.56	0.51	0.51	0.54	0.53	0.56	0.54	0.56	0.56	0.56	0.54	0.59	0.55	0.6	0.59	0.57	0.51	0.54	0.61	0.56	0.58	0.51	0.5	0.51	0.47	0.59	0.46	0.66	0.59	0.66	0.57	0.61	0.78
M-2549-G1-L-H12-0000-H2-1	mAbs	NA	IGHV3-23	IGHJ4*02	0.57	0.58	0.54	0.53	0.58	0.58	0.59	0.47	0.49	0.5	0.54	0.56	0.54	0.53	0.53	0.53	0.5	0.53	0.53	0.56	0.55	0.56	0.54	0.57	0.56	0.58	0.57	0.57	0.53	0.55	0.61	0.57	0.57	0.52	0.51	0.51	0.48	0.56	0.48	0.63	0.56	0.69	0.58	0.59	0.71
M-2629-A2-L-H12-0000-H2-1	mAbs	NA	IGHV3-23	IGHJ4*02	0.61	0.57	0.55	0.58	0.6	0.57	0.59	0.5	0.5	0.5	0.56	0.58	0.57	0.53	0.53	0.58	0.56	0.58	0.58	0.57	0.57	0.59	0.55	0.59	0.57	0.59	0.59	0.6	0.55	0.56	0.66	0.59	0.59	0.51	0.5	0.53	0.48	0.6	0.47	0.67	0.62	0.68	0.57	0.61	0.78
M-2651-G3-K-H11-0000-H1-1	mAbs	NA	IGHV3-23	IGHJ4*02	0.59	0.58	0.56	0.56	0.6	0.58	0.59	0.51	0.5	0.51	0.57	0.59	0.57	0.54	0.54	0.56	0.53	0.56	0.56	0.57	0.55	0.54	0.56	0.59	0.57	0.59	0.57	0.58	0.53	0.55	0.64	0.57	0.6	0.51	0.5	0.53	0.47	0.6	0.48	0.65	0.61	0.7	0.59	0.62	0.75
M-2943-A2-K-H11-0000-H1-1	mAbs	NA	IGHV3-23	IGHJ4*02	0.59	0.58	0.55	0.57	0.59	0.58	0.6	0.5	0.5	0.51	0.56	0.59	0.57	0.51	0.51	0.57	0.54	0.57	0.57	0.56	0.56	0.56	0.54	0.61	0.57	0.6	0.59	0.58	0.54	0.54	0.63	0.57	0.57	0.49	0.48	0.51	0.46	0.6	0.46	0.67	0.61	0.68	0.58	0.6	0.78
M-323-A1-K-H4a-0000-H4-1	mAbs	NA	IGHV3-23	IGHJ4*02	0.59	0.56	0.56	0.54	0.56	0.56	0.57	0.49	0.5	0.51	0.57	0.58	0.54	0.51	0.51	0.54	0.52	0.54	0.54	0.56	0.56	0.55	0.55	0.56	0.54	0.56	0.56	0.57	0.53	0.56	0.63	0.57	0.58	0.51	0.5	0.51	0.47	0.61	0.49	0.63	0.6	0.69	0.59	0.62	0.76
M-352-A1-L-H9-0000-H9-1	mAbs	NA	IGHV3-23	IGHJ4*02	0.6	0.61	0.57	0.6	0.6	0.61	0.62	0.5	0.51	0.51	0.58	0.6	0.58	0.55	0.55	0.6	0.57	0.6	0.6	0.59	0.59	0.59	0.57	0.61	0.58	0.59	0.6	0.63	0.55	0.59	0.66	0.59	0.59	0.51	0.5	0.54	0.47	0.6	0.5	0.67	0.61	0.71	0.59	0.63	0.78
M-363-M-L-H11-0000-H1-1	mAbs	NA	IGHV3-23	IGHJ4*02	0.62	0.56	0.56	0.54	0.57	0.56	0.57	0.49	0.5	0.5	0.57	0.56	0.54	0.51	0.51	0.54	0.52	0.55	0.54	0.54	0.54	0.54	0.56	0.57	0.54	0.56	0.57	0.57	0.55	0.56	0.63	0.56	0.59	0.5	0.5	0.53	0.47	0.6	0.48	0.63	0.62	0.7	0.58	0.63	0.75
M-3880-A2-K-H12-0000-H2-1	mAbs	NA	IGHV3-23	IGHJ4*02	0.59	0.57	0.54	0.55	0.59	0.57	0.59	0.51	0.5	0.51	0.55	0.59	0.55	0.51	0.51	0.55	0.53	0.55	0.55	0.57	0.57	0.57	0.53	0.59	0.55	0.59	0.6	0.59	0.53	0.56	0.63	0.56	0.56	0.5	0.49	0.51	0.46	0.61	0.46	0.64	0.6	0.71	0.56	0.6	0.8
M-3941-M-L-H12-0000-H2-1	mAbs	NA	IGHV3-23	IGHJ4*02	0.57	0.57	0.55	0.55	0.59	0.57	0.57	0.51	0.49	0.51	0.56	0.58	0.55	0.52	0.52	0.55	0.53	0.54	0.55	0.56	0.56	0.55	0.54	0.59	0.56	0.59	0.59	0.57	0.52	0.53	0.64	0.57	0.57	0.51	0.5	0.51	0.47	0.6	0.49	0.65	0.59	0.66	0.56	0.57	0.77
M-4007-A2-K-H12-0000-H2-1	mAbs	NA	IGHV3-23	IGHJ4*02	0.61	0.59	0.56	0.57	0.59	0.59	0.61	0.5	0.5	0.5	0.57	0.6	0.58	0.54	0.54	0.57	0.55	0.57	0.57	0.58	0.57	0.58	0.56	0.61	0.56	0.59	0.6	0.6	0.55	0.57	0.62	0.56	0.59	0.51	0.51	0.53	0.49	0.6	0.49	0.65	0.62	0.71	0.6	0.63	0.79
M-411-G1-K-H11-0000-H1-1	mAbs	NA	IGHV3-23	IGHJ4*02	0.59	0.58	0.56	0.56	0.59	0.58	0.61	0.51	0.5	0.52	0.56	0.59	0.56	0.51	0.51	0.56	0.54	0.56	0.56	0.58	0.57	0.58	0.56	0.57	0.57	0.58	0.6	0.59	0.54	0.57	0.64	0.59	0.59	0.52	0.51	0.51	0.49	0.6	0.47	0.65	0.62	0.68	0.55	0.57	0.74
M-4187-M-K-H12-0000-H2-1	mAbs	NA	IGHV3-23	IGHJ4*02	0.6	0.54	0.55	0.53	0.56	0.54	0.56	0.48	0.47	0.49	0.56	0.56	0.55	0.51	0.51	0.53	0.51	0.54	0.53	0.53	0.53	0.54	0.54	0.54	0.54	0.56	0.55	0.56	0.53	0.56	0.6	0.54	0.59	0.5	0.49	0.52	0.47	0.59	0.48	0.62	0.61	0.71	0.58	0.63	0.74
M-4200-M-K-H11-0000-H1-1	mAbs	NA	IGHV3-23	IGHJ4*02	0.6	0.57	0.56	0.57	0.58	0.57	0.59	0.5	0.5	0.51	0.57	0.57	0.54	0.52	0.51	0.57	0.54	0.57	0.57	0.56	0.56	0.54	0.55	0.59	0.56	0.57	0.57	0.58	0.54	0.54	0.65	0.56	0.57	0.53	0.51	0.54	0.49	0.59	0.46	0.64	0.61	0.71	0.59	0.62	0.76
M-4361-M-K-H12-0000-H2-1	mAbs	NA	IGHV3-23	IGHJ4*02	0.6	0.57	0.54	0.56	0.59	0.57	0.59	0.52	0.51	0.53	0.56	0.59	0.57	0.52	0.53	0.56	0.54	0.57	0.56	0.57	0.57	0.57	0.54	0.6	0.57	0.6	0.6	0.6	0.55	0.56	0.64	0.57	0.59	0.51	0.5	0.53	0.48	0.6	0.47	0.66	0.62	0.69	0.57	0.62	0.78
M-449-G1-K-H11-0000-H1-1	mAbs	NA	IGHV3-23	IGHJ4*02	0.6	0.6	0.57	0.58	0.6	0.6	0.62	0.51	0.5	0.51	0.57	0.62	0.59	0.54	0.54	0.58	0.56	0.59	0.58	0.59	0.58	0.57	0.56	0.6	0.57	0.6	0.6	0.59	0.54	0.56	0.64	0.57	0.59	0.51	0.51	0.54	0.49	0.6	0.47	0.67	0.62	0.7	0.6	0.62	0.8
M-4816-M-L-H12-0000-H2-1	mAbs	NA	IGHV3-23	IGHJ4*02	0.59	0.54	0.54	0.53	0.56	0.54	0.56	0.48	0.48	0.49	0.55	0.56	0.53	0.51	0.51	0.53	0.51	0.54	0.53	0.54	0.54	0.53	0.54	0.55	0.54	0.54	0.56	0.56	0.55	0.56	0.62	0.54	0.59	0.49	0.48	0.51	0.46	0.6	0.49	0.63	0.61	0.72	0.6	0.62	0.75
M-738-M-K-H5a-0000-H5-1	mAbs	NA	IGHV3-23	IGHJ4*02	0.6	0.59	0.56	0.56	0.59	0.59	0.59	0.5	0.51	0.51	0.57	0.6	0.59	0.52	0.52	0.56	0.53	0.56	0.56	0.58	0.57	0.56	0.56	0.6	0.58	0.58	0.59	0.6	0.55	0.56	0.62	0.58	0.6	0.52	0.51	0.51	0.49	0.6	0.49	0.65	0.57	0.68	0.58	0.62	0.73
M-768-M-K-H3d-0000-H3-1	mAbs	NA	IGHV3-23	IGHJ4*02	0.61	0.56	0.55	0.56	0.57	0.56	0.58	0.5	0.5	0.51	0.56	0.57	0.55	0.51	0.51	0.56	0.53	0.56	0.56	0.56	0.57	0.56	0.54	0.58	0.56	0.57	0.58	0.59	0.54	0.56	0.64	0.57	0.59	0.51	0.5	0.53	0.48	0.6	0.47	0.65	0.62	0.71	0.58	0.62	0.77
M-785-M-L-H8a-0000-H8-1	mAbs	NA	IGHV3-23	IGHJ4*02	0.59	0.57	0.55	0.57	0.6	0.57	0.59	0.51	0.51	0.52	0.56	0.6	0.59	0.51	0.51	0.57	0.54	0.57	0.57	0.57	0.57	0.57	0.54	0.6	0.59	0.6	0.59	0.59	0.54	0.56	0.63	0.56	0.59	0.5	0.49	0.51	0.47	0.59	0.49	0.67	0.61	0.68	0.57	0.6	0.77
M-889-G1-L-H10-0000-H10-1	mAbs	NA	IGHV3-23	IGHJ4*02	0.6	0.56	0.54	0.53	0.56	0.56	0.57	0.49	0.48	0.5	0.56	0.56	0.53	0.51	0.5	0.53	0.5	0.53	0.53	0.54	0.54	0.54	0.53	0.56	0.54	0.56	0.56	0.57	0.55	0.57	0.62	0.55	0.58	0.52	0.51	0.53	0.49	0.62	0.49	0.62	0.62	0.71	0.58	0.62	0.74
M-2187-M-K-H11-0000-H1-1	mAbs	NA	IGHV3-23	IGHJ4*02,IGHJ5*02	0.57	0.58	0.55	0.57	0.59	0.58	0.6	0.51	0.5	0.51	0.56	0.6	0.57	0.53	0.53	0.57	0.55	0.58	0.57	0.57	0.57	0.56	0.54	0.6	0.57	0.62	0.6	0.59	0.54	0.55	0.62	0.57	0.58	0.51	0.5	0.52	0.48	0.59	0.46	0.65	0.62	0.68	0.57	0.6	0.78
M-279-M-L-H3d-0000-H3-1	mAbs	NA	IGHV3-23	IGHJ5*02	0.62	0.59	0.56	0.58	0.61	0.59	0.61	0.51	0.51	0.52	0.57	0.61	0.59	0.53	0.54	0.58	0.56	0.59	0.58	0.58	0.58	0.57	0.56	0.61	0.58	0.61	0.61	0.6	0.55	0.57	0.65	0.59	0.6	0.51	0.5	0.53	0.48	0.6	0.49	0.67	0.63	0.72	0.57	0.62	0.8
M-3236-M-K-H11-0000-H1-1	mAbs	NA	IGHV3-23	IGHJ5*02	0.58	0.58	0.57	0.55	0.58	0.58	0.6	0.49	0.5	0.51	0.57	0.59	0.56	0.52	0.51	0.55	0.53	0.56	0.55	0.58	0.57	0.59	0.57	0.59	0.57	0.59	0.6	0.61	0.54	0.54	0.63	0.56	0.57	0.52	0.51	0.51	0.49	0.59	0.48	0.63	0.59	0.69	0.59	0.6	0.75
M-3414-A2-K-H11-0000-H1-1	mAbs	NA	IGHV3-23	IGHJ5*02	0.58	0.57	0.56	0.55	0.56	0.57	0.58	0.5	0.51	0.51	0.57	0.58	0.56	0.51	0.51	0.55	0.53	0.55	0.55	0.57	0.57	0.55	0.55	0.57	0.51	0.56	0.59	0.58	0.53	0.56	0.6	0.56	0.59	0.5	0.49	0.51	0.47	0.6	0.49	0.62	0.59	0.66	0.59	0.62	0.72
M-37-M-K-H4a-0000-H4-1	mAbs	NA	IGHV3-23	IGHJ5*02	0.61	0.59	0.57	0.57	0.59	0.59	0.6	0.5	0.5	0.51	0.58	0.6	0.57	0.53	0.53	0.57	0.55	0.58	0.57	0.57	0.57	0.57	0.56	0.6	0.57	0.6	0.6	0.61	0.54	0.57	0.66	0.59	0.59	0.51	0.5	0.53	0.47	0.6	0.48	0.66	0.62	0.71	0.58	0.62	0.79
M-4552-A2-K-H12-0000-H2-1	mAbs	NA	IGHV3-23	IGHJ5*02	0.61	0.59	0.56	0.56	0.6	0.59	0.6	0.51	0.5	0.51	0.57	0.61	0.59	0.53	0.53	0.56	0.54	0.57	0.56	0.58	0.57	0.56	0.55	0.6	0.57	0.61	0.6	0.59	0.55	0.57	0.64	0.57	0.6	0.51	0.5	0.53	0.47	0.6	0.48	0.68	0.61	0.71	0.58	0.63	0.8
M-4603-A1-L-H11-0000-H1-1	mAbs	NA	IGHV3-23	IGHJ5*02	0.59	0.57	0.54	0.56	0.58	0.57	0.59	0.5	0.49	0.51	0.55	0.59	0.57	0.53	0.53	0.56	0.53	0.57	0.56	0.57	0.57	0.57	0.53	0.59	0.56	0.59	0.6	0.6	0.55	0.55	0.63	0.59	0.57	0.5	0.49	0.52	0.47	0.59	0.47	0.65	0.6	0.71	0.57	0.62	0.79
M-4720-M-K-H12-0000-H2-1	mAbs	NA	IGHV3-23	IGHJ5*02	0.59	0.57	0.56	0.57	0.57	0.57	0.59	0.49	0.51	0.5	0.56	0.58	0.56	0.53	0.52	0.57	0.56	0.57	0.57	0.57	0.56	0.57	0.55	0.57	0.57	0.57	0.59	0.6	0.55	0.56	0.64	0.57	0.57	0.5	0.49	0.51	0.47	0.59	0.47	0.64	0.61	0.69	0.59	0.64	0.75
M-4062-M-L-H12-0000-H2-1	mAbs	NA	IGHV3-23	IGHJ6*02,IGHJ6*03	0.6	0.58	0.56	0.56	0.58	0.58	0.59	0.5	0.5	0.51	0.57	0.6	0.57	0.53	0.53	0.56	0.54	0.57	0.56	0.57	0.56	0.56	0.56	0.59	0.56	0.58	0.59	0.59	0.57	0.55	0.6	0.58	0.59	0.56	0.55	0.56	0.52	0.61	0.5	0.64	0.6	0.68	0.58	0.62	0.8
M-2380-G2-K-H11-0000-H1-1	mAbs	NA	IGHV3-23	IGHJ6*03	0.59	0.57	0.55	0.56	0.55	0.57	0.57	0.49	0.48	0.5	0.55	0.57	0.54	0.53	0.53	0.56	0.54	0.56	0.56	0.58	0.57	0.56	0.55	0.57	0.53	0.57	0.57	0.59	0.57	0.53	0.62	0.58	0.56	0.55	0.54	0.57	0.51	0.58	0.49	0.62	0.58	0.67	0.59	0.6	0.74
M-3432-M-K-H11-0000-H1-1	mAbs	NA	IGHV3-23	IGHJ6*03	0.59	0.58	0.56	0.56	0.57	0.58	0.6	0.49	0.49	0.5	0.56	0.6	0.58	0.53	0.53	0.56	0.53	0.56	0.56	0.57	0.57	0.56	0.55	0.6	0.56	0.58	0.57	0.6	0.57	0.53	0.62	0.57	0.57	0.54	0.54	0.55	0.51	0.59	0.49	0.65	0.6	0.66	0.58	0.6	0.8
M-4479-M-L-H11-0000-H1-1	mAbs	NA	IGHV3-23	IGHJ6*04	0.6	0.58	0.55	0.56	0.57	0.58	0.6	0.5	0.49	0.5	0.56	0.57	0.56	0.51	0.51	0.56	0.54	0.57	0.56	0.54	0.56	0.56	0.54	0.59	0.55	0.57	0.57	0.57	0.54	0.54	0.62	0.57	0.56	0.51	0.5	0.53	0.47	0.59	0.47	0.65	0.61	0.68	0.57	0.59	0.78
M-2868-M-K-H11-0000-H1-1	mAbs	NA	IGHV3-30	IGHJ3*02	0.6	0.57	0.55	0.6	0.6	0.57	0.59	0.53	0.51	0.52	0.56	0.62	0.6	0.56	0.56	0.6	0.59	0.6	0.6	0.58	0.59	0.58	0.54	0.61	0.58	0.62	0.6	0.61	0.59	0.56	0.65	0.59	0.6	0.54	0.53	0.55	0.51	0.59	0.47	0.63	0.57	0.68	0.59	0.62	0.79
M-117-M-K-H11-0000-H1-1	mAbs	NA	IGHV3-30	IGHJ4*02	0.6	0.6	0.56	0.59	0.61	0.6	0.61	0.52	0.5	0.51	0.57	0.62	0.6	0.55	0.55	0.59	0.57	0.6	0.59	0.59	0.59	0.57	0.56	0.62	0.59	0.63	0.63	0.61	0.57	0.56	0.66	0.6	0.6	0.54	0.53	0.56	0.51	0.61	0.49	0.68	0.59	0.68	0.6	0.63	0.82
M-1592-M-K-H11-0000-H1-1	mAbs	NA	IGHV3-30	IGHJ4*02	0.56	0.57	0.57	0.58	0.57	0.57	0.59	0.51	0.49	0.5	0.57	0.56	0.54	0.54	0.54	0.58	0.56	0.58	0.58	0.55	0.56	0.56	0.56	0.57	0.57	0.57	0.58	0.58	0.57	0.56	0.63	0.59	0.6	0.53	0.52	0.54	0.5	0.59	0.49	0.6	0.59	0.68	0.57	0.63	0.78
M-1908-M-L-H12-0000-H2-1	mAbs	NA	IGHV3-30	IGHJ4*02	0.58	0.59	0.55	0.59	0.6	0.59	0.6	0.52	0.51	0.51	0.56	0.62	0.6	0.55	0.54	0.59	0.56	0.59	0.59	0.58	0.57	0.57	0.54	0.6	0.57	0.62	0.61	0.6	0.57	0.57	0.65	0.59	0.6	0.51	0.51	0.53	0.49	0.59	0.49	0.68	0.59	0.69	0.59	0.65	0.81
M-204-A1-L-H11-0000-H1-1	mAbs	NA	IGHV3-30	IGHJ4*02	0.58	0.57	0.55	0.57	0.59	0.57	0.58	0.51	0.52	0.51	0.56	0.57	0.56	0.52	0.52	0.57	0.55	0.57	0.57	0.57	0.57	0.56	0.54	0.57	0.56	0.57	0.59	0.58	0.56	0.56	0.63	0.57	0.59	0.53	0.51	0.53	0.5	0.59	0.47	0.63	0.58	0.66	0.59	0.6	0.77
M-2367-M-K-H12-0000-H2-1	mAbs	NA	IGHV3-30	IGHJ4*02	0.59	0.57	0.54	0.57	0.59	0.57	0.58	0.52	0.5	0.52	0.56	0.57	0.56	0.53	0.53	0.57	0.55	0.58	0.57	0.59	0.57	0.56	0.54	0.59	0.57	0.6	0.58	0.6	0.59	0.54	0.63	0.58	0.58	0.54	0.53	0.54	0.51	0.59	0.47	0.65	0.58	0.67	0.6	0.6	0.78
M-3232-M-K-H11-0000-H1-1	mAbs	NA	IGHV3-30	IGHJ4*02	0.58	0.6	0.57	0.59	0.59	0.6	0.62	0.52	0.51	0.53	0.58	0.58	0.56	0.56	0.56	0.59	0.56	0.59	0.59	0.58	0.56	0.54	0.57	0.59	0.56	0.59	0.6	0.59	0.58	0.54	0.65	0.59	0.59	0.52	0.51	0.54	0.5	0.58	0.49	0.63	0.59	0.68	0.59	0.62	0.81
M-3311-M-K-H11-0000-H1-1	mAbs	NA	IGHV3-30	IGHJ4*02	0.57	0.59	0.56	0.6	0.6	0.59	0.61	0.52	0.51	0.53	0.57	0.6	0.57	0.54	0.54	0.6	0.59	0.61	0.6	0.57	0.59	0.56	0.56	0.6	0.58	0.62	0.62	0.6	0.56	0.55	0.65	0.6	0.59	0.51	0.5	0.53	0.48	0.6	0.46	0.65	0.58	0.65	0.57	0.61	0.8
M-352-A1-L-H12-0000-H2-1	mAbs	NA	IGHV3-30	IGHJ4*02	0.59	0.57	0.56	0.57	0.57	0.57	0.59	0.51	0.51	0.53	0.57	0.57	0.54	0.52	0.52	0.57	0.54	0.57	0.57	0.57	0.57	0.55	0.56	0.57	0.54	0.59	0.6	0.59	0.56	0.57	0.64	0.59	0.6	0.53	0.53	0.53	0.51	0.62	0.48	0.63	0.59	0.69	0.6	0.62	0.8
M-4018-M-K-H11-0000-H1-1	mAbs	NA	IGHV3-30	IGHJ4*02	0.58	0.59	0.57	0.57	0.6	0.59	0.59	0.51	0.51	0.51	0.58	0.57	0.57	0.54	0.53	0.57	0.54	0.57	0.57	0.57	0.57	0.55	0.56	0.6	0.56	0.59	0.58	0.58	0.57	0.53	0.62	0.55	0.59	0.53	0.51	0.52	0.5	0.59	0.46	0.63	0.57	0.66	0.61	0.62	0.77
M-59-M-L-H12-0000-H2-1	mAbs	NA	IGHV3-30	IGHJ4*02	0.58	0.58	0.55	0.59	0.6	0.58	0.59	0.51	0.5	0.52	0.56	0.6	0.59	0.56	0.56	0.59	0.57	0.59	0.59	0.58	0.57	0.58	0.54	0.6	0.56	0.62	0.61	0.6	0.57	0.57	0.63	0.58	0.59	0.51	0.5	0.54	0.49	0.6	0.48	0.64	0.59	0.69	0.6	0.63	0.79
M-1096-M-K-H11-0000-H1-1	mAbs	NA	IGHV3-30	IGHJ4*02,IGHJ5*02	0.59	0.6	0.56	0.6	0.62	0.6	0.62	0.53	0.51	0.53	0.57	0.62	0.6	0.54	0.54	0.6	0.57	0.6	0.6	0.59	0.59	0.57	0.56	0.62	0.59	0.63	0.62	0.6	0.57	0.56	0.65	0.59	0.6	0.51	0.5	0.54	0.49	0.61	0.47	0.68	0.59	0.68	0.58	0.62	0.83
M-114-M-L-H6a-0000-H6-1	mAbs	NA	IGHV3-30	IGHJ4*02,IGHJ5*02	0.59	0.59	0.56	0.6	0.62	0.59	0.61	0.52	0.51	0.53	0.57	0.61	0.59	0.54	0.54	0.6	0.58	0.61	0.6	0.59	0.59	0.57	0.55	0.62	0.58	0.62	0.63	0.61	0.57	0.55	0.65	0.59	0.59	0.52	0.51	0.54	0.49	0.62	0.49	0.67	0.59	0.67	0.58	0.63	0.84
M-3501-A1-K-H11-0000-H1-1	mAbs	NA	IGHV3-30	IGHJ4*02,IGHJ5*02	0.56	0.55	0.55	0.56	0.59	0.55	0.57	0.49	0.51	0.53	0.55	0.56	0.56	0.55	0.55	0.56	0.55	0.57	0.56	0.6	0.6	0.57	0.54	0.57	0.54	0.59	0.58	0.58	0.53	0.55	0.62	0.56	0.58	0.54	0.54	0.56	0.51	0.59	0.48	0.59	0.58	0.67	0.59	0.61	0.75
M-1053-M-K-H12-0000-H2-1	mAbs	NA	IGHV3-30	IGHJ5*02	0.54	0.57	0.53	0.58	0.58	0.57	0.58	0.5	0.49	0.49	0.55	0.57	0.56	0.54	0.54	0.58	0.57	0.58	0.58	0.56	0.56	0.56	0.53	0.58	0.55	0.6	0.6	0.6	0.53	0.53	0.61	0.56	0.56	0.52	0.51	0.54	0.5	0.57	0.49	0.62	0.59	0.65	0.57	0.62	0.73
M-1285-G2-K-H12-0000-H2-1	mAbs	NA	IGHV3-30	IGHJ5*02	0.54	0.57	0.53	0.57	0.6	0.57	0.57	0.5	0.51	0.51	0.53	0.58	0.56	0.56	0.56	0.57	0.57	0.58	0.57	0.61	0.59	0.57	0.53	0.57	0.55	0.6	0.6	0.6	0.53	0.53	0.61	0.58	0.57	0.52	0.51	0.53	0.49	0.56	0.5	0.61	0.57	0.64	0.59	0.63	0.76
M-149-G2-K-H12-0000-H2-1	mAbs	NA	IGHV3-30	IGHJ5*02	0.58	0.57	0.55	0.56	0.59	0.57	0.58	0.51	0.5	0.51	0.57	0.58	0.56	0.54	0.54	0.56	0.54	0.57	0.56	0.56	0.55	0.56	0.54	0.56	0.56	0.59	0.57	0.6	0.56	0.54	0.62	0.59	0.6	0.56	0.54	0.54	0.53	0.59	0.5	0.63	0.58	0.65	0.61	0.64	0.75
M-949-M-K-H11-0000-H1-1	mAbs	NA	IGHV3-30	IGHJ5*02	0.57	0.61	0.59	0.6	0.62	0.61	0.61	0.52	0.51	0.52	0.61	0.62	0.59	0.56	0.56	0.6	0.58	0.61	0.6	0.61	0.59	0.55	0.59	0.61	0.59	0.62	0.61	0.6	0.56	0.56	0.65	0.59	0.62	0.53	0.53	0.54	0.51	0.6	0.48	0.63	0.6	0.68	0.58	0.62	0.81
M-980-G2-K-H12-0000-H2-1	mAbs	NA	IGHV3-30	IGHJ5*02	0.61	0.6	0.57	0.6	0.59	0.6	0.6	0.5	0.5	0.5	0.58	0.6	0.6	0.52	0.52	0.6	0.57	0.61	0.6	0.6	0.59	0.58	0.56	0.62	0.56	0.64	0.62	0.61	0.56	0.56	0.63	0.59	0.59	0.53	0.52	0.53	0.5	0.6	0.49	0.66	0.55	0.65	0.57	0.6	0.78
M-119-M-L-H9-0000-H9-1	mAbs	NA	IGHV3-30	IGHJ6*02	0.59	0.57	0.55	0.58	0.59	0.57	0.59	0.51	0.51	0.52	0.56	0.59	0.57	0.53	0.54	0.58	0.56	0.59	0.58	0.57	0.57	0.57	0.54	0.6	0.56	0.59	0.59	0.6	0.59	0.56	0.64	0.59	0.59	0.54	0.54	0.57	0.51	0.6	0.49	0.65	0.59	0.67	0.6	0.63	0.81
M-1804-G2-K-H12-0000-H2-1	mAbs	NA	IGHV3-30	IGHJ6*02	0.57	0.54	0.54	0.59	0.57	0.54	0.56	0.49	0.49	0.51	0.56	0.57	0.55	0.53	0.53	0.59	0.57	0.59	0.59	0.54	0.55	0.53	0.54	0.6	0.54	0.57	0.57	0.58	0.57	0.53	0.62	0.56	0.57	0.56	0.54	0.57	0.53	0.6	0.47	0.6	0.57	0.64	0.6	0.63	0.75
M-192-D-L-H5a-0000-H5-1	mAbs	NA	IGHV3-30	IGHJ6*02	0.6	0.56	0.55	0.58	0.57	0.56	0.58	0.5	0.5	0.51	0.56	0.58	0.56	0.53	0.53	0.58	0.56	0.59	0.58	0.56	0.57	0.56	0.54	0.59	0.56	0.58	0.58	0.6	0.59	0.56	0.64	0.59	0.59	0.54	0.54	0.57	0.51	0.6	0.49	0.64	0.59	0.67	0.6	0.64	0.81
M-2628-G1-K-H12-0000-H2-1	mAbs	NA	IGHV3-30	IGHJ6*02	0.55	0.56	0.54	0.56	0.55	0.56	0.57	0.5	0.49	0.49	0.55	0.56	0.55	0.53	0.53	0.56	0.54	0.56	0.56	0.54	0.53	0.52	0.53	0.55	0.53	0.56	0.57	0.54	0.56	0.53	0.59	0.54	0.57	0.54	0.53	0.56	0.52	0.56	0.48	0.6	0.56	0.65	0.56	0.62	0.74
M-583-A1-L-H10-0000-H10-1	mAbs	NA	IGHV3-30	IGHJ6*02	0.53	0.51	0.51	0.51	0.53	0.51	0.53	0.44	0.46	0.46	0.52	0.54	0.51	0.49	0.49	0.51	0.5	0.52	0.51	0.52	0.53	0.52	0.5	0.53	0.5	0.54	0.53	0.54	0.54	0.54	0.57	0.51	0.55	0.49	0.49	0.54	0.46	0.57	0.44	0.58	0.56	0.66	0.59	0.6	0.72
M-761-A1-L-H10-0000-H10-1	mAbs	NA	IGHV3-30	IGHJ6*02	0.53	0.51	0.51	0.51	0.53	0.51	0.53	0.44	0.46	0.46	0.52	0.54	0.51	0.49	0.49	0.51	0.5	0.52	0.51	0.52	0.53	0.52	0.5	0.53	0.5	0.54	0.53	0.54	0.54	0.54	0.57	0.51	0.55	0.49	0.49	0.54	0.46	0.57	0.44	0.58	0.56	0.66	0.59	0.6	0.72
M-288-M-K-H11-0000-H1-1	mAbs	NA	IGHV3-30	IGHJ6*03	0.58	0.57	0.56	0.57	0.57	0.57	0.59	0.5	0.5	0.51	0.56	0.59	0.57	0.55	0.55	0.57	0.55	0.58	0.57	0.56	0.57	0.56	0.55	0.59	0.56	0.59	0.59	0.6	0.6	0.55	0.63	0.59	0.59	0.56	0.54	0.57	0.53	0.59	0.48	0.64	0.59	0.67	0.6	0.62	0.83
M-3587-A2-K-H11-0000-H1-1	mAbs	NA	IGHV3-30	IGHJ6*03	0.56	0.57	0.55	0.57	0.57	0.57	0.58	0.49	0.51	0.51	0.56	0.57	0.56	0.54	0.54	0.57	0.56	0.58	0.57	0.56	0.55	0.54	0.54	0.58	0.52	0.57	0.56	0.56	0.58	0.52	0.62	0.57	0.57	0.54	0.53	0.54	0.5	0.56	0.47	0.63	0.57	0.66	0.61	0.61	0.77
M-919-M-K-H3d-0000-H3-1	mAbs	NA	IGHV3-30	IGHJ6*03	0.58	0.56	0.56	0.56	0.56	0.56	0.58	0.49	0.48	0.49	0.57	0.57	0.55	0.53	0.52	0.56	0.53	0.56	0.56	0.54	0.54	0.53	0.56	0.57	0.54	0.57	0.56	0.57	0.6	0.55	0.61	0.56	0.57	0.54	0.53	0.57	0.51	0.59	0.49	0.61	0.59	0.69	0.59	0.62	0.81
M-3846-A1-L-H11-0000-H1-1	mAbs	NA	IGHV3-30-3	IGHJ3*01,IGHJ3*02	0.58	0.56	0.54	0.56	0.58	0.56	0.57	0.52	0.51	0.53	0.56	0.59	0.57	0.56	0.56	0.56	0.54	0.56	0.56	0.56	0.57	0.58	0.54	0.57	0.55	0.58	0.57	0.58	0.57	0.55	0.64	0.59	0.6	0.53	0.52	0.53	0.49	0.57	0.5	0.62	0.59	0.68	0.59	0.62	0.77
M-23-G1-L-H10-0000-H10-1	mAbs	NA	IGHV3-30-3	IGHJ3*02	0.6	0.6	0.57	0.61	0.61	0.6	0.62	0.51	0.51	0.51	0.58	0.6	0.59	0.56	0.56	0.61	0.59	0.62	0.61	0.59	0.6	0.57	0.56	0.6	0.58	0.6	0.6	0.62	0.57	0.57	0.65	0.6	0.6	0.53	0.51	0.57	0.5	0.59	0.48	0.65	0.59	0.68	0.57	0.63	0.81
M-2552-M-L-H11-0000-H1-1	mAbs	NA	IGHV3-30-3	IGHJ3*02	0.6	0.57	0.56	0.56	0.58	0.57	0.59	0.51	0.51	0.51	0.57	0.58	0.56	0.54	0.53	0.56	0.54	0.57	0.56	0.58	0.57	0.55	0.56	0.57	0.55	0.59	0.59	0.59	0.56	0.56	0.6	0.56	0.59	0.53	0.53	0.55	0.5	0.59	0.48	0.61	0.6	0.67	0.57	0.62	0.8
M-2811-M-L-H11-0000-H1-1	mAbs	NA	IGHV3-30-3	IGHJ3*02	0.63	0.57	0.56	0.59	0.59	0.57	0.59	0.51	0.51	0.51	0.57	0.59	0.57	0.54	0.54	0.59	0.57	0.59	0.59	0.57	0.57	0.57	0.56	0.59	0.57	0.59	0.59	0.6	0.57	0.56	0.64	0.59	0.62	0.54	0.53	0.56	0.51	0.6	0.49	0.65	0.59	0.69	0.59	0.63	0.81
M-3669-A2-K-H11-0000-H1-1	mAbs	NA	IGHV3-30-3	IGHJ3*02	0.6	0.59	0.57	0.58	0.59	0.59	0.6	0.5	0.5	0.5	0.57	0.57	0.55	0.54	0.54	0.58	0.56	0.59	0.58	0.57	0.57	0.54	0.56	0.57	0.54	0.57	0.58	0.6	0.55	0.54	0.6	0.59	0.59	0.54	0.53	0.56	0.51	0.59	0.5	0.61	0.56	0.65	0.59	0.63	0.77
M-130-M-L-H9-0000-H9-1	mAbs	NA	IGHV3-30-3	IGHJ4*02	0.59	0.57	0.57	0.57	0.59	0.57	0.58	0.53	0.51	0.53	0.58	0.59	0.58	0.54	0.53	0.57	0.55	0.58	0.57	0.6	0.6	0.59	0.56	0.59	0.58	0.6	0.59	0.61	0.59	0.57	0.65	0.58	0.61	0.54	0.53	0.56	0.51	0.6	0.48	0.64	0.61	0.69	0.58	0.61	0.8
M-1880-D-L-H12-0000-H2-1	mAbs	NA	IGHV3-30-3	IGHJ4*02	0.58	0.6	0.56	0.57	0.59	0.6	0.61	0.51	0.51	0.51	0.56	0.6	0.59	0.54	0.54	0.57	0.55	0.58	0.57	0.57	0.57	0.56	0.55	0.6	0.56	0.61	0.59	0.59	0.54	0.54	0.62	0.57	0.59	0.5	0.5	0.53	0.48	0.57	0.49	0.65	0.6	0.66	0.59	0.64	0.77
M-263-M-K-H11-0000-H1-1	mAbs	NA	IGHV3-30-3	IGHJ4*02	0.59	0.58	0.56	0.58	0.57	0.58	0.6	0.53	0.51	0.53	0.57	0.59	0.57	0.55	0.55	0.58	0.56	0.59	0.58	0.59	0.58	0.56	0.55	0.59	0.56	0.6	0.61	0.6	0.56	0.56	0.65	0.6	0.6	0.53	0.52	0.54	0.5	0.6	0.49	0.65	0.59	0.67	0.59	0.62	0.81
M-312-M-K-H9-0000-H9-1	mAbs	NA	IGHV3-30-3	IGHJ4*02	0.6	0.58	0.56	0.59	0.6	0.58	0.6	0.53	0.51	0.53	0.57	0.59	0.57	0.55	0.55	0.59	0.57	0.6	0.59	0.59	0.59	0.57	0.56	0.6	0.59	0.61	0.61	0.62	0.59	0.57	0.66	0.59	0.62	0.55	0.54	0.57	0.52	0.61	0.49	0.65	0.6	0.69	0.59	0.62	0.81
M-3566-M-L-H12-0000-H2-1	mAbs	NA	IGHV3-30-3	IGHJ4*02	0.6	0.59	0.56	0.59	0.62	0.59	0.61	0.53	0.52	0.53	0.57	0.63	0.62	0.54	0.54	0.59	0.57	0.6	0.59	0.61	0.61	0.6	0.55	0.62	0.59	0.63	0.63	0.63	0.58	0.58	0.66	0.6	0.6	0.54	0.53	0.56	0.51	0.61	0.49	0.68	0.6	0.69	0.58	0.62	0.82
M-535-A2-K-H12-0000-H2-1	mAbs	NA	IGHV3-30-3	IGHJ5*01,IGHJ5*02	0.55	0.59	0.57	0.55	0.61	0.59	0.58	0.49	0.49	0.5	0.59	0.58	0.57	0.56	0.55	0.55	0.54	0.56	0.55	0.57	0.56	0.54	0.57	0.57	0.57	0.59	0.59	0.58	0.5	0.53	0.59	0.53	0.57	0.51	0.51	0.54	0.49	0.57	0.47	0.59	0.6	0.68	0.59	0.62	0.74
M-3445-G1-L-H11-0000-H1-1	mAbs	NA	IGHV3-30-3	IGHJ5*02	0.56	0.54	0.53	0.56	0.54	0.54	0.55	0.47	0.49	0.47	0.54	0.55	0.54	0.52	0.52	0.56	0.54	0.57	0.56	0.54	0.54	0.54	0.52	0.57	0.55	0.57	0.55	0.58	0.53	0.54	0.6	0.55	0.56	0.5	0.49	0.54	0.47	0.57	0.48	0.6	0.59	0.68	0.58	0.62	0.73
M-124-M-K-H5a-0000-H5-1	mAbs	NA	IGHV3-30-3	IGHJ6*02	0.58	0.54	0.53	0.54	0.55	0.54	0.56	0.49	0.47	0.49	0.54	0.56	0.53	0.5	0.5	0.54	0.52	0.55	0.54	0.54	0.54	0.53	0.53	0.56	0.53	0.56	0.56	0.56	0.58	0.54	0.6	0.54	0.57	0.51	0.5	0.54	0.48	0.59	0.48	0.6	0.59	0.68	0.56	0.6	0.8
M-2239-A1-L-H12-0000-H2-1	mAbs	NA	IGHV3-30-3	IGHJ6*02	0.56	0.55	0.55	0.56	0.56	0.55	0.56	0.5	0.49	0.5	0.56	0.57	0.54	0.51	0.51	0.56	0.54	0.56	0.56	0.56	0.56	0.56	0.55	0.55	0.54	0.56	0.57	0.57	0.57	0.55	0.61	0.54	0.59	0.55	0.55	0.55	0.53	0.58	0.46	0.59	0.59	0.64	0.56	0.62	0.77
M-395-D-L-H8a-0000-H8-1	mAbs	NA	IGHV3-30-3	IGHJ6*02	0.53	0.56	0.53	0.53	0.56	0.56	0.55	0.47	0.5	0.47	0.53	0.56	0.55	0.52	0.52	0.53	0.56	0.53	0.53	0.56	0.6	0.56	0.52	0.56	0.5	0.57	0.56	0.56	0.51	0.49	0.57	0.55	0.52	0.53	0.52	0.51	0.47	0.51	0.44	0.62	0.52	0.62	0.57	0.58	0.71
M-794-M-K-H10-0000-H10-1	mAbs	NA	IGHV3-30-3	IGHJ6*02	0.6	0.56	0.55	0.57	0.57	0.56	0.58	0.5	0.49	0.5	0.56	0.59	0.56	0.52	0.52	0.57	0.54	0.57	0.57	0.56	0.56	0.56	0.54	0.59	0.55	0.58	0.57	0.59	0.6	0.56	0.62	0.57	0.59	0.55	0.54	0.59	0.52	0.61	0.5	0.63	0.59	0.68	0.59	0.64	0.81
M-3407-M-L-H12-0000-H2-1	mAbs	NA	IGHV3-33	IGHJ2*01	0.57	0.58	0.57	0.56	0.59	0.58	0.59	0.49	0.51	0.5	0.57	0.57	0.56	0.56	0.57	0.56	0.53	0.56	0.56	0.57	0.57	0.56	0.56	0.54	0.57	0.57	0.59	0.59	0.57	0.56	0.61	0.55	0.57	0.52	0.51	0.55	0.48	0.57	0.49	0.61	0.59	0.68	0.59	0.63	0.77
M-381-M-L-H4a-0000-H4-1	mAbs	NA	IGHV3-33	IGHJ2*01	0.59	0.57	0.56	0.56	0.57	0.57	0.59	0.49	0.5	0.51	0.56	0.57	0.56	0.55	0.54	0.56	0.54	0.57	0.56	0.55	0.55	0.54	0.56	0.57	0.55	0.57	0.58	0.58	0.59	0.56	0.62	0.57	0.59	0.51	0.5	0.54	0.48	0.6	0.5	0.62	0.6	0.69	0.61	0.62	0.81
M-3836-A1-L-H12-0000-H2-1	mAbs	NA	IGHV3-33	IGHJ4*01	0.57	0.58	0.55	0.59	0.62	0.58	0.59	0.52	0.53	0.51	0.56	0.57	0.56	0.54	0.54	0.59	0.58	0.59	0.59	0.6	0.59	0.57	0.54	0.58	0.56	0.6	0.6	0.6	0.56	0.56	0.63	0.59	0.59	0.52	0.53	0.56	0.5	0.59	0.49	0.63	0.57	0.63	0.6	0.63	0.78
M-130-M-L-H12-0000-H2-1	mAbs	NA	IGHV3-33	IGHJ4*02	0.6	0.58	0.56	0.58	0.6	0.58	0.6	0.52	0.51	0.53	0.57	0.6	0.59	0.55	0.55	0.58	0.56	0.59	0.59	0.58	0.59	0.57	0.56	0.6	0.58	0.6	0.6	0.61	0.59	0.57	0.66	0.59	0.62	0.53	0.52	0.54	0.5	0.6	0.49	0.66	0.59	0.69	0.6	0.62	0.8
M-2652-G1-L-H12-0000-H2-1	mAbs	NA	IGHV3-33	IGHJ4*02	0.57	0.59	0.56	0.59	0.62	0.59	0.61	0.53	0.52	0.53	0.57	0.6	0.6	0.55	0.55	0.59	0.58	0.59	0.59	0.59	0.58	0.56	0.56	0.6	0.56	0.62	0.63	0.59	0.57	0.55	0.66	0.6	0.6	0.53	0.52	0.52	0.49	0.58	0.48	0.66	0.59	0.67	0.57	0.6	0.81
M-354-M-L-H6a-0000-H6-1	mAbs	NA	IGHV3-33	IGHJ4*02	0.6	0.59	0.56	0.62	0.61	0.59	0.61	0.53	0.51	0.53	0.57	0.6	0.59	0.54	0.54	0.62	0.59	0.62	0.62	0.59	0.59	0.58	0.55	0.61	0.59	0.62	0.63	0.62	0.57	0.56	0.66	0.6	0.62	0.53	0.52	0.55	0.5	0.61	0.49	0.66	0.6	0.68	0.59	0.63	0.83
M-3840-M-L-H12-0000-H2-1	mAbs	NA	IGHV3-33	IGHJ4*02	0.59	0.6	0.56	0.6	0.63	0.6	0.62	0.53	0.51	0.53	0.57	0.62	0.6	0.56	0.56	0.6	0.57	0.6	0.6	0.6	0.6	0.57	0.56	0.61	0.59	0.64	0.62	0.62	0.58	0.57	0.68	0.6	0.62	0.53	0.52	0.55	0.5	0.62	0.49	0.68	0.6	0.68	0.61	0.62	0.84
M-4828-M-L-H12-0000-H2-1	mAbs	NA	IGHV3-33	IGHJ4*02	0.6	0.6	0.56	0.6	0.62	0.6	0.62	0.53	0.51	0.53	0.57	0.63	0.61	0.55	0.55	0.6	0.57	0.6	0.6	0.59	0.59	0.57	0.56	0.62	0.59	0.63	0.62	0.62	0.57	0.57	0.66	0.6	0.61	0.52	0.51	0.54	0.49	0.6	0.5	0.68	0.59	0.68	0.59	0.63	0.83
M-84-M-K-H6a-0000-H6-1	mAbs	NA	IGHV3-33	IGHJ4*02	0.59	0.56	0.55	0.58	0.57	0.56	0.57	0.5	0.5	0.51	0.56	0.57	0.55	0.53	0.53	0.58	0.56	0.59	0.58	0.56	0.56	0.55	0.54	0.57	0.55	0.58	0.58	0.59	0.6	0.57	0.64	0.58	0.6	0.52	0.51	0.55	0.49	0.6	0.5	0.63	0.59	0.69	0.59	0.62	0.8
M-891-M-L-H12-0000-H2-1	mAbs	NA	IGHV3-33	IGHJ4*02	0.58	0.54	0.54	0.55	0.57	0.54	0.56	0.51	0.51	0.53	0.54	0.56	0.54	0.51	0.51	0.55	0.54	0.56	0.55	0.55	0.54	0.53	0.54	0.57	0.54	0.57	0.57	0.57	0.57	0.57	0.61	0.56	0.59	0.51	0.5	0.54	0.48	0.6	0.49	0.6	0.58	0.68	0.6	0.63	0.78
M-1362-G1-K-H12-0000-H2-1	mAbs	NA	IGHV3-33	IGHJ5*02	0.56	0.56	0.54	0.56	0.57	0.56	0.57	0.49	0.49	0.5	0.55	0.58	0.56	0.54	0.53	0.56	0.54	0.56	0.56	0.59	0.58	0.56	0.53	0.56	0.55	0.59	0.58	0.62	0.53	0.54	0.62	0.57	0.57	0.53	0.52	0.54	0.5	0.56	0.47	0.61	0.57	0.67	0.59	0.6	0.77
M-2201-M-K-H12-0000-H2-1	mAbs	NA	IGHV3-33	IGHJ6*02	0.58	0.56	0.54	0.55	0.55	0.56	0.57	0.5	0.49	0.49	0.56	0.56	0.54	0.51	0.51	0.55	0.53	0.56	0.55	0.54	0.55	0.54	0.54	0.56	0.53	0.57	0.57	0.57	0.57	0.55	0.6	0.56	0.57	0.52	0.51	0.54	0.49	0.59	0.49	0.6	0.59	0.67	0.58	0.6	0.78
M-255-M-K-H4a-0000-H4-1	mAbs	NA	IGHV3-33	IGHJ6*02	0.59	0.58	0.57	0.59	0.59	0.58	0.6	0.53	0.51	0.53	0.58	0.6	0.57	0.54	0.54	0.59	0.57	0.6	0.59	0.57	0.57	0.56	0.56	0.6	0.57	0.6	0.59	0.6	0.6	0.56	0.64	0.59	0.6	0.55	0.55	0.57	0.52	0.6	0.49	0.64	0.59	0.67	0.59	0.62	0.84
M-3745-G1-K-H12-0000-H2-1	mAbs	NA	IGHV3-33	IGHJ6*02	0.56	0.56	0.53	0.56	0.54	0.56	0.55	0.47	0.47	0.48	0.54	0.56	0.54	0.51	0.51	0.56	0.54	0.56	0.56	0.54	0.54	0.55	0.52	0.56	0.54	0.56	0.56	0.57	0.57	0.53	0.59	0.54	0.56	0.51	0.51	0.54	0.5	0.57	0.49	0.62	0.56	0.66	0.58	0.62	0.77
M-4580-G1-L-H12-0000-H2-1	mAbs	NA	IGHV3-33	IGHJ6*02	0.57	0.59	0.56	0.6	0.59	0.59	0.61	0.51	0.5	0.51	0.58	0.62	0.59	0.53	0.53	0.6	0.57	0.6	0.6	0.57	0.57	0.56	0.56	0.62	0.59	0.6	0.59	0.6	0.57	0.55	0.63	0.6	0.59	0.54	0.53	0.55	0.51	0.59	0.47	0.66	0.57	0.68	0.59	0.61	0.81
M-614-M-K-H8a-0000-H8-1	mAbs	NA	IGHV3-33	IGHJ6*02	0.59	0.57	0.57	0.57	0.57	0.57	0.59	0.5	0.5	0.51	0.58	0.59	0.56	0.53	0.53	0.57	0.55	0.59	0.57	0.56	0.57	0.56	0.56	0.59	0.56	0.59	0.58	0.59	0.6	0.56	0.63	0.58	0.6	0.55	0.54	0.58	0.52	0.6	0.49	0.63	0.59	0.67	0.59	0.62	0.81
M-869-M-L-H10-0000-H10-1	mAbs	NA	IGHV3-33	IGHJ6*02	0.59	0.6	0.56	0.61	0.62	0.6	0.62	0.52	0.51	0.52	0.57	0.62	0.6	0.54	0.54	0.61	0.59	0.61	0.61	0.59	0.59	0.59	0.56	0.62	0.59	0.62	0.62	0.62	0.59	0.56	0.65	0.6	0.6	0.54	0.54	0.57	0.51	0.6	0.49	0.68	0.59	0.68	0.59	0.62	0.84
M-19-M-K-H7a-0000-H7-1	mAbs	NA	IGHV3-43	IGHJ3*02	0.6	0.59	0.54	0.57	0.62	0.59	0.6	0.52	0.51	0.52	0.56	0.61	0.59	0.54	0.54	0.57	0.55	0.58	0.57	0.59	0.59	0.57	0.54	0.6	0.57	0.62	0.6	0.6	0.54	0.55	0.64	0.59	0.6	0.52	0.51	0.53	0.49	0.59	0.48	0.69	0.61	0.69	0.57	0.64	0.79
M-502-M-L-H3d-0000-H3-1	mAbs	NA	IGHV3-43	IGHJ4*02	0.59	0.59	0.54	0.57	0.62	0.59	0.6	0.53	0.51	0.53	0.56	0.6	0.59	0.54	0.54	0.57	0.54	0.57	0.57	0.61	0.6	0.57	0.54	0.6	0.57	0.62	0.62	0.61	0.54	0.55	0.66	0.6	0.6	0.53	0.51	0.54	0.49	0.6	0.47	0.68	0.62	0.69	0.57	0.63	0.79
M-81-M-K-H3d-0000-H3-1	mAbs	NA	IGHV3-43	IGHJ6*03	0.57	0.58	0.54	0.57	0.61	0.58	0.59	0.51	0.5	0.51	0.54	0.6	0.59	0.54	0.54	0.57	0.54	0.58	0.57	0.59	0.59	0.57	0.53	0.6	0.56	0.6	0.6	0.6	0.58	0.54	0.63	0.6	0.59	0.54	0.54	0.56	0.51	0.59	0.48	0.68	0.6	0.69	0.58	0.63	0.8
M-1626-M-K-H12-0000-H2-1	mAbs	NA	IGHV3-48	IGHJ2*01	0.6	0.61	0.57	0.57	0.6	0.61	0.62	0.51	0.51	0.52	0.57	0.59	0.57	0.55	0.55	0.57	0.54	0.57	0.57	0.59	0.59	0.56	0.57	0.59	0.59	0.6	0.59	0.6	0.53	0.57	0.6	0.57	0.57	0.52	0.51	0.53	0.49	0.6	0.51	0.66	0.64	0.65	0.58	0.6	0.77
M-425-A1-K-H4a-0000-H4-1	mAbs	NA	IGHV3-48	IGHJ2*01	0.59	0.58	0.56	0.55	0.59	0.58	0.61	0.49	0.5	0.51	0.54	0.57	0.55	0.52	0.52	0.55	0.53	0.56	0.55	0.57	0.57	0.56	0.56	0.59	0.56	0.57	0.57	0.59	0.53	0.55	0.61	0.57	0.56	0.49	0.48	0.52	0.46	0.57	0.49	0.63	0.62	0.66	0.57	0.59	0.76
M-1820-M-K-H11-0000-H1-1	mAbs	NA	IGHV3-48	IGHJ3*02	0.6	0.59	0.56	0.6	0.59	0.59	0.61	0.5	0.5	0.5	0.57	0.57	0.56	0.53	0.53	0.6	0.57	0.6	0.6	0.58	0.58	0.56	0.56	0.59	0.57	0.57	0.59	0.6	0.52	0.55	0.6	0.57	0.57	0.5	0.49	0.53	0.47	0.57	0.51	0.63	0.62	0.66	0.56	0.63	0.75
M-2349-M-K-H11-0000-H1-1	mAbs	NA	IGHV3-48	IGHJ3*02	0.59	0.57	0.54	0.56	0.59	0.57	0.57	0.49	0.5	0.49	0.55	0.57	0.56	0.53	0.53	0.56	0.55	0.56	0.56	0.58	0.59	0.59	0.54	0.56	0.57	0.58	0.59	0.6	0.53	0.56	0.59	0.56	0.56	0.5	0.49	0.51	0.47	0.59	0.49	0.62	0.62	0.65	0.55	0.59	0.74
M-1482-M-L-H12-0000-H2-1	mAbs	NA	IGHV3-48	IGHJ4*02	0.61	0.59	0.55	0.56	0.6	0.59	0.6	0.52	0.51	0.51	0.56	0.6	0.58	0.53	0.53	0.56	0.54	0.57	0.56	0.58	0.58	0.58	0.55	0.6	0.57	0.6	0.6	0.6	0.54	0.57	0.65	0.58	0.59	0.51	0.5	0.53	0.48	0.6	0.5	0.68	0.65	0.69	0.57	0.62	0.79
M-2043-M-K-H11-0000-H1-1	mAbs	NA	IGHV3-48	IGHJ4*02	0.57	0.57	0.55	0.56	0.57	0.57	0.59	0.51	0.5	0.51	0.56	0.57	0.54	0.54	0.53	0.56	0.53	0.56	0.56	0.59	0.58	0.6	0.55	0.58	0.56	0.57	0.59	0.62	0.53	0.56	0.63	0.58	0.57	0.5	0.49	0.51	0.47	0.6	0.49	0.63	0.62	0.68	0.56	0.59	0.77
M-2107-A1-K-H11-0000-H1-1	mAbs	NA	IGHV3-48	IGHJ4*02	0.57	0.57	0.55	0.55	0.58	0.57	0.59	0.52	0.52	0.51	0.56	0.56	0.55	0.53	0.53	0.55	0.54	0.56	0.55	0.57	0.59	0.57	0.55	0.57	0.56	0.57	0.59	0.57	0.51	0.56	0.62	0.57	0.56	0.52	0.5	0.5	0.47	0.59	0.49	0.63	0.6	0.66	0.56	0.6	0.78
M-2134-M-K-H12-0000-H2-1	mAbs	NA	IGHV3-48	IGHJ4*02	0.59	0.57	0.55	0.56	0.59	0.57	0.59	0.51	0.5	0.51	0.56	0.59	0.57	0.51	0.51	0.56	0.53	0.56	0.56	0.57	0.57	0.57	0.55	0.59	0.57	0.59	0.59	0.6	0.53	0.56	0.63	0.57	0.59	0.51	0.5	0.53	0.48	0.6	0.49	0.66	0.65	0.68	0.56	0.6	0.78
M-260-M-K-H11-0000-H1-1	mAbs	NA	IGHV3-48	IGHJ4*02	0.62	0.58	0.56	0.56	0.6	0.58	0.6	0.52	0.51	0.53	0.57	0.57	0.54	0.54	0.54	0.56	0.54	0.56	0.56	0.57	0.57	0.57	0.56	0.58	0.56	0.59	0.59	0.59	0.54	0.57	0.64	0.57	0.6	0.51	0.5	0.52	0.47	0.6	0.5	0.64	0.63	0.71	0.56	0.63	0.79
M-2701-M-K-H12-0000-H2-1	mAbs	NA	IGHV3-48	IGHJ4*02	0.59	0.57	0.54	0.55	0.57	0.57	0.59	0.52	0.51	0.51	0.56	0.54	0.51	0.54	0.54	0.55	0.54	0.56	0.55	0.58	0.59	0.56	0.54	0.57	0.54	0.57	0.59	0.61	0.51	0.54	0.63	0.57	0.56	0.51	0.5	0.51	0.46	0.6	0.5	0.62	0.61	0.67	0.53	0.57	0.74
M-3598-G1-L-H12-0000-H2-1	mAbs	NA	IGHV3-48	IGHJ4*02	0.61	0.58	0.54	0.56	0.59	0.58	0.6	0.51	0.51	0.51	0.55	0.58	0.57	0.53	0.53	0.56	0.53	0.56	0.56	0.58	0.57	0.56	0.54	0.59	0.57	0.59	0.6	0.59	0.54	0.57	0.62	0.57	0.6	0.5	0.5	0.51	0.47	0.59	0.5	0.65	0.63	0.68	0.56	0.62	0.78
M-558-M-L-H4a-0000-H4-1	mAbs	NA	IGHV3-48	IGHJ4*02	0.61	0.59	0.55	0.57	0.59	0.59	0.6	0.51	0.51	0.51	0.56	0.58	0.56	0.53	0.53	0.57	0.54	0.57	0.57	0.58	0.58	0.58	0.55	0.59	0.57	0.59	0.6	0.6	0.54	0.57	0.64	0.58	0.59	0.51	0.5	0.53	0.48	0.6	0.5	0.66	0.64	0.69	0.57	0.62	0.79
M-639-M-K-H12-0000-H2-1	mAbs	NA	IGHV3-48	IGHJ4*02	0.6	0.56	0.53	0.56	0.57	0.56	0.58	0.51	0.5	0.51	0.54	0.58	0.56	0.51	0.51	0.56	0.54	0.57	0.56	0.57	0.57	0.58	0.53	0.57	0.57	0.57	0.58	0.6	0.53	0.56	0.62	0.55	0.58	0.51	0.5	0.51	0.48	0.59	0.49	0.65	0.65	0.68	0.56	0.6	0.75
M-730-A2-L-H12-0000-H2-1	mAbs	NA	IGHV3-48	IGHJ4*02	0.6	0.59	0.56	0.57	0.6	0.59	0.61	0.51	0.51	0.51	0.57	0.59	0.57	0.53	0.53	0.57	0.54	0.57	0.57	0.58	0.58	0.57	0.55	0.59	0.57	0.61	0.6	0.61	0.54	0.57	0.64	0.59	0.58	0.53	0.51	0.54	0.49	0.6	0.51	0.67	0.62	0.69	0.57	0.63	0.79
M-737-G1-L-H3d-0000-H3-1	mAbs	NA	IGHV3-48	IGHJ4*02	0.59	0.59	0.55	0.56	0.59	0.59	0.6	0.49	0.49	0.49	0.56	0.58	0.56	0.53	0.53	0.56	0.54	0.57	0.56	0.57	0.58	0.57	0.54	0.59	0.56	0.59	0.6	0.6	0.53	0.56	0.61	0.56	0.56	0.51	0.5	0.53	0.47	0.59	0.47	0.63	0.61	0.66	0.56	0.62	0.75
M-1195-A1-K-H11-0000-H1-1	mAbs	NA	IGHV3-48	IGHJ4*02,IGHJ5*01,IGHJ5*02	0.57	0.57	0.53	0.55	0.56	0.57	0.57	0.5	0.49	0.51	0.54	0.59	0.59	0.51	0.51	0.55	0.53	0.56	0.55	0.57	0.56	0.56	0.53	0.6	0.54	0.58	0.59	0.58	0.51	0.56	0.61	0.59	0.58	0.49	0.49	0.5	0.46	0.57	0.47	0.63	0.57	0.67	0.57	0.62	0.77
M-481-M-L-H5a-0000-H5-1	mAbs	NA	IGHV3-48	IGHJ4*02,IGHJ5*02	0.57	0.57	0.54	0.54	0.59	0.57	0.59	0.49	0.49	0.51	0.56	0.56	0.55	0.52	0.52	0.54	0.53	0.55	0.54	0.58	0.57	0.55	0.54	0.57	0.55	0.59	0.59	0.57	0.53	0.55	0.63	0.57	0.56	0.51	0.49	0.51	0.47	0.57	0.49	0.63	0.63	0.68	0.56	0.59	0.77
M-4288-M-L-H12-0000-H2-1	mAbs	NA	IGHV3-48	IGHJ5*02	0.6	0.59	0.56	0.56	0.59	0.59	0.61	0.51	0.51	0.52	0.57	0.59	0.57	0.53	0.53	0.57	0.54	0.57	0.57	0.59	0.58	0.57	0.55	0.6	0.57	0.61	0.61	0.6	0.54	0.58	0.63	0.6	0.59	0.52	0.52	0.54	0.5	0.59	0.5	0.67	0.62	0.68	0.57	0.62	0.78
M-53-M-K-H3d-0000-H3-1	mAbs	NA	IGHV3-48	IGHJ6*02	0.59	0.56	0.55	0.53	0.56	0.56	0.58	0.49	0.49	0.49	0.56	0.55	0.53	0.51	0.5	0.53	0.51	0.54	0.53	0.54	0.54	0.55	0.54	0.56	0.54	0.56	0.57	0.57	0.57	0.57	0.6	0.55	0.57	0.52	0.51	0.55	0.49	0.59	0.49	0.61	0.63	0.69	0.56	0.63	0.77
M-257-D-K-H11-0000-H1-1	mAbs	NA	IGHV3-48	IGHJ6*03	0.59	0.56	0.57	0.54	0.55	0.56	0.58	0.48	0.47	0.49	0.57	0.57	0.54	0.52	0.52	0.54	0.51	0.54	0.54	0.54	0.56	0.54	0.57	0.56	0.54	0.56	0.56	0.57	0.59	0.58	0.59	0.55	0.56	0.53	0.53	0.56	0.49	0.6	0.49	0.61	0.62	0.65	0.54	0.59	0.75
M-870-M-K-H5a-0000-H5-1	mAbs	NA	IGHV3-49	IGHJ3*01	0.57	0.59	0.55	0.54	0.59	0.59	0.6	0.52	0.5	0.51	0.56	0.59	0.57	0.52	0.52	0.54	0.51	0.54	0.54	0.56	0.55	0.56	0.54	0.57	0.56	0.59	0.59	0.57	0.53	0.53	0.6	0.55	0.58	0.49	0.48	0.5	0.46	0.54	0.46	0.64	0.56	0.63	0.55	0.56	0.73
M-82-M-L-H3d-0000-H3-1	mAbs	NA	IGHV3-49	IGHJ3*02	0.59	0.6	0.56	0.56	0.62	0.6	0.62	0.53	0.51	0.52	0.57	0.6	0.57	0.53	0.53	0.56	0.53	0.56	0.56	0.58	0.57	0.59	0.56	0.59	0.57	0.6	0.59	0.59	0.54	0.54	0.63	0.57	0.59	0.5	0.49	0.51	0.46	0.59	0.48	0.66	0.58	0.66	0.55	0.58	0.75
M-1636-A1-K-H11-0000-H1-1	mAbs	NA	IGHV3-49	IGHJ4*02	0.57	0.6	0.56	0.56	0.61	0.6	0.6	0.52	0.51	0.5	0.57	0.57	0.56	0.53	0.53	0.56	0.53	0.56	0.56	0.58	0.57	0.57	0.55	0.59	0.56	0.59	0.6	0.59	0.54	0.54	0.63	0.56	0.56	0.5	0.47	0.51	0.46	0.58	0.46	0.65	0.56	0.64	0.54	0.54	0.73
M-375-M-L-H5a-0000-H5-1	mAbs	NA	IGHV3-49	IGHJ4*02	0.56	0.59	0.54	0.54	0.6	0.59	0.6	0.52	0.5	0.51	0.56	0.57	0.54	0.52	0.52	0.54	0.52	0.54	0.54	0.57	0.56	0.59	0.54	0.58	0.56	0.59	0.59	0.58	0.54	0.53	0.63	0.56	0.59	0.5	0.49	0.52	0.47	0.6	0.46	0.63	0.58	0.66	0.53	0.57	0.74
M-38-M-K-H10-0000-H10-1	mAbs	NA	IGHV3-49	IGHJ4*02	0.59	0.59	0.56	0.54	0.6	0.59	0.59	0.52	0.5	0.51	0.57	0.57	0.55	0.51	0.52	0.54	0.51	0.54	0.54	0.57	0.56	0.57	0.56	0.57	0.56	0.57	0.58	0.59	0.53	0.54	0.62	0.55	0.59	0.5	0.49	0.51	0.46	0.59	0.48	0.62	0.59	0.66	0.56	0.57	0.72
M-514-M-K-H4a-0000-H4-1	mAbs	NA	IGHV3-49	IGHJ4*02	0.53	0.59	0.57	0.53	0.56	0.59	0.59	0.51	0.51	0.51	0.58	0.56	0.55	0.53	0.53	0.53	0.51	0.53	0.53	0.59	0.58	0.56	0.56	0.56	0.56	0.58	0.59	0.57	0.5	0.54	0.57	0.52	0.56	0.49	0.49	0.5	0.46	0.58	0.46	0.58	0.56	0.64	0.53	0.57	0.7
M-177-M-L-H5a-0000-H5-1	mAbs	NA	IGHV3-49	IGHJ6*03	0.56	0.57	0.55	0.51	0.56	0.57	0.59	0.5	0.49	0.49	0.56	0.56	0.53	0.5	0.5	0.51	0.49	0.52	0.51	0.54	0.54	0.55	0.54	0.56	0.54	0.55	0.56	0.56	0.57	0.53	0.59	0.54	0.56	0.51	0.51	0.53	0.48	0.58	0.47	0.6	0.57	0.65	0.55	0.56	0.74
M-3205-A1-K-H11-0000-H1-1	mAbs	NA	IGHV3-49	IGHJ6*03	0.57	0.58	0.56	0.53	0.55	0.58	0.59	0.5	0.51	0.5	0.56	0.57	0.54	0.53	0.53	0.53	0.51	0.53	0.53	0.54	0.55	0.57	0.55	0.54	0.54	0.54	0.55	0.57	0.56	0.51	0.59	0.54	0.57	0.51	0.5	0.54	0.47	0.56	0.46	0.61	0.56	0.64	0.52	0.54	0.69
M-4395-G1-K-H12-0000-H2-1	mAbs	NA	IGHV3-53	IGHJ3*01,IGHJ3*02	0.59	0.6	0.56	0.58	0.57	0.6	0.6	0.49	0.5	0.49	0.57	0.57	0.55	0.53	0.53	0.59	0.56	0.59	0.59	0.57	0.56	0.56	0.56	0.56	0.55	0.56	0.59	0.59	0.53	0.54	0.6	0.56	0.56	0.51	0.51	0.52	0.49	0.57	0.49	0.63	0.59	0.65	0.56	0.59	0.75
M-3380-M-K-H11-0000-H1-1	mAbs	NA	IGHV3-53	IGHJ3*02	0.6	0.54	0.54	0.57	0.56	0.54	0.56	0.49	0.5	0.5	0.55	0.57	0.57	0.52	0.52	0.57	0.54	0.57	0.57	0.54	0.54	0.57	0.54	0.57	0.54	0.56	0.56	0.58	0.54	0.54	0.61	0.57	0.58	0.49	0.48	0.51	0.46	0.57	0.49	0.63	0.59	0.66	0.58	0.6	0.75
M-841-M-K-H3d-0000-H3-1	mAbs	NA	IGHV3-53	IGHJ4*02	0.57	0.51	0.5	0.52	0.53	0.51	0.53	0.45	0.46	0.46	0.51	0.52	0.51	0.49	0.49	0.53	0.5	0.53	0.53	0.5	0.5	0.51	0.5	0.53	0.51	0.52	0.53	0.54	0.54	0.55	0.59	0.53	0.54	0.46	0.46	0.5	0.43	0.57	0.47	0.6	0.62	0.68	0.55	0.58	0.72
M-130-G2-K-H8a-0000-H8-1	mAbs	NA	IGHV3-53	IGHJ5*02	0.59	0.59	0.56	0.58	0.6	0.59	0.6	0.49	0.5	0.5	0.56	0.6	0.59	0.53	0.53	0.58	0.56	0.59	0.58	0.58	0.58	0.58	0.56	0.62	0.56	0.62	0.61	0.6	0.54	0.56	0.62	0.57	0.59	0.5	0.49	0.53	0.47	0.6	0.48	0.66	0.59	0.66	0.56	0.59	0.77
M-304-M-K-H8a-0000-H8-1	mAbs	NA	IGHV3-53	IGHJ6*02	0.59	0.54	0.53	0.55	0.55	0.54	0.56	0.48	0.49	0.49	0.54	0.56	0.54	0.5	0.5	0.56	0.53	0.56	0.56	0.53	0.53	0.54	0.53	0.57	0.53	0.55	0.55	0.56	0.57	0.54	0.61	0.55	0.56	0.51	0.51	0.54	0.48	0.59	0.47	0.63	0.6	0.67	0.58	0.6	0.78
M-397-M-K-H5a-0000-H5-1	mAbs	NA	IGHV3-53	IGHJ6*02	0.55	0.51	0.5	0.51	0.51	0.51	0.53	0.44	0.45	0.45	0.51	0.53	0.51	0.47	0.47	0.51	0.49	0.52	0.51	0.5	0.5	0.51	0.5	0.53	0.5	0.51	0.52	0.53	0.54	0.51	0.57	0.51	0.53	0.47	0.47	0.51	0.44	0.57	0.46	0.59	0.6	0.68	0.55	0.57	0.72
M-485-G1-K-H12-0000-H2-1	mAbs	NA	IGHV3-53	IGHJ6*02	0.57	0.53	0.54	0.54	0.56	0.53	0.56	0.49	0.47	0.5	0.54	0.55	0.54	0.52	0.51	0.54	0.52	0.55	0.54	0.56	0.56	0.56	0.54	0.54	0.54	0.54	0.54	0.59	0.57	0.57	0.6	0.54	0.56	0.52	0.51	0.55	0.49	0.56	0.49	0.62	0.57	0.65	0.57	0.57	0.72
M-576-M-K-H8a-0000-H8-1	mAbs	NA	IGHV3-53	IGHJ6*02	0.59	0.54	0.53	0.54	0.55	0.54	0.56	0.48	0.48	0.48	0.54	0.56	0.54	0.5	0.5	0.55	0.53	0.56	0.55	0.53	0.53	0.54	0.53	0.56	0.53	0.56	0.55	0.56	0.57	0.55	0.61	0.54	0.56	0.51	0.51	0.54	0.48	0.6	0.48	0.62	0.62	0.71	0.58	0.6	0.76
M-179-M-K-H5a-0000-H5-1	mAbs	NA	IGHV3-53	IGHJ6*03	0.51	0.47	0.46	0.47	0.46	0.47	0.49	0.4	0.4	0.4	0.46	0.49	0.47	0.43	0.43	0.47	0.45	0.48	0.47	0.44	0.45	0.46	0.46	0.48	0.44	0.47	0.47	0.47	0.51	0.47	0.52	0.47	0.47	0.43	0.44	0.46	0.4	0.5	0.43	0.54	0.58	0.61	0.5	0.54	0.69
M-186-M-K-H6a-0000-H6-1	mAbs	NA	IGHV3-64	IGHJ4*02	0.61	0.57	0.54	0.57	0.59	0.57	0.59	0.52	0.51	0.53	0.56	0.57	0.56	0.53	0.53	0.57	0.55	0.58	0.57	0.59	0.59	0.56	0.54	0.59	0.56	0.59	0.59	0.6	0.56	0.57	0.67	0.6	0.59	0.52	0.5	0.53	0.49	0.6	0.49	0.65	0.62	0.69	0.56	0.61	0.8
M-710-A1-L-H11-0000-H1-1	mAbs	NA	IGHV3-64	IGHJ4*02	0.61	0.56	0.55	0.56	0.58	0.56	0.57	0.51	0.51	0.51	0.56	0.59	0.57	0.54	0.54	0.56	0.53	0.56	0.56	0.58	0.56	0.57	0.54	0.58	0.57	0.59	0.58	0.59	0.55	0.55	0.64	0.56	0.59	0.53	0.51	0.52	0.5	0.6	0.5	0.63	0.63	0.67	0.59	0.59	0.75
M-556-M-K-H11-0000-H1-1	mAbs	NA	IGHV3-64D	IGHJ4*02	0.6	0.58	0.56	0.57	0.6	0.58	0.59	0.54	0.53	0.53	0.57	0.6	0.59	0.53	0.53	0.57	0.54	0.57	0.57	0.58	0.59	0.57	0.56	0.61	0.57	0.62	0.59	0.59	0.56	0.58	0.65	0.6	0.59	0.51	0.5	0.53	0.48	0.59	0.47	0.67	0.6	0.71	0.6	0.62	0.78
M-1357-A2-L-H11-0000-H1-1	mAbs	NA	IGHV3-64D	IGHJ6*03	0.59	0.56	0.54	0.54	0.56	0.56	0.58	0.5	0.5	0.51	0.54	0.56	0.54	0.51	0.51	0.54	0.52	0.55	0.54	0.57	0.58	0.55	0.54	0.57	0.55	0.57	0.57	0.58	0.57	0.55	0.63	0.57	0.56	0.53	0.52	0.55	0.49	0.58	0.49	0.63	0.58	0.68	0.57	0.59	0.77
M-2446-G2-L-H11-0000-H1-1	mAbs	NA	IGHV3-64D	IGHJ6*03	0.57	0.55	0.53	0.54	0.56	0.55	0.57	0.5	0.49	0.5	0.53	0.55	0.54	0.53	0.53	0.54	0.52	0.55	0.54	0.57	0.56	0.54	0.53	0.59	0.54	0.56	0.57	0.57	0.56	0.52	0.61	0.57	0.55	0.51	0.51	0.54	0.48	0.57	0.48	0.63	0.56	0.66	0.57	0.59	0.77
M-2064-A1-K-H11-0000-H1-1	mAbs	NA	IGHV3-66	IGHJ3*01,IGHJ3*02	0.6	0.59	0.55	0.57	0.59	0.59	0.6	0.51	0.51	0.51	0.56	0.59	0.58	0.53	0.53	0.58	0.56	0.59	0.59	0.56	0.57	0.56	0.55	0.59	0.56	0.57	0.59	0.57	0.54	0.54	0.63	0.57	0.58	0.5	0.49	0.51	0.47	0.59	0.47	0.66	0.6	0.68	0.56	0.61	0.77
M-753-M-K-H11-0000-H1-1	mAbs	NA	IGHV3-66	IGHJ3*02	0.6	0.55	0.54	0.56	0.55	0.55	0.57	0.48	0.49	0.5	0.56	0.55	0.54	0.5	0.5	0.56	0.54	0.56	0.56	0.54	0.55	0.56	0.54	0.55	0.55	0.55	0.55	0.56	0.56	0.57	0.6	0.54	0.57	0.5	0.5	0.53	0.47	0.59	0.48	0.63	0.62	0.68	0.58	0.61	0.74
M-1257-G1-L-H12-0000-H2-1	mAbs	NA	IGHV3-66	IGHJ4*02	0.61	0.59	0.56	0.59	0.59	0.59	0.61	0.5	0.51	0.51	0.57	0.6	0.6	0.53	0.53	0.6	0.57	0.6	0.6	0.59	0.59	0.59	0.56	0.6	0.57	0.62	0.6	0.61	0.57	0.58	0.65	0.59	0.59	0.51	0.51	0.53	0.49	0.6	0.49	0.69	0.61	0.69	0.57	0.6	0.79
M-1674-G1-L-H12-0000-H2-1	mAbs	NA	IGHV3-66	IGHJ4*02	0.58	0.56	0.54	0.56	0.56	0.56	0.58	0.51	0.5	0.5	0.55	0.56	0.55	0.52	0.52	0.57	0.54	0.57	0.57	0.56	0.56	0.54	0.54	0.58	0.54	0.57	0.59	0.57	0.53	0.53	0.63	0.57	0.56	0.48	0.47	0.5	0.45	0.59	0.47	0.65	0.59	0.66	0.56	0.59	0.76
M-3745-M-K-H11-0000-H1-1	mAbs	NA	IGHV3-66	IGHJ4*02	0.61	0.59	0.56	0.58	0.6	0.59	0.59	0.52	0.51	0.51	0.57	0.59	0.57	0.54	0.54	0.59	0.56	0.6	0.59	0.57	0.57	0.57	0.56	0.59	0.57	0.59	0.6	0.6	0.56	0.56	0.65	0.59	0.59	0.5	0.5	0.52	0.47	0.6	0.5	0.66	0.62	0.71	0.59	0.63	0.78
M-839-M-L-H11-0000-H1-1	mAbs	NA	IGHV3-66	IGHJ4*02	0.62	0.59	0.55	0.59	0.6	0.59	0.6	0.51	0.51	0.51	0.56	0.59	0.57	0.53	0.53	0.6	0.57	0.6	0.6	0.56	0.56	0.57	0.55	0.6	0.57	0.59	0.6	0.59	0.56	0.56	0.65	0.58	0.58	0.5	0.49	0.51	0.47	0.59	0.49	0.68	0.62	0.69	0.58	0.6	0.77
M-2823-M-K-H12-0000-H2-1	mAbs	NA	IGHV3-66	IGHJ6*02	0.6	0.6	0.56	0.57	0.6	0.6	0.62	0.49	0.5	0.5	0.56	0.6	0.59	0.54	0.53	0.57	0.55	0.58	0.58	0.57	0.57	0.59	0.56	0.63	0.57	0.6	0.6	0.61	0.57	0.56	0.63	0.57	0.57	0.51	0.51	0.55	0.49	0.59	0.46	0.66	0.6	0.67	0.55	0.59	0.77
M-814-M-L-H5a-0000-H5-1	mAbs	NA	IGHV3-66	IGHJ6*03	0.59	0.57	0.56	0.57	0.56	0.57	0.59	0.49	0.49	0.49	0.56	0.57	0.56	0.52	0.52	0.57	0.55	0.57	0.57	0.54	0.54	0.56	0.56	0.57	0.54	0.57	0.57	0.57	0.59	0.55	0.62	0.56	0.57	0.53	0.53	0.54	0.5	0.6	0.48	0.63	0.61	0.69	0.59	0.6	0.78
M-172-M-K-H4a-0000-H4-1	mAbs	NA	IGHV3-7	IGHJ3*02	0.59	0.59	0.55	0.56	0.59	0.59	0.6	0.5	0.5	0.51	0.56	0.58	0.56	0.51	0.51	0.56	0.54	0.57	0.56	0.56	0.57	0.57	0.54	0.59	0.56	0.61	0.6	0.59	0.54	0.54	0.62	0.56	0.56	0.5	0.49	0.51	0.47	0.59	0.47	0.65	0.6	0.66	0.56	0.6	0.78
M-1881-M-K-H11-0000-H1-1	mAbs	NA	IGHV3-7	IGHJ3*02	0.6	0.56	0.55	0.56	0.56	0.56	0.58	0.49	0.5	0.5	0.56	0.56	0.54	0.52	0.52	0.56	0.54	0.56	0.56	0.57	0.57	0.59	0.54	0.59	0.56	0.58	0.57	0.59	0.54	0.56	0.6	0.54	0.57	0.51	0.5	0.53	0.48	0.59	0.47	0.62	0.6	0.66	0.57	0.62	0.77
M-722-M-K-H11-0000-H1-1	mAbs	NA	IGHV3-7	IGHJ3*02	0.58	0.57	0.55	0.57	0.57	0.57	0.58	0.5	0.51	0.5	0.56	0.57	0.54	0.52	0.52	0.57	0.55	0.57	0.57	0.59	0.57	0.58	0.54	0.56	0.56	0.59	0.56	0.59	0.54	0.56	0.6	0.54	0.56	0.51	0.5	0.53	0.48	0.57	0.48	0.63	0.59	0.67	0.57	0.62	0.75
M-1002-M-K-H11-0000-H1-1	mAbs	NA	IGHV3-7	IGHJ4*02	0.6	0.59	0.56	0.58	0.59	0.59	0.61	0.52	0.51	0.51	0.57	0.58	0.56	0.52	0.52	0.58	0.56	0.58	0.58	0.59	0.59	0.59	0.56	0.58	0.57	0.59	0.59	0.59	0.54	0.57	0.63	0.56	0.58	0.52	0.5	0.52	0.49	0.59	0.48	0.65	0.6	0.68	0.57	0.62	0.77
M-1505-M-K-H11-0000-H1-1	mAbs	NA	IGHV3-7	IGHJ4*02	0.57	0.57	0.54	0.56	0.58	0.57	0.59	0.5	0.49	0.5	0.55	0.57	0.55	0.53	0.53	0.56	0.54	0.57	0.56	0.58	0.57	0.58	0.53	0.58	0.56	0.59	0.59	0.59	0.54	0.55	0.63	0.57	0.57	0.52	0.5	0.53	0.49	0.6	0.49	0.65	0.61	0.67	0.58	0.62	0.78
M-2300-M-L-H11-0000-H1-1	mAbs	NA	IGHV3-7	IGHJ4*02	0.57	0.56	0.55	0.53	0.55	0.56	0.57	0.5	0.5	0.51	0.56	0.54	0.53	0.52	0.52	0.53	0.51	0.53	0.53	0.54	0.54	0.56	0.54	0.56	0.54	0.56	0.56	0.58	0.54	0.57	0.61	0.57	0.57	0.49	0.47	0.51	0.46	0.57	0.49	0.6	0.6	0.71	0.58	0.63	0.75
M-2358-M-K-H11-0000-H1-1	mAbs	NA	IGHV3-7	IGHJ4*02	0.55	0.57	0.54	0.56	0.57	0.57	0.59	0.49	0.47	0.49	0.55	0.56	0.55	0.5	0.5	0.56	0.55	0.56	0.56	0.56	0.57	0.55	0.53	0.56	0.54	0.58	0.57	0.58	0.52	0.53	0.6	0.54	0.54	0.49	0.47	0.51	0.46	0.55	0.45	0.62	0.6	0.64	0.53	0.6	0.75
M-2365-G2-K-H12-0000-H2-1	mAbs	NA	IGHV3-7	IGHJ4*02	0.57	0.59	0.54	0.54	0.59	0.59	0.59	0.5	0.5	0.5	0.55	0.59	0.58	0.54	0.54	0.55	0.53	0.55	0.54	0.57	0.55	0.57	0.53	0.6	0.58	0.62	0.59	0.57	0.52	0.55	0.6	0.55	0.57	0.5	0.49	0.5	0.47	0.56	0.49	0.65	0.62	0.65	0.58	0.58	0.74
M-303-A1-L-H11-0000-H1-1	mAbs	NA	IGHV3-7	IGHJ4*02	0.57	0.57	0.54	0.54	0.58	0.57	0.59	0.51	0.5	0.51	0.55	0.59	0.56	0.51	0.51	0.54	0.53	0.55	0.54	0.57	0.56	0.57	0.53	0.58	0.54	0.6	0.6	0.59	0.51	0.56	0.62	0.55	0.57	0.5	0.49	0.51	0.47	0.58	0.47	0.64	0.59	0.66	0.56	0.6	0.78
M-3390-G1-K-H11-0000-H1-1	mAbs	NA	IGHV3-7	IGHJ4*02	0.57	0.59	0.56	0.58	0.6	0.59	0.61	0.51	0.51	0.51	0.57	0.6	0.58	0.53	0.53	0.58	0.55	0.59	0.58	0.59	0.58	0.57	0.55	0.59	0.57	0.6	0.59	0.6	0.56	0.56	0.63	0.56	0.57	0.51	0.5	0.53	0.48	0.58	0.48	0.64	0.6	0.69	0.57	0.62	0.78
M-3604-G3-K-H11-0000-H1-1	mAbs	NA	IGHV3-7	IGHJ4*02	0.58	0.58	0.55	0.57	0.59	0.58	0.6	0.51	0.5	0.5	0.56	0.57	0.57	0.51	0.51	0.57	0.55	0.57	0.57	0.58	0.57	0.57	0.54	0.6	0.54	0.59	0.59	0.58	0.53	0.54	0.62	0.58	0.57	0.51	0.49	0.51	0.47	0.59	0.47	0.65	0.6	0.65	0.58	0.6	0.78
M-3652-M-K-H11-0000-H1-1	mAbs	NA	IGHV3-7	IGHJ4*02	0.57	0.57	0.53	0.56	0.59	0.57	0.59	0.5	0.5	0.5	0.54	0.58	0.56	0.52	0.52	0.56	0.56	0.56	0.56	0.57	0.57	0.57	0.53	0.58	0.56	0.59	0.6	0.59	0.53	0.56	0.61	0.54	0.56	0.5	0.49	0.52	0.47	0.59	0.5	0.63	0.61	0.67	0.56	0.62	0.78
M-4471-M-K-H12-0000-H2-1	mAbs	NA	IGHV3-7	IGHJ4*02	0.59	0.59	0.55	0.56	0.6	0.59	0.6	0.51	0.51	0.51	0.56	0.6	0.58	0.53	0.53	0.56	0.54	0.57	0.56	0.58	0.58	0.58	0.54	0.59	0.57	0.6	0.6	0.59	0.55	0.57	0.63	0.56	0.58	0.51	0.49	0.52	0.47	0.59	0.48	0.66	0.62	0.69	0.57	0.62	0.79
M-4537-A2-K-H12-0000-H2-1	mAbs	NA	IGHV3-7	IGHJ4*02	0.57	0.57	0.54	0.55	0.59	0.57	0.59	0.53	0.5	0.52	0.56	0.59	0.58	0.53	0.53	0.55	0.53	0.56	0.55	0.58	0.58	0.59	0.54	0.61	0.56	0.62	0.59	0.59	0.52	0.55	0.61	0.56	0.57	0.53	0.51	0.54	0.49	0.57	0.47	0.65	0.61	0.68	0.57	0.59	0.74
M-46-M-L-H6a-0000-H6-1	mAbs	NA	IGHV3-7	IGHJ4*02	0.59	0.59	0.55	0.56	0.6	0.59	0.6	0.51	0.5	0.51	0.56	0.59	0.57	0.53	0.53	0.56	0.54	0.57	0.56	0.57	0.57	0.57	0.54	0.6	0.57	0.6	0.6	0.59	0.54	0.56	0.63	0.56	0.58	0.51	0.49	0.52	0.47	0.59	0.49	0.66	0.61	0.68	0.57	0.62	0.79
M-4633-M-L-H12-0000-H2-1	mAbs	NA	IGHV3-7	IGHJ4*02	0.57	0.58	0.55	0.56	0.59	0.58	0.6	0.5	0.5	0.5	0.56	0.57	0.56	0.51	0.51	0.56	0.53	0.56	0.56	0.56	0.56	0.56	0.54	0.58	0.58	0.6	0.59	0.58	0.54	0.56	0.62	0.56	0.59	0.51	0.49	0.51	0.47	0.58	0.48	0.64	0.61	0.67	0.57	0.6	0.77
M-930-M-L-H11-0000-H1-1	mAbs	NA	IGHV3-7	IGHJ4*02	0.56	0.57	0.54	0.54	0.57	0.57	0.59	0.47	0.49	0.48	0.54	0.56	0.56	0.53	0.52	0.54	0.53	0.55	0.54	0.56	0.54	0.56	0.53	0.57	0.54	0.56	0.57	0.57	0.55	0.53	0.59	0.54	0.56	0.49	0.48	0.49	0.46	0.56	0.46	0.62	0.6	0.66	0.59	0.6	0.77
M-56-A2-K-H4a-0000-H4-1	mAbs	NA	IGHV3-7	IGHJ4*02,IGHJ4*03	0.56	0.57	0.54	0.57	0.59	0.57	0.59	0.49	0.49	0.49	0.56	0.58	0.57	0.5	0.5	0.57	0.54	0.57	0.57	0.56	0.54	0.56	0.54	0.58	0.56	0.61	0.59	0.56	0.54	0.54	0.6	0.54	0.56	0.48	0.47	0.49	0.45	0.57	0.46	0.64	0.59	0.63	0.53	0.58	0.77
M-2-A1-K-H5a-0000-H5-1	mAbs	NA	IGHV3-7	IGHJ4*02,IGHJ5*02	0.55	0.57	0.53	0.54	0.6	0.57	0.59	0.5	0.5	0.51	0.54	0.58	0.56	0.5	0.5	0.54	0.53	0.54	0.54	0.58	0.57	0.57	0.52	0.58	0.56	0.6	0.61	0.57	0.51	0.54	0.62	0.56	0.55	0.51	0.49	0.5	0.46	0.57	0.47	0.62	0.57	0.65	0.56	0.58	0.73
M-2840-M-L-H12-0000-H2-1	mAbs	NA	IGHV3-7	IGHJ4*02,IGHJ5*02	0.56	0.58	0.54	0.57	0.58	0.58	0.6	0.49	0.49	0.49	0.56	0.58	0.56	0.5	0.5	0.57	0.54	0.57	0.57	0.56	0.57	0.55	0.54	0.59	0.56	0.59	0.59	0.59	0.51	0.54	0.6	0.56	0.56	0.49	0.47	0.51	0.46	0.58	0.47	0.63	0.6	0.66	0.54	0.61	0.77
M-3907-M-K-H12-0000-H2-1	mAbs	NA	IGHV3-7	IGHJ5*02	0.56	0.58	0.54	0.56	0.59	0.58	0.6	0.51	0.5	0.5	0.56	0.57	0.56	0.5	0.5	0.56	0.56	0.56	0.56	0.57	0.58	0.57	0.54	0.59	0.55	0.61	0.61	0.59	0.55	0.56	0.62	0.56	0.57	0.5	0.49	0.52	0.47	0.58	0.48	0.65	0.59	0.66	0.56	0.59	0.75
M-369-M-K-H4a-0000-H4-1	mAbs	NA	IGHV3-7	IGHJ6*02	0.57	0.54	0.54	0.53	0.53	0.54	0.56	0.47	0.47	0.47	0.55	0.54	0.51	0.49	0.49	0.53	0.51	0.53	0.53	0.53	0.54	0.54	0.53	0.54	0.52	0.54	0.54	0.56	0.56	0.54	0.58	0.53	0.54	0.51	0.5	0.54	0.48	0.58	0.47	0.6	0.6	0.68	0.57	0.61	0.75
M-603-M-K-H10-0000-H10-1	mAbs	NA	IGHV3-7	IGHJ6*02	0.58	0.56	0.55	0.53	0.54	0.56	0.57	0.49	0.48	0.49	0.56	0.55	0.53	0.5	0.5	0.53	0.51	0.54	0.53	0.55	0.56	0.56	0.54	0.56	0.53	0.56	0.56	0.58	0.57	0.56	0.59	0.53	0.56	0.53	0.52	0.56	0.5	0.58	0.48	0.61	0.6	0.69	0.57	0.61	0.77
M-1880-M-K-H11-0000-H1-1	mAbs	NA	IGHV3-7	IGHJ6*03	0.56	0.59	0.55	0.56	0.6	0.59	0.6	0.5	0.51	0.51	0.56	0.57	0.56	0.53	0.53	0.56	0.54	0.56	0.56	0.57	0.57	0.56	0.54	0.59	0.55	0.59	0.56	0.57	0.58	0.53	0.6	0.56	0.55	0.53	0.52	0.53	0.49	0.58	0.48	0.63	0.6	0.65	0.57	0.59	0.78
M-3340-G2-K-H11-0000-H1-1	mAbs	NA	IGHV3-7	IGHJ6*03	0.54	0.57	0.53	0.54	0.56	0.57	0.58	0.5	0.49	0.49	0.53	0.56	0.53	0.51	0.51	0.54	0.53	0.54	0.54	0.56	0.57	0.56	0.53	0.58	0.56	0.58	0.56	0.57	0.57	0.54	0.6	0.56	0.54	0.54	0.52	0.53	0.5	0.55	0.47	0.62	0.57	0.65	0.57	0.57	0.76
M-4470-M-K-H12-0000-H2-1	mAbs	NA	IGHV3-72	IGHJ3*02	0.58	0.6	0.56	0.54	0.58	0.6	0.61	0.5	0.5	0.49	0.57	0.57	0.57	0.51	0.51	0.55	0.53	0.56	0.55	0.56	0.56	0.56	0.56	0.57	0.56	0.58	0.58	0.56	0.54	0.53	0.6	0.57	0.57	0.51	0.5	0.52	0.47	0.58	0.47	0.65	0.59	0.63	0.56	0.57	0.72
M-1029-M-K-H12-0000-H2-1	mAbs	NA	IGHV3-72	IGHJ4*02	0.57	0.56	0.51	0.54	0.6	0.56	0.57	0.5	0.49	0.5	0.53	0.57	0.57	0.51	0.51	0.55	0.53	0.56	0.55	0.56	0.54	0.56	0.51	0.57	0.54	0.58	0.58	0.56	0.53	0.54	0.62	0.56	0.57	0.49	0.49	0.5	0.46	0.57	0.46	0.63	0.6	0.63	0.53	0.57	0.74
M-4682-M-K-H12-0000-H2-1	mAbs	NA	IGHV3-72	IGHJ4*02	0.59	0.57	0.53	0.56	0.59	0.57	0.59	0.51	0.49	0.5	0.54	0.58	0.56	0.51	0.51	0.56	0.54	0.57	0.56	0.55	0.54	0.56	0.53	0.58	0.57	0.57	0.58	0.57	0.53	0.54	0.63	0.56	0.58	0.49	0.49	0.51	0.46	0.58	0.47	0.66	0.61	0.67	0.56	0.58	0.75
M-589-M-K-H11-0000-H1-1	mAbs	NA	IGHV3-72	IGHJ4*02	0.59	0.56	0.53	0.56	0.57	0.56	0.57	0.5	0.51	0.51	0.54	0.56	0.56	0.51	0.51	0.57	0.54	0.57	0.57	0.56	0.56	0.57	0.53	0.57	0.56	0.57	0.57	0.57	0.56	0.53	0.62	0.56	0.57	0.5	0.49	0.51	0.47	0.58	0.47	0.65	0.6	0.64	0.56	0.57	0.71
M-3592-A2-K-H12-0000-H2-1	mAbs	NA	IGHV3-72	IGHJ6*02	0.56	0.55	0.54	0.52	0.54	0.55	0.56	0.47	0.47	0.47	0.55	0.53	0.53	0.48	0.48	0.53	0.51	0.54	0.53	0.53	0.52	0.51	0.54	0.53	0.51	0.53	0.53	0.54	0.56	0.53	0.58	0.53	0.53	0.5	0.5	0.53	0.47	0.59	0.46	0.61	0.59	0.65	0.57	0.57	0.71
M-700-M-K-H8a-0000-H8-1	mAbs	NA	IGHV3-72	IGHJ6*02	0.57	0.55	0.53	0.53	0.54	0.55	0.56	0.51	0.5	0.5	0.54	0.55	0.54	0.49	0.49	0.54	0.53	0.56	0.54	0.53	0.53	0.55	0.53	0.54	0.53	0.55	0.55	0.54	0.52	0.52	0.59	0.54	0.55	0.49	0.49	0.49	0.45	0.56	0.46	0.61	0.59	0.62	0.55	0.57	0.73
M-1958-M-K-H11-0000-H1-1	mAbs	NA	IGHV3-72	IGHJ6*03	0.57	0.56	0.53	0.53	0.56	0.56	0.57	0.48	0.49	0.49	0.54	0.54	0.53	0.51	0.51	0.54	0.52	0.54	0.54	0.52	0.53	0.54	0.53	0.54	0.53	0.54	0.54	0.55	0.57	0.51	0.59	0.55	0.55	0.5	0.5	0.51	0.46	0.55	0.46	0.62	0.59	0.63	0.55	0.56	0.73
M-283-A1-K-H5a-0000-H5-1	mAbs	NA	IGHV3-73	IGHJ4*02	0.57	0.57	0.54	0.56	0.62	0.57	0.59	0.52	0.53	0.53	0.54	0.58	0.57	0.53	0.53	0.56	0.54	0.57	0.56	0.56	0.54	0.56	0.54	0.59	0.56	0.58	0.59	0.57	0.53	0.53	0.6	0.55	0.56	0.49	0.49	0.5	0.46	0.57	0.44	0.64	0.58	0.6	0.54	0.54	0.7
M-930-G1-L-H12-0000-H2-1	mAbs	NA	IGHV3-73	IGHJ4*02	0.57	0.57	0.53	0.56	0.6	0.57	0.58	0.53	0.53	0.52	0.54	0.57	0.56	0.52	0.52	0.56	0.54	0.57	0.56	0.56	0.54	0.55	0.53	0.6	0.54	0.59	0.58	0.59	0.55	0.52	0.63	0.57	0.57	0.48	0.48	0.5	0.44	0.58	0.45	0.65	0.56	0.6	0.56	0.56	0.71
M-418-G1-K-H8a-0000-H8-1	mAbs	NA	IGHV3-73	IGHJ5*02	0.59	0.58	0.54	0.58	0.59	0.58	0.59	0.51	0.53	0.52	0.56	0.57	0.56	0.52	0.52	0.58	0.56	0.58	0.58	0.56	0.56	0.56	0.54	0.6	0.56	0.58	0.59	0.59	0.55	0.53	0.62	0.56	0.57	0.48	0.48	0.5	0.44	0.59	0.46	0.66	0.58	0.65	0.56	0.58	0.75
M-2839-M-K-H12-0000-H2-1	mAbs	NA	IGHV3-74	IGHJ3*02	0.6	0.58	0.55	0.57	0.6	0.58	0.6	0.52	0.51	0.51	0.57	0.59	0.57	0.53	0.53	0.57	0.54	0.58	0.57	0.58	0.58	0.57	0.54	0.59	0.59	0.62	0.59	0.6	0.56	0.56	0.63	0.57	0.59	0.51	0.49	0.54	0.47	0.59	0.48	0.64	0.62	0.67	0.57	0.61	0.79
M-3444-M-L-H12-0000-H2-1	mAbs	NA	IGHV3-74	IGHJ3*02	0.6	0.58	0.56	0.56	0.57	0.58	0.6	0.49	0.5	0.49	0.57	0.57	0.56	0.53	0.53	0.56	0.54	0.57	0.56	0.56	0.56	0.57	0.56	0.56	0.55	0.6	0.58	0.59	0.54	0.57	0.62	0.56	0.58	0.5	0.49	0.52	0.47	0.58	0.47	0.63	0.61	0.68	0.57	0.59	0.78
M-1973-M-K-H11-0000-H1-1	mAbs	NA	IGHV3-74	IGHJ4*02	0.59	0.59	0.56	0.58	0.62	0.59	0.6	0.53	0.53	0.54	0.56	0.6	0.58	0.54	0.54	0.58	0.55	0.59	0.58	0.59	0.57	0.56	0.55	0.6	0.59	0.61	0.6	0.6	0.56	0.55	0.64	0.58	0.59	0.51	0.5	0.53	0.48	0.62	0.5	0.65	0.61	0.67	0.57	0.6	0.77
M-299-A1-L-H5a-0000-H5-1	mAbs	NA	IGHV3-74	IGHJ4*02	0.59	0.6	0.56	0.57	0.62	0.6	0.6	0.51	0.51	0.5	0.57	0.59	0.59	0.53	0.53	0.57	0.55	0.57	0.57	0.59	0.57	0.57	0.55	0.6	0.56	0.6	0.6	0.6	0.54	0.54	0.63	0.58	0.57	0.53	0.51	0.53	0.49	0.59	0.47	0.66	0.6	0.66	0.6	0.63	0.75
M-3730-A2-K-H12-0000-H2-1	mAbs	NA	IGHV3-74	IGHJ4*02	0.57	0.56	0.53	0.54	0.59	0.56	0.58	0.49	0.5	0.5	0.54	0.57	0.56	0.51	0.51	0.54	0.53	0.55	0.54	0.57	0.56	0.54	0.52	0.58	0.54	0.59	0.6	0.56	0.51	0.53	0.63	0.55	0.55	0.51	0.5	0.51	0.46	0.59	0.46	0.65	0.59	0.66	0.56	0.59	0.77
M-4572-A2-L-H12-0000-H2-1	mAbs	NA	IGHV3-74	IGHJ4*02	0.57	0.59	0.55	0.55	0.6	0.59	0.59	0.51	0.5	0.51	0.57	0.57	0.56	0.53	0.53	0.55	0.53	0.56	0.55	0.57	0.57	0.57	0.54	0.59	0.56	0.6	0.6	0.59	0.53	0.56	0.64	0.57	0.58	0.5	0.49	0.53	0.47	0.59	0.46	0.66	0.62	0.68	0.58	0.6	0.75
M-4588-M-K-H12-0000-H2-1	mAbs	NA	IGHV3-74	IGHJ4*02	0.57	0.59	0.55	0.57	0.6	0.59	0.6	0.51	0.51	0.51	0.56	0.58	0.56	0.53	0.53	0.57	0.54	0.58	0.57	0.57	0.57	0.56	0.54	0.59	0.57	0.6	0.59	0.59	0.54	0.54	0.64	0.57	0.57	0.5	0.49	0.52	0.47	0.59	0.49	0.66	0.6	0.69	0.57	0.62	0.77
M-4656-A1-L-H11-0000-H1-1	mAbs	NA	IGHV3-74	IGHJ4*02	0.57	0.56	0.53	0.56	0.6	0.56	0.58	0.49	0.5	0.48	0.54	0.58	0.57	0.52	0.52	0.56	0.53	0.56	0.56	0.54	0.54	0.55	0.53	0.59	0.55	0.59	0.57	0.57	0.53	0.54	0.63	0.56	0.57	0.49	0.47	0.51	0.46	0.59	0.47	0.66	0.62	0.66	0.57	0.59	0.76
M-506-G1-L-H12-0000-H2-1	mAbs	NA	IGHV3-74	IGHJ4*02	0.58	0.58	0.54	0.56	0.6	0.58	0.59	0.5	0.5	0.5	0.56	0.58	0.57	0.54	0.54	0.56	0.54	0.57	0.56	0.58	0.57	0.57	0.54	0.58	0.56	0.62	0.58	0.59	0.56	0.55	0.64	0.57	0.56	0.53	0.52	0.54	0.5	0.58	0.47	0.67	0.6	0.66	0.59	0.57	0.75
M-614-G2-L-H3d-0000-H3-1	mAbs	NA	IGHV3-74	IGHJ4*02	0.57	0.57	0.56	0.56	0.58	0.57	0.6	0.51	0.52	0.54	0.56	0.58	0.56	0.52	0.52	0.56	0.55	0.57	0.56	0.57	0.58	0.56	0.55	0.59	0.56	0.59	0.6	0.6	0.54	0.55	0.63	0.58	0.56	0.49	0.49	0.5	0.47	0.59	0.47	0.62	0.62	0.68	0.54	0.61	0.78
M-702-M-K-H11-0000-H1-1	mAbs	NA	IGHV3-74	IGHJ4*02	0.59	0.57	0.53	0.56	0.59	0.57	0.59	0.5	0.5	0.5	0.55	0.59	0.57	0.52	0.52	0.56	0.53	0.56	0.56	0.56	0.56	0.56	0.53	0.6	0.57	0.62	0.6	0.58	0.56	0.55	0.63	0.56	0.57	0.5	0.49	0.52	0.47	0.59	0.47	0.65	0.61	0.69	0.57	0.6	0.78
M-4545-A2-K-H11-0000-H1-1	mAbs	NA	IGHV3-74	IGHJ4*02,IGHJ5*02	0.57	0.61	0.57	0.57	0.61	0.61	0.62	0.52	0.53	0.53	0.57	0.6	0.58	0.53	0.53	0.57	0.55	0.58	0.57	0.58	0.57	0.56	0.56	0.62	0.58	0.62	0.6	0.59	0.54	0.55	0.64	0.58	0.57	0.5	0.48	0.53	0.46	0.58	0.47	0.66	0.62	0.69	0.57	0.62	0.77
M-2679-A1-K-H12-0000-H2-1	mAbs	NA	IGHV3-74	IGHJ5*02	0.56	0.6	0.57	0.56	0.6	0.6	0.62	0.49	0.51	0.51	0.58	0.58	0.58	0.54	0.54	0.57	0.54	0.57	0.57	0.57	0.56	0.56	0.57	0.58	0.55	0.59	0.57	0.59	0.51	0.51	0.6	0.56	0.55	0.52	0.51	0.54	0.49	0.57	0.47	0.62	0.6	0.65	0.58	0.6	0.76
M-1695-M-K-H12-0000-H2-1	mAbs	NA	IGHV3-74	IGHJ6*02	0.57	0.53	0.53	0.54	0.54	0.53	0.55	0.46	0.47	0.47	0.53	0.56	0.54	0.5	0.5	0.54	0.51	0.54	0.54	0.54	0.54	0.54	0.52	0.56	0.54	0.56	0.55	0.57	0.55	0.54	0.6	0.53	0.54	0.5	0.49	0.54	0.47	0.6	0.48	0.61	0.62	0.68	0.57	0.6	0.76
M-442-M-K-H3d-0000-H3-1	mAbs	NA	IGHV3-9	IGHJ2*01	0.59	0.56	0.54	0.53	0.57	0.56	0.58	0.5	0.51	0.51	0.54	0.56	0.54	0.54	0.54	0.53	0.51	0.54	0.53	0.59	0.57	0.54	0.54	0.56	0.55	0.57	0.57	0.57	0.54	0.56	0.61	0.57	0.59	0.53	0.52	0.54	0.5	0.59	0.51	0.62	0.63	0.68	0.57	0.64	0.8
M-8-M-L-H10-0000-H10-1	mAbs	NA	IGHV3-9	IGHJ2*01	0.58	0.59	0.55	0.56	0.61	0.59	0.61	0.51	0.51	0.51	0.55	0.62	0.6	0.56	0.56	0.56	0.53	0.56	0.56	0.6	0.58	0.58	0.55	0.6	0.57	0.6	0.6	0.6	0.54	0.56	0.62	0.58	0.59	0.51	0.5	0.52	0.47	0.58	0.5	0.65	0.63	0.69	0.57	0.63	0.82
M-152-A1-L-H5a-0000-H5-1	mAbs	NA	IGHV3-9	IGHJ3*02	0.59	0.59	0.55	0.57	0.6	0.59	0.6	0.51	0.52	0.51	0.56	0.59	0.57	0.53	0.53	0.57	0.55	0.58	0.57	0.6	0.57	0.58	0.55	0.59	0.57	0.58	0.6	0.59	0.53	0.56	0.62	0.59	0.6	0.54	0.53	0.54	0.51	0.59	0.5	0.65	0.59	0.65	0.56	0.62	0.8
M-238-M-K-H8a-0000-H8-1	mAbs	NA	IGHV3-9	IGHJ3*02	0.6	0.54	0.53	0.53	0.56	0.54	0.56	0.49	0.5	0.49	0.54	0.54	0.53	0.51	0.51	0.53	0.5	0.53	0.53	0.56	0.55	0.54	0.53	0.55	0.54	0.55	0.56	0.57	0.53	0.56	0.59	0.55	0.57	0.5	0.49	0.53	0.46	0.59	0.49	0.61	0.61	0.69	0.57	0.64	0.77
M-2532-A1-K-H11-0000-H1-1	mAbs	NA	IGHV3-9	IGHJ3*02	0.58	0.53	0.51	0.5	0.53	0.53	0.54	0.47	0.49	0.46	0.53	0.53	0.51	0.49	0.49	0.5	0.48	0.5	0.5	0.54	0.52	0.53	0.51	0.53	0.53	0.53	0.54	0.56	0.52	0.53	0.57	0.53	0.55	0.5	0.49	0.5	0.46	0.56	0.45	0.59	0.6	0.65	0.56	0.58	0.72
M-151-M-K-H6a-0000-H6-1	mAbs	NA	IGHV3-9	IGHJ4*02	0.59	0.57	0.54	0.56	0.6	0.57	0.59	0.52	0.51	0.51	0.55	0.57	0.56	0.53	0.53	0.56	0.53	0.56	0.56	0.59	0.57	0.56	0.54	0.59	0.57	0.58	0.6	0.59	0.53	0.57	0.63	0.57	0.6	0.51	0.5	0.53	0.48	0.6	0.49	0.64	0.62	0.68	0.57	0.64	0.79
M-1726-G2-L-H11-0000-H1-1	mAbs	NA	IGHV3-9	IGHJ4*02	0.56	0.57	0.55	0.54	0.59	0.57	0.58	0.51	0.5	0.5	0.55	0.57	0.55	0.52	0.52	0.54	0.51	0.54	0.54	0.58	0.57	0.57	0.54	0.57	0.57	0.6	0.58	0.59	0.52	0.56	0.6	0.56	0.59	0.53	0.51	0.53	0.49	0.58	0.48	0.63	0.62	0.67	0.59	0.65	0.78
M-2974-M-L-H12-0000-H2-1	mAbs	NA	IGHV3-9	IGHJ4*02	0.6	0.57	0.54	0.56	0.6	0.57	0.59	0.53	0.53	0.52	0.55	0.59	0.57	0.54	0.53	0.56	0.53	0.56	0.56	0.6	0.59	0.58	0.54	0.59	0.57	0.59	0.6	0.6	0.54	0.57	0.63	0.58	0.6	0.51	0.5	0.53	0.48	0.59	0.49	0.65	0.62	0.69	0.57	0.63	0.8
M-3912-A2-L-H12-0000-H2-1	mAbs	NA	IGHV3-9	IGHJ4*02	0.57	0.59	0.54	0.57	0.6	0.59	0.6	0.52	0.53	0.53	0.56	0.57	0.55	0.54	0.54	0.57	0.56	0.58	0.57	0.6	0.58	0.57	0.54	0.59	0.59	0.6	0.6	0.6	0.55	0.55	0.61	0.59	0.59	0.52	0.52	0.52	0.5	0.57	0.47	0.63	0.6	0.68	0.55	0.62	0.78
M-4434-M-L-H12-0000-H2-1	mAbs	NA	IGHV3-9	IGHJ4*02	0.57	0.56	0.53	0.54	0.57	0.56	0.57	0.53	0.52	0.53	0.54	0.56	0.54	0.52	0.52	0.54	0.52	0.54	0.54	0.58	0.57	0.56	0.53	0.59	0.57	0.58	0.59	0.59	0.52	0.56	0.62	0.57	0.58	0.5	0.49	0.53	0.47	0.57	0.48	0.62	0.6	0.67	0.56	0.62	0.77
M-4083-A2-K-H12-0000-H2-1	mAbs	NA	IGHV3-9	IGHJ4*02,IGHJ5*01,IGHJ5*02	0.59	0.59	0.55	0.57	0.6	0.59	0.59	0.54	0.53	0.53	0.56	0.61	0.58	0.53	0.53	0.57	0.54	0.57	0.57	0.62	0.6	0.59	0.55	0.61	0.6	0.64	0.6	0.62	0.54	0.59	0.63	0.59	0.6	0.54	0.53	0.54	0.5	0.62	0.49	0.65	0.62	0.66	0.56	0.63	0.81
M-1819-G1-K-H12-0000-H2-1	mAbs	NA	IGHV3-9	IGHJ5*02	0.56	0.57	0.54	0.53	0.59	0.57	0.59	0.53	0.53	0.53	0.55	0.57	0.55	0.51	0.51	0.53	0.51	0.54	0.53	0.59	0.56	0.54	0.54	0.59	0.56	0.6	0.59	0.57	0.5	0.55	0.58	0.57	0.59	0.51	0.5	0.51	0.48	0.57	0.49	0.62	0.61	0.66	0.56	0.62	0.78
M-224-M-K-H4a-0000-H4-1	mAbs	NA	IGHV3-9	IGHJ6*02	0.57	0.57	0.53	0.56	0.6	0.57	0.59	0.52	0.52	0.51	0.54	0.6	0.58	0.53	0.53	0.56	0.53	0.56	0.56	0.59	0.57	0.57	0.53	0.6	0.58	0.6	0.6	0.6	0.55	0.55	0.62	0.58	0.58	0.52	0.51	0.54	0.49	0.58	0.48	0.65	0.61	0.67	0.55	0.63	0.82
M-177-D-K-H3d-0000-H3-1	mAbs	NA	IGHV3-9	IGHJ6*03	0.57	0.55	0.53	0.53	0.56	0.55	0.57	0.5	0.5	0.5	0.54	0.57	0.54	0.51	0.51	0.53	0.5	0.53	0.53	0.57	0.56	0.55	0.53	0.56	0.54	0.56	0.56	0.57	0.57	0.56	0.59	0.56	0.57	0.53	0.53	0.56	0.5	0.58	0.48	0.61	0.62	0.67	0.57	0.62	0.8
M-27-A1-L-H11-0000-H1-1	mAbs	NA	IGHV3-9	IGHJ6*03	0.56	0.59	0.54	0.54	0.61	0.59	0.59	0.5	0.5	0.49	0.54	0.57	0.56	0.51	0.51	0.54	0.52	0.54	0.54	0.59	0.57	0.58	0.54	0.57	0.57	0.58	0.57	0.58	0.56	0.53	0.59	0.57	0.56	0.54	0.53	0.54	0.5	0.54	0.48	0.62	0.62	0.65	0.56	0.6	0.78
M-2210-M-L-H11-0000-H1-1	mAbs	NA	IGHV4-30-2	IGHJ4*02	0.49	0.54	0.49	0.53	0.5	0.54	0.53	0.47	0.48	0.47	0.51	0.52	0.51	0.48	0.48	0.52	0.51	0.53	0.52	0.52	0.5	0.5	0.49	0.51	0.55	0.52	0.52	0.52	0.5	0.47	0.53	0.51	0.51	0.44	0.44	0.46	0.44	0.52	0.47	0.57	0.46	0.52	0.47	0.51	0.59
M-356-M-L-H11-0000-H1-1	mAbs	NA	IGHV4-30-2	IGHJ4*02	0.51	0.54	0.5	0.53	0.53	0.54	0.54	0.49	0.49	0.49	0.52	0.56	0.54	0.52	0.53	0.51	0.5	0.53	0.51	0.52	0.51	0.51	0.5	0.53	0.54	0.54	0.54	0.53	0.51	0.5	0.56	0.51	0.53	0.46	0.46	0.47	0.45	0.53	0.48	0.6	0.48	0.55	0.48	0.53	0.62
M-957-M-K-H11-0000-H1-1	mAbs	NA	IGHV4-30-2	IGHJ6*04	0.5	0.53	0.49	0.52	0.51	0.53	0.53	0.47	0.46	0.46	0.5	0.55	0.54	0.49	0.49	0.51	0.5	0.53	0.51	0.51	0.5	0.5	0.49	0.52	0.53	0.52	0.53	0.53	0.51	0.47	0.54	0.51	0.52	0.46	0.46	0.47	0.45	0.51	0.48	0.57	0.47	0.51	0.47	0.51	0.64
M-543-M-L-H10-0000-H10-1	mAbs	NA	IGHV4-30-4	IGHJ3*02	0.54	0.54	0.52	0.51	0.5	0.54	0.55	0.49	0.49	0.47	0.54	0.54	0.53	0.5	0.5	0.51	0.5	0.53	0.52	0.51	0.5	0.51	0.52	0.52	0.54	0.52	0.53	0.53	0.51	0.5	0.55	0.52	0.54	0.46	0.47	0.46	0.46	0.53	0.49	0.59	0.46	0.55	0.47	0.52	0.6
M-154-M-K-H5a-0000-H5-1	mAbs	NA	IGHV4-30-4	IGHJ4*02	0.53	0.52	0.5	0.51	0.5	0.52	0.53	0.5	0.49	0.47	0.52	0.54	0.53	0.49	0.49	0.51	0.49	0.52	0.51	0.52	0.5	0.51	0.5	0.53	0.53	0.52	0.53	0.53	0.53	0.51	0.56	0.51	0.54	0.46	0.46	0.47	0.45	0.54	0.49	0.57	0.47	0.55	0.47	0.52	0.62
M-3187-A2-K-H11-0000-H1-1	mAbs	NA	IGHV4-30-4	IGHJ4*02	0.5	0.52	0.49	0.52	0.51	0.52	0.53	0.45	0.46	0.44	0.5	0.54	0.54	0.47	0.47	0.53	0.51	0.53	0.53	0.5	0.48	0.51	0.49	0.52	0.53	0.52	0.52	0.53	0.49	0.47	0.54	0.53	0.52	0.44	0.45	0.44	0.44	0.5	0.49	0.56	0.46	0.51	0.47	0.54	0.61
M-81-D-L-H8a-0000-H8-1	mAbs	NA	IGHV4-30-4	IGHJ6*02	0.51	0.54	0.5	0.52	0.52	0.54	0.55	0.49	0.48	0.47	0.52	0.57	0.55	0.49	0.49	0.52	0.5	0.53	0.53	0.53	0.51	0.51	0.5	0.56	0.55	0.55	0.54	0.53	0.53	0.49	0.56	0.53	0.53	0.47	0.49	0.49	0.47	0.53	0.48	0.6	0.46	0.53	0.47	0.51	0.65
M-896-G2-K-H11-0000-H1-1	mAbs	NA	IGHV4-30-4	IGHJ6*03	0.49	0.53	0.5	0.52	0.49	0.53	0.54	0.47	0.47	0.46	0.51	0.54	0.53	0.49	0.49	0.53	0.51	0.54	0.53	0.47	0.49	0.5	0.5	0.53	0.52	0.5	0.51	0.51	0.5	0.46	0.54	0.52	0.51	0.43	0.44	0.43	0.43	0.51	0.47	0.58	0.46	0.51	0.49	0.5	0.62
M-74-M-L-H9-0000-H9-1	mAbs	NA	IGHV4-31	IGHJ2*01	0.52	0.55	0.51	0.52	0.51	0.55	0.56	0.47	0.47	0.47	0.52	0.56	0.55	0.51	0.51	0.52	0.5	0.53	0.53	0.52	0.51	0.51	0.51	0.54	0.54	0.54	0.54	0.53	0.51	0.51	0.57	0.53	0.53	0.46	0.46	0.47	0.45	0.53	0.5	0.61	0.48	0.54	0.5	0.51	0.64
M-108-M-K-H5a-0000-H5-1	mAbs	NA	IGHV4-31	IGHJ4*02	0.54	0.54	0.51	0.52	0.5	0.54	0.54	0.48	0.48	0.47	0.53	0.53	0.52	0.51	0.5	0.52	0.5	0.53	0.53	0.51	0.5	0.51	0.51	0.53	0.54	0.52	0.54	0.54	0.51	0.5	0.57	0.53	0.55	0.45	0.46	0.46	0.44	0.53	0.49	0.59	0.47	0.55	0.47	0.52	0.61
M-2586-G1-K-H12-0000-H2-1	mAbs	NA	IGHV4-31	IGHJ4*02	0.53	0.51	0.5	0.5	0.47	0.51	0.51	0.46	0.47	0.48	0.51	0.53	0.51	0.49	0.49	0.5	0.49	0.51	0.51	0.49	0.48	0.49	0.5	0.5	0.52	0.5	0.52	0.51	0.5	0.5	0.54	0.51	0.54	0.44	0.44	0.46	0.43	0.52	0.5	0.56	0.48	0.56	0.49	0.56	0.59
M-3839-G4-K-H12-0000-H2-1	mAbs	NA	IGHV4-31	IGHJ4*02	0.51	0.51	0.49	0.52	0.5	0.51	0.51	0.46	0.48	0.46	0.51	0.51	0.51	0.5	0.5	0.52	0.5	0.53	0.53	0.5	0.49	0.49	0.49	0.5	0.53	0.5	0.54	0.51	0.5	0.47	0.54	0.5	0.53	0.46	0.46	0.46	0.45	0.53	0.47	0.57	0.47	0.54	0.47	0.53	0.59
M-454-G1-L-H4a-0000-H4-1	mAbs	NA	IGHV4-31	IGHJ4*02	0.5	0.54	0.5	0.51	0.51	0.54	0.53	0.47	0.47	0.46	0.52	0.54	0.54	0.47	0.47	0.53	0.5	0.53	0.53	0.52	0.5	0.5	0.5	0.53	0.54	0.54	0.53	0.52	0.47	0.48	0.56	0.51	0.54	0.44	0.44	0.43	0.44	0.54	0.47	0.59	0.46	0.51	0.46	0.5	0.59
M-4541-G1-L-H12-0000-H2-1	mAbs	NA	IGHV4-31	IGHJ4*02	0.52	0.49	0.49	0.48	0.48	0.49	0.5	0.44	0.46	0.44	0.5	0.5	0.49	0.47	0.47	0.49	0.47	0.49	0.49	0.49	0.49	0.47	0.49	0.48	0.51	0.5	0.5	0.52	0.49	0.51	0.54	0.49	0.52	0.44	0.44	0.46	0.44	0.5	0.47	0.54	0.46	0.53	0.46	0.51	0.57
M-81-M-K-H4a-0000-H4-1	mAbs	NA	IGHV4-31	IGHJ4*02	0.52	0.53	0.51	0.53	0.51	0.53	0.54	0.49	0.47	0.47	0.53	0.54	0.53	0.5	0.5	0.53	0.51	0.54	0.53	0.52	0.51	0.51	0.51	0.53	0.55	0.53	0.55	0.53	0.5	0.5	0.57	0.53	0.53	0.45	0.46	0.46	0.44	0.54	0.5	0.59	0.47	0.55	0.47	0.53	0.62
M-3636-M-K-H12-0000-H2-1	mAbs	NA	IGHV4-31	IGHJ4*02,IGHJ5*02	0.5	0.51	0.51	0.5	0.48	0.51	0.52	0.47	0.47	0.47	0.53	0.51	0.5	0.47	0.47	0.5	0.49	0.51	0.51	0.49	0.48	0.47	0.51	0.5	0.51	0.5	0.51	0.5	0.5	0.47	0.53	0.5	0.54	0.44	0.45	0.45	0.44	0.53	0.48	0.54	0.47	0.52	0.45	0.51	0.59
M-2854-G1-K-H12-0000-H2-1	mAbs	NA	IGHV4-31	IGHJ5*02	0.49	0.48	0.47	0.47	0.47	0.48	0.49	0.43	0.44	0.43	0.49	0.49	0.46	0.47	0.47	0.47	0.46	0.49	0.48	0.46	0.45	0.46	0.47	0.48	0.49	0.47	0.49	0.48	0.47	0.47	0.52	0.49	0.51	0.42	0.43	0.44	0.41	0.51	0.5	0.52	0.48	0.51	0.46	0.53	0.54
M-303-M-K-H7a-0000-H7-1	mAbs	NA	IGHV4-31	IGHJ5*02	0.5	0.54	0.5	0.51	0.5	0.54	0.54	0.47	0.49	0.46	0.52	0.52	0.51	0.48	0.48	0.51	0.5	0.53	0.52	0.51	0.5	0.51	0.5	0.52	0.56	0.53	0.54	0.51	0.49	0.5	0.54	0.51	0.53	0.43	0.44	0.46	0.43	0.52	0.45	0.58	0.46	0.53	0.45	0.49	0.6
M-769-M-L-H12-0000-H2-1	mAbs	NA	IGHV4-31	IGHJ5*02	0.53	0.54	0.51	0.52	0.51	0.54	0.55	0.47	0.47	0.47	0.53	0.56	0.55	0.49	0.49	0.51	0.5	0.53	0.52	0.53	0.52	0.51	0.51	0.55	0.55	0.56	0.54	0.54	0.51	0.5	0.56	0.51	0.53	0.48	0.48	0.47	0.47	0.55	0.49	0.62	0.47	0.54	0.48	0.51	0.63
M-1678-G1-K-H12-0000-H2-1	mAbs	NA	IGHV4-31	IGHJ6*02	0.5	0.53	0.51	0.51	0.5	0.53	0.53	0.47	0.48	0.47	0.53	0.54	0.53	0.49	0.49	0.51	0.49	0.52	0.51	0.51	0.49	0.5	0.51	0.53	0.54	0.53	0.51	0.53	0.51	0.49	0.54	0.5	0.53	0.46	0.47	0.47	0.46	0.52	0.5	0.56	0.47	0.53	0.47	0.52	0.61
M-2747-M-K-H12-0000-H2-1	mAbs	NA	IGHV4-31	IGHJ6*02	0.5	0.53	0.5	0.53	0.5	0.53	0.53	0.48	0.47	0.48	0.52	0.53	0.52	0.49	0.49	0.52	0.5	0.53	0.53	0.51	0.5	0.51	0.5	0.53	0.54	0.52	0.53	0.53	0.53	0.49	0.54	0.51	0.52	0.48	0.49	0.5	0.47	0.52	0.49	0.58	0.47	0.53	0.47	0.51	0.62
M-331-G2-K-H12-0000-H2-1	mAbs	NA	IGHV4-31	IGHJ6*02	0.49	0.5	0.49	0.49	0.47	0.5	0.49	0.46	0.46	0.46	0.5	0.52	0.5	0.47	0.47	0.49	0.46	0.49	0.49	0.5	0.47	0.47	0.49	0.51	0.51	0.49	0.48	0.5	0.5	0.46	0.51	0.5	0.51	0.46	0.47	0.46	0.46	0.52	0.48	0.53	0.46	0.51	0.47	0.5	0.59
M-1496-G1-K-H11-0000-H1-1	mAbs	NA	IGHV4-34	IGHJ4*02	0.5	0.54	0.5	0.52	0.54	0.54	0.53	0.49	0.48	0.46	0.5	0.54	0.54	0.48	0.48	0.52	0.5	0.53	0.52	0.54	0.53	0.53	0.5	0.53	0.56	0.55	0.53	0.53	0.54	0.5	0.56	0.53	0.52	0.47	0.47	0.46	0.44	0.54	0.46	0.62	0.45	0.51	0.49	0.49	0.61
M-2084-M-K-H11-0000-H1-1	mAbs	NA	IGHV4-34	IGHJ4*02	0.51	0.56	0.53	0.55	0.53	0.56	0.55	0.5	0.49	0.49	0.54	0.56	0.55	0.51	0.51	0.55	0.53	0.56	0.56	0.53	0.5	0.5	0.53	0.54	0.58	0.54	0.54	0.52	0.52	0.51	0.57	0.51	0.55	0.47	0.47	0.46	0.45	0.54	0.48	0.6	0.47	0.52	0.49	0.51	0.6
M-210-M-K-H4a-0000-H4-1	mAbs	NA	IGHV4-34	IGHJ4*02	0.5	0.54	0.53	0.51	0.48	0.54	0.54	0.47	0.46	0.46	0.53	0.51	0.51	0.49	0.49	0.51	0.49	0.52	0.51	0.49	0.48	0.49	0.53	0.51	0.53	0.51	0.51	0.51	0.51	0.51	0.56	0.52	0.51	0.45	0.45	0.46	0.43	0.53	0.48	0.56	0.47	0.54	0.47	0.5	0.54
M-2529-G1-K-H11-0000-H1-1	mAbs	NA	IGHV4-34	IGHJ4*02	0.53	0.56	0.54	0.54	0.52	0.56	0.57	0.49	0.47	0.47	0.55	0.54	0.53	0.51	0.51	0.54	0.52	0.55	0.54	0.53	0.51	0.51	0.54	0.52	0.57	0.53	0.56	0.53	0.52	0.51	0.57	0.53	0.54	0.47	0.47	0.48	0.45	0.54	0.49	0.59	0.45	0.54	0.49	0.51	0.59
M-777-M-K-H10-0000-H10-1	mAbs	NA	IGHV4-34	IGHJ4*02	0.52	0.57	0.53	0.57	0.54	0.57	0.57	0.5	0.48	0.48	0.54	0.56	0.55	0.51	0.51	0.57	0.55	0.59	0.58	0.54	0.53	0.53	0.53	0.55	0.58	0.57	0.58	0.55	0.53	0.51	0.6	0.54	0.54	0.47	0.47	0.48	0.45	0.55	0.47	0.62	0.46	0.53	0.49	0.5	0.63
M-29-M-K-H7a-0000-H7-1	mAbs	NA	IGHV4-34	IGHJ4*02,IGHJ5*02	0.53	0.54	0.52	0.56	0.51	0.54	0.55	0.49	0.47	0.48	0.53	0.54	0.53	0.5	0.5	0.56	0.53	0.57	0.56	0.52	0.51	0.51	0.52	0.54	0.56	0.54	0.54	0.53	0.53	0.5	0.59	0.53	0.54	0.47	0.47	0.47	0.44	0.54	0.46	0.62	0.45	0.51	0.49	0.51	0.61
M-79-G2-K-H12-0000-H2-1	mAbs	NA	IGHV4-34	IGHJ4*02,IGHJ5*02	0.5	0.55	0.51	0.51	0.53	0.55	0.56	0.49	0.49	0.47	0.52	0.55	0.56	0.49	0.49	0.51	0.5	0.53	0.52	0.51	0.51	0.49	0.51	0.56	0.54	0.54	0.54	0.51	0.49	0.49	0.57	0.53	0.54	0.44	0.44	0.45	0.41	0.5	0.43	0.59	0.45	0.49	0.5	0.5	0.57
M-719-M-K-H5a-0000-H5-1	mAbs	NA	IGHV4-34	IGHJ5*02	0.54	0.56	0.53	0.56	0.54	0.56	0.57	0.5	0.49	0.48	0.54	0.57	0.56	0.52	0.52	0.56	0.54	0.57	0.57	0.54	0.53	0.53	0.53	0.56	0.59	0.56	0.56	0.56	0.54	0.53	0.6	0.54	0.56	0.47	0.47	0.48	0.45	0.55	0.49	0.62	0.47	0.54	0.49	0.53	0.62
M-879-D-K-H4a-0000-H4-1	mAbs	NA	IGHV4-34	IGHJ5*02	0.53	0.54	0.53	0.54	0.51	0.54	0.55	0.49	0.49	0.47	0.54	0.54	0.54	0.5	0.5	0.54	0.51	0.55	0.54	0.53	0.51	0.51	0.53	0.53	0.56	0.54	0.54	0.53	0.54	0.53	0.57	0.52	0.54	0.47	0.47	0.49	0.44	0.54	0.48	0.6	0.46	0.53	0.5	0.53	0.6
M-2145-M-L-H12-0000-H2-1	mAbs	NA	IGHV4-34	IGHJ6*02	0.52	0.56	0.55	0.55	0.51	0.56	0.56	0.49	0.48	0.47	0.56	0.56	0.55	0.51	0.5	0.55	0.53	0.56	0.56	0.52	0.51	0.53	0.55	0.54	0.56	0.54	0.54	0.54	0.56	0.51	0.57	0.53	0.54	0.5	0.5	0.51	0.47	0.53	0.49	0.6	0.46	0.52	0.49	0.52	0.63
M-1330-D-K-H11-0000-H1-1	mAbs	NA	IGHV4-34	IGHJ6*03	0.51	0.53	0.5	0.52	0.53	0.53	0.56	0.46	0.47	0.47	0.5	0.53	0.53	0.51	0.51	0.52	0.5	0.53	0.53	0.49	0.49	0.51	0.5	0.53	0.56	0.54	0.53	0.52	0.51	0.49	0.56	0.53	0.51	0.44	0.46	0.47	0.42	0.53	0.46	0.6	0.47	0.5	0.5	0.47	0.61
M-1743-A1-K-H11-0000-H1-1	mAbs	NA	IGHV4-38-2	IGHJ1*01	0.5	0.54	0.51	0.53	0.5	0.54	0.54	0.49	0.48	0.47	0.53	0.54	0.53	0.49	0.49	0.53	0.51	0.54	0.54	0.53	0.52	0.51	0.51	0.55	0.56	0.54	0.54	0.53	0.53	0.49	0.55	0.53	0.52	0.46	0.47	0.47	0.45	0.53	0.45	0.59	0.46	0.54	0.48	0.52	0.6
M-1318-M-L-H11-0000-H1-1	mAbs	NA	IGHV4-38-2	IGHJ4*02	0.51	0.54	0.51	0.54	0.52	0.54	0.55	0.49	0.47	0.47	0.52	0.56	0.56	0.5	0.5	0.54	0.53	0.55	0.55	0.53	0.51	0.52	0.51	0.55	0.55	0.53	0.56	0.54	0.51	0.49	0.58	0.54	0.54	0.46	0.46	0.46	0.44	0.53	0.47	0.61	0.49	0.54	0.49	0.52	0.62
M-3164-M-K-H11-0000-H1-1	mAbs	NA	IGHV4-38-2	IGHJ4*02	0.51	0.56	0.53	0.53	0.52	0.56	0.56	0.48	0.48	0.47	0.54	0.56	0.56	0.5	0.5	0.53	0.51	0.54	0.54	0.53	0.52	0.52	0.53	0.54	0.56	0.55	0.56	0.54	0.52	0.51	0.57	0.51	0.54	0.46	0.47	0.47	0.45	0.55	0.48	0.6	0.5	0.56	0.49	0.52	0.62
M-3562-A2-L-H11-0000-H1-1	mAbs	NA	IGHV4-38-2	IGHJ4*02	0.51	0.54	0.53	0.51	0.54	0.54	0.55	0.48	0.49	0.47	0.52	0.54	0.54	0.51	0.51	0.51	0.49	0.51	0.51	0.5	0.47	0.49	0.53	0.53	0.58	0.51	0.51	0.51	0.49	0.48	0.53	0.53	0.53	0.44	0.44	0.46	0.43	0.51	0.47	0.54	0.46	0.53	0.51	0.53	0.57
M-1401-A2-K-H11-0000-H1-1	mAbs	NA	IGHV4-38-2	IGHJ5*02	0.47	0.49	0.49	0.49	0.47	0.49	0.5	0.44	0.45	0.44	0.49	0.49	0.49	0.47	0.47	0.49	0.47	0.5	0.49	0.49	0.47	0.47	0.49	0.49	0.49	0.49	0.5	0.51	0.47	0.47	0.51	0.51	0.52	0.44	0.44	0.47	0.44	0.52	0.46	0.52	0.46	0.53	0.51	0.5	0.55
M-446-M-K-H10-0000-H10-1	mAbs	NA	IGHV4-39	IGHJ1*01	0.5	0.5	0.5	0.48	0.47	0.5	0.51	0.44	0.44	0.44	0.51	0.5	0.49	0.46	0.46	0.47	0.46	0.49	0.48	0.48	0.47	0.48	0.5	0.5	0.53	0.49	0.5	0.5	0.5	0.49	0.52	0.48	0.52	0.42	0.42	0.45	0.41	0.56	0.47	0.54	0.46	0.58	0.5	0.51	0.59
M-2202-M-L-H12-0000-H2-1	mAbs	NA	IGHV4-39	IGHJ2*01	0.51	0.52	0.51	0.5	0.48	0.52	0.53	0.44	0.45	0.44	0.51	0.51	0.51	0.51	0.52	0.5	0.48	0.51	0.5	0.49	0.48	0.48	0.51	0.49	0.53	0.49	0.51	0.51	0.51	0.49	0.53	0.49	0.51	0.46	0.47	0.47	0.46	0.52	0.49	0.56	0.49	0.56	0.51	0.53	0.59
M-11-M-K-H6a-0000-H6-1	mAbs	NA	IGHV4-39	IGHJ4*02	0.52	0.53	0.51	0.51	0.5	0.53	0.53	0.47	0.47	0.47	0.52	0.53	0.52	0.49	0.49	0.51	0.5	0.53	0.52	0.51	0.5	0.5	0.51	0.52	0.54	0.51	0.53	0.53	0.51	0.51	0.57	0.51	0.54	0.45	0.46	0.47	0.44	0.53	0.47	0.58	0.49	0.54	0.49	0.51	0.6
M-1139-G2-K-H12-0000-H2-1	mAbs	NA	IGHV4-39	IGHJ4*02	0.51	0.53	0.53	0.51	0.49	0.53	0.54	0.47	0.46	0.46	0.54	0.52	0.51	0.48	0.47	0.51	0.49	0.52	0.51	0.5	0.49	0.49	0.53	0.52	0.53	0.51	0.52	0.52	0.52	0.49	0.55	0.5	0.53	0.46	0.47	0.46	0.46	0.53	0.47	0.57	0.47	0.55	0.49	0.51	0.59
M-244-G1-K-H12-0000-H2-1	mAbs	NA	IGHV4-39	IGHJ4*02	0.52	0.53	0.54	0.51	0.5	0.53	0.54	0.47	0.49	0.48	0.53	0.54	0.52	0.5	0.5	0.51	0.5	0.53	0.52	0.51	0.5	0.5	0.54	0.53	0.53	0.51	0.53	0.54	0.51	0.5	0.56	0.53	0.56	0.45	0.46	0.47	0.44	0.53	0.47	0.57	0.47	0.54	0.5	0.51	0.6
M-2497-G1-L-H12-0000-H2-1	mAbs	NA	IGHV4-39	IGHJ4*02	0.49	0.5	0.49	0.49	0.47	0.5	0.51	0.46	0.46	0.44	0.5	0.52	0.51	0.47	0.47	0.5	0.47	0.5	0.5	0.5	0.5	0.49	0.49	0.5	0.51	0.49	0.51	0.53	0.5	0.51	0.54	0.5	0.53	0.44	0.46	0.46	0.45	0.53	0.48	0.54	0.47	0.53	0.49	0.51	0.59
M-252-M-L-H6a-0000-H6-1	mAbs	NA	IGHV4-39	IGHJ4*02	0.52	0.51	0.51	0.5	0.48	0.51	0.52	0.47	0.46	0.46	0.52	0.51	0.51	0.47	0.47	0.5	0.48	0.51	0.5	0.5	0.49	0.49	0.51	0.51	0.52	0.5	0.51	0.51	0.51	0.49	0.55	0.5	0.53	0.44	0.45	0.47	0.44	0.53	0.47	0.56	0.49	0.54	0.48	0.52	0.59
M-2604-M-L-H12-0000-H2-1	mAbs	NA	IGHV4-39	IGHJ4*02	0.51	0.54	0.51	0.51	0.53	0.54	0.54	0.49	0.49	0.47	0.52	0.53	0.53	0.49	0.5	0.51	0.5	0.52	0.52	0.52	0.49	0.5	0.51	0.53	0.54	0.53	0.51	0.51	0.52	0.48	0.54	0.5	0.53	0.45	0.46	0.45	0.45	0.54	0.49	0.59	0.49	0.52	0.48	0.5	0.6
M-3685-M-L-H12-0000-H2-1	mAbs	NA	IGHV4-39	IGHJ4*02	0.51	0.52	0.5	0.51	0.49	0.52	0.53	0.47	0.46	0.46	0.51	0.52	0.51	0.49	0.49	0.51	0.49	0.53	0.52	0.5	0.5	0.5	0.5	0.53	0.53	0.5	0.52	0.53	0.5	0.5	0.55	0.51	0.53	0.45	0.46	0.46	0.44	0.51	0.45	0.58	0.47	0.53	0.47	0.51	0.59
M-562-A2-K-H11-0000-H1-1	mAbs	NA	IGHV4-39	IGHJ4*02	0.51	0.53	0.5	0.51	0.51	0.53	0.53	0.5	0.49	0.49	0.51	0.53	0.51	0.5	0.5	0.51	0.49	0.52	0.51	0.53	0.51	0.5	0.5	0.53	0.53	0.52	0.52	0.53	0.5	0.5	0.56	0.53	0.53	0.46	0.47	0.47	0.46	0.53	0.5	0.56	0.49	0.54	0.46	0.52	0.61
M-577-M-L-H3d-0000-H3-1	mAbs	NA	IGHV4-39	IGHJ4*02	0.5	0.53	0.5	0.51	0.5	0.53	0.54	0.47	0.46	0.46	0.51	0.53	0.53	0.47	0.47	0.51	0.49	0.52	0.51	0.51	0.5	0.5	0.5	0.54	0.53	0.53	0.53	0.52	0.49	0.47	0.55	0.5	0.51	0.44	0.44	0.45	0.43	0.52	0.45	0.61	0.46	0.53	0.49	0.5	0.61
M-894-M-L-H4a-0000-H4-1	mAbs	NA	IGHV4-39	IGHJ4*02	0.51	0.54	0.51	0.52	0.51	0.54	0.54	0.48	0.47	0.47	0.52	0.55	0.54	0.49	0.49	0.52	0.5	0.53	0.53	0.53	0.51	0.51	0.51	0.54	0.55	0.54	0.54	0.54	0.51	0.49	0.57	0.51	0.53	0.45	0.46	0.46	0.44	0.53	0.47	0.6	0.49	0.54	0.49	0.51	0.62
M-32-M-L-H3d-0000-H3-1	mAbs	NA	IGHV4-39	IGHJ4*02,IGHJ5*02	0.51	0.54	0.5	0.53	0.5	0.54	0.54	0.47	0.47	0.47	0.51	0.54	0.53	0.48	0.48	0.53	0.51	0.54	0.53	0.52	0.51	0.5	0.5	0.54	0.54	0.53	0.54	0.53	0.5	0.5	0.56	0.51	0.52	0.44	0.45	0.46	0.44	0.53	0.47	0.59	0.48	0.54	0.48	0.51	0.62
M-674-G1-L-H12-0000-H2-1	mAbs	NA	IGHV4-39	IGHJ4*02,IGHJ5*02	0.49	0.54	0.5	0.51	0.51	0.54	0.54	0.46	0.45	0.45	0.51	0.53	0.53	0.49	0.49	0.51	0.49	0.51	0.51	0.5	0.49	0.5	0.5	0.53	0.52	0.51	0.53	0.51	0.49	0.46	0.54	0.5	0.52	0.44	0.44	0.46	0.43	0.51	0.46	0.57	0.43	0.51	0.48	0.51	0.57
M-1682-G2-K-H12-0000-H2-1	mAbs	NA	IGHV4-39	IGHJ5*02	0.51	0.56	0.52	0.54	0.51	0.56	0.56	0.48	0.49	0.48	0.53	0.55	0.55	0.5	0.5	0.54	0.52	0.55	0.54	0.54	0.53	0.52	0.52	0.56	0.56	0.55	0.53	0.54	0.5	0.49	0.56	0.51	0.53	0.46	0.46	0.48	0.46	0.53	0.45	0.59	0.49	0.54	0.49	0.5	0.62
M-217-M-L-H5a-0000-H5-1	mAbs	NA	IGHV4-39	IGHJ5*02	0.53	0.53	0.51	0.52	0.5	0.53	0.54	0.47	0.47	0.47	0.52	0.53	0.53	0.49	0.5	0.52	0.5	0.53	0.53	0.53	0.51	0.51	0.51	0.53	0.54	0.52	0.54	0.55	0.51	0.5	0.56	0.51	0.54	0.46	0.46	0.47	0.45	0.53	0.47	0.6	0.48	0.54	0.49	0.51	0.6
M-2255-M-L-H11-0000-H1-1	mAbs	NA	IGHV4-39	IGHJ5*02	0.51	0.54	0.51	0.52	0.51	0.54	0.54	0.48	0.48	0.47	0.52	0.54	0.54	0.49	0.49	0.52	0.5	0.53	0.53	0.53	0.52	0.51	0.51	0.53	0.55	0.52	0.53	0.54	0.52	0.49	0.56	0.52	0.53	0.45	0.46	0.47	0.44	0.53	0.47	0.59	0.48	0.54	0.5	0.52	0.62
M-3758-M-K-H12-0000-H2-1	mAbs	NA	IGHV4-39	IGHJ5*02	0.51	0.53	0.5	0.51	0.5	0.53	0.53	0.46	0.46	0.46	0.5	0.54	0.53	0.48	0.48	0.51	0.5	0.52	0.51	0.51	0.5	0.49	0.5	0.54	0.53	0.53	0.52	0.51	0.49	0.49	0.54	0.5	0.51	0.45	0.46	0.47	0.44	0.51	0.46	0.59	0.46	0.54	0.48	0.51	0.6
M-4652-M-K-H11-0000-H1-1	mAbs	NA	IGHV4-39	IGHJ5*02	0.5	0.53	0.52	0.49	0.5	0.53	0.53	0.47	0.48	0.48	0.53	0.52	0.51	0.49	0.49	0.49	0.47	0.5	0.5	0.52	0.5	0.49	0.52	0.51	0.52	0.5	0.53	0.51	0.51	0.49	0.54	0.5	0.54	0.46	0.47	0.47	0.46	0.51	0.47	0.56	0.46	0.56	0.47	0.51	0.57
M-989-M-K-H11-0000-H1-1	mAbs	NA	IGHV4-39	IGHJ5*02	0.5	0.54	0.5	0.52	0.5	0.54	0.54	0.47	0.46	0.44	0.52	0.54	0.53	0.49	0.49	0.52	0.5	0.53	0.53	0.51	0.5	0.51	0.5	0.54	0.55	0.5	0.52	0.54	0.5	0.47	0.55	0.52	0.52	0.46	0.46	0.48	0.45	0.51	0.47	0.58	0.47	0.54	0.51	0.53	0.62
M-3293-G1-K-H12-0000-H2-1	mAbs	NA	IGHV4-39	IGHJ6*02	0.5	0.5	0.5	0.5	0.47	0.5	0.51	0.44	0.44	0.43	0.51	0.52	0.52	0.46	0.46	0.5	0.47	0.51	0.5	0.5	0.49	0.5	0.5	0.53	0.51	0.5	0.49	0.52	0.53	0.46	0.53	0.5	0.52	0.47	0.47	0.49	0.46	0.51	0.46	0.54	0.47	0.53	0.51	0.53	0.6
M-3367-M-K-H12-0000-H2-1	mAbs	NA	IGHV4-39	IGHJ6*02	0.51	0.56	0.52	0.52	0.51	0.56	0.57	0.46	0.47	0.44	0.53	0.54	0.54	0.49	0.49	0.53	0.5	0.54	0.53	0.51	0.5	0.53	0.52	0.54	0.54	0.52	0.54	0.54	0.54	0.48	0.54	0.51	0.51	0.46	0.48	0.49	0.46	0.51	0.47	0.58	0.48	0.53	0.48	0.51	0.62
M-667-M-K-H4a-0000-H4-1	mAbs	NA	IGHV4-39	IGHJ6*02	0.51	0.54	0.5	0.52	0.51	0.54	0.54	0.47	0.47	0.46	0.51	0.56	0.54	0.49	0.49	0.52	0.5	0.53	0.53	0.51	0.51	0.52	0.5	0.56	0.54	0.53	0.53	0.54	0.54	0.49	0.56	0.51	0.52	0.47	0.48	0.49	0.46	0.52	0.47	0.6	0.47	0.54	0.49	0.51	0.64
M-469-M-L-H5a-0000-H5-1	mAbs	NA	IGHV4-39	IGHJ6*03	0.51	0.54	0.5	0.51	0.5	0.54	0.54	0.47	0.46	0.46	0.51	0.56	0.55	0.49	0.49	0.51	0.5	0.53	0.52	0.51	0.51	0.51	0.5	0.54	0.54	0.53	0.53	0.53	0.54	0.48	0.55	0.51	0.52	0.47	0.48	0.49	0.46	0.51	0.47	0.6	0.47	0.53	0.49	0.5	0.65
M-1714-M-K-H11-0000-H1-1	mAbs	NA	IGHV4-4	IGHJ3*02	0.56	0.55	0.54	0.53	0.52	0.55	0.57	0.49	0.51	0.5	0.54	0.55	0.54	0.52	0.53	0.53	0.51	0.54	0.54	0.53	0.52	0.53	0.54	0.54	0.57	0.54	0.53	0.56	0.51	0.51	0.57	0.53	0.54	0.47	0.47	0.48	0.45	0.54	0.47	0.6	0.47	0.54	0.48	0.51	0.6
M-3998-G1-K-H11-0000-H1-1	mAbs	NA	IGHV4-4	IGHJ3*02	0.47	0.49	0.48	0.49	0.46	0.49	0.49	0.43	0.44	0.43	0.49	0.46	0.47	0.44	0.45	0.48	0.46	0.49	0.48	0.47	0.46	0.46	0.48	0.47	0.5	0.48	0.46	0.47	0.49	0.46	0.47	0.46	0.47	0.43	0.43	0.46	0.41	0.52	0.45	0.51	0.49	0.5	0.49	0.51	0.57
M-1493-G2-K-H12-0000-H2-1	mAbs	NA	IGHV4-4	IGHJ4*02	0.52	0.56	0.53	0.53	0.53	0.56	0.57	0.49	0.5	0.47	0.52	0.57	0.58	0.51	0.51	0.52	0.51	0.53	0.53	0.53	0.51	0.51	0.53	0.56	0.56	0.55	0.55	0.54	0.51	0.5	0.57	0.53	0.54	0.46	0.46	0.46	0.44	0.53	0.47	0.6	0.48	0.53	0.53	0.51	0.62
M-304-M-L-H4a-0000-H4-1	mAbs	NA	IGHV4-4	IGHJ4*02	0.53	0.54	0.51	0.53	0.53	0.54	0.56	0.5	0.51	0.5	0.53	0.54	0.54	0.51	0.51	0.53	0.51	0.54	0.53	0.53	0.51	0.52	0.51	0.53	0.56	0.54	0.54	0.54	0.53	0.5	0.57	0.53	0.53	0.45	0.44	0.47	0.44	0.56	0.48	0.59	0.5	0.56	0.49	0.53	0.64
M-352-M-K-H10-0000-H10-1	mAbs	NA	IGHV4-4	IGHJ4*02	0.53	0.56	0.53	0.53	0.53	0.56	0.57	0.5	0.5	0.49	0.53	0.56	0.56	0.5	0.5	0.53	0.51	0.54	0.54	0.53	0.52	0.52	0.53	0.57	0.57	0.56	0.55	0.54	0.51	0.51	0.59	0.53	0.54	0.45	0.46	0.46	0.43	0.54	0.46	0.6	0.48	0.54	0.48	0.52	0.63
M-3882-A1-K-H12-0000-H2-1	mAbs	NA	IGHV4-4	IGHJ4*02	0.5	0.53	0.51	0.52	0.53	0.53	0.56	0.47	0.49	0.48	0.51	0.53	0.53	0.5	0.5	0.51	0.5	0.53	0.51	0.5	0.49	0.5	0.51	0.56	0.54	0.53	0.53	0.52	0.49	0.5	0.56	0.53	0.53	0.44	0.43	0.45	0.43	0.54	0.46	0.57	0.46	0.51	0.48	0.51	0.6
M-591-D-K-H3d-0000-H3-1	mAbs	NA	IGHV4-4	IGHJ4*02	0.51	0.56	0.52	0.54	0.53	0.56	0.56	0.49	0.49	0.49	0.53	0.56	0.55	0.5	0.5	0.54	0.53	0.56	0.55	0.53	0.52	0.51	0.52	0.57	0.57	0.57	0.55	0.53	0.5	0.49	0.59	0.52	0.53	0.46	0.46	0.47	0.44	0.55	0.45	0.61	0.47	0.54	0.47	0.51	0.63
M-95-M-L-H7a-0000-H7-1	mAbs	NA	IGHV4-4	IGHJ6*02	0.52	0.54	0.51	0.54	0.53	0.54	0.56	0.49	0.5	0.49	0.52	0.57	0.56	0.51	0.51	0.53	0.51	0.54	0.53	0.52	0.51	0.53	0.51	0.56	0.56	0.56	0.54	0.54	0.54	0.5	0.57	0.53	0.53	0.47	0.47	0.49	0.46	0.54	0.47	0.6	0.5	0.54	0.49	0.53	0.66
M-363-M-K-H6a-0000-H6-1	mAbs	NA	IGHV4-59	IGHJ3*02	0.56	0.54	0.53	0.54	0.5	0.54	0.54	0.48	0.49	0.48	0.53	0.54	0.53	0.5	0.5	0.54	0.53	0.55	0.55	0.51	0.5	0.51	0.53	0.53	0.55	0.52	0.53	0.53	0.53	0.51	0.56	0.51	0.56	0.46	0.47	0.49	0.44	0.54	0.49	0.59	0.49	0.54	0.5	0.54	0.62
M-611-M-K-H5a-0000-H5-1	mAbs	NA	IGHV4-59	IGHJ3*02	0.55	0.56	0.53	0.56	0.52	0.56	0.57	0.49	0.5	0.49	0.54	0.56	0.56	0.51	0.52	0.56	0.54	0.57	0.56	0.54	0.53	0.54	0.53	0.55	0.57	0.54	0.55	0.56	0.53	0.51	0.59	0.54	0.55	0.46	0.47	0.47	0.44	0.54	0.48	0.61	0.49	0.54	0.5	0.53	0.63
M-658-M-K-H4a-0000-H4-1	mAbs	NA	IGHV4-59	IGHJ3*02	0.56	0.54	0.53	0.53	0.5	0.54	0.55	0.48	0.49	0.48	0.54	0.54	0.53	0.5	0.5	0.53	0.51	0.54	0.53	0.51	0.5	0.51	0.53	0.53	0.55	0.53	0.53	0.53	0.53	0.51	0.56	0.51	0.54	0.46	0.46	0.48	0.44	0.54	0.48	0.59	0.49	0.54	0.5	0.53	0.62
M-2552-M-K-H12-0000-H2-1	mAbs	NA	IGHV4-59	IGHJ4*01	0.54	0.56	0.53	0.56	0.53	0.56	0.57	0.49	0.49	0.49	0.54	0.56	0.56	0.52	0.51	0.56	0.54	0.57	0.56	0.53	0.52	0.52	0.53	0.57	0.56	0.56	0.54	0.54	0.51	0.5	0.57	0.53	0.54	0.47	0.47	0.48	0.45	0.54	0.46	0.6	0.49	0.54	0.5	0.53	0.65
M-2067-M-L-H12-0000-H2-1	mAbs	NA	IGHV4-59	IGHJ4*02	0.52	0.54	0.51	0.53	0.53	0.54	0.55	0.48	0.49	0.49	0.51	0.57	0.55	0.5	0.5	0.53	0.51	0.54	0.54	0.51	0.5	0.5	0.51	0.54	0.54	0.53	0.53	0.53	0.5	0.5	0.56	0.53	0.55	0.46	0.47	0.46	0.44	0.53	0.46	0.61	0.47	0.52	0.49	0.52	0.63
M-284-M-K-H4a-0000-H4-1	mAbs	NA	IGHV4-59	IGHJ4*02	0.54	0.57	0.54	0.54	0.53	0.57	0.58	0.5	0.49	0.49	0.54	0.57	0.57	0.51	0.51	0.54	0.53	0.56	0.55	0.54	0.53	0.53	0.54	0.57	0.57	0.57	0.57	0.56	0.52	0.51	0.59	0.54	0.54	0.46	0.47	0.47	0.44	0.56	0.47	0.62	0.49	0.54	0.49	0.53	0.65
M-2933-A2-K-H11-0000-H1-1	mAbs	NA	IGHV4-59	IGHJ4*02	0.53	0.56	0.53	0.53	0.53	0.56	0.57	0.48	0.5	0.49	0.54	0.57	0.56	0.52	0.52	0.53	0.52	0.54	0.53	0.53	0.53	0.54	0.53	0.56	0.56	0.56	0.54	0.54	0.52	0.53	0.59	0.54	0.56	0.47	0.48	0.47	0.44	0.55	0.49	0.61	0.47	0.57	0.5	0.53	0.64
M-304-M-K-H7a-0000-H7-1	mAbs	NA	IGHV4-59	IGHJ4*02	0.54	0.54	0.52	0.53	0.5	0.54	0.54	0.5	0.49	0.49	0.53	0.54	0.53	0.51	0.5	0.53	0.51	0.54	0.54	0.52	0.51	0.52	0.52	0.54	0.55	0.53	0.53	0.55	0.53	0.51	0.58	0.53	0.54	0.46	0.46	0.47	0.44	0.55	0.47	0.59	0.49	0.55	0.49	0.53	0.62
M-347-M-K-H8a-0000-H8-1	mAbs	NA	IGHV4-59	IGHJ4*02	0.54	0.57	0.53	0.56	0.54	0.57	0.57	0.5	0.51	0.5	0.54	0.59	0.57	0.51	0.51	0.56	0.54	0.56	0.56	0.54	0.53	0.54	0.53	0.57	0.58	0.56	0.56	0.55	0.53	0.53	0.59	0.54	0.56	0.47	0.47	0.48	0.45	0.54	0.48	0.62	0.49	0.55	0.5	0.53	0.66
M-4296-M-K-H12-0000-H2-1	mAbs	NA	IGHV4-59	IGHJ4*02	0.54	0.57	0.54	0.56	0.54	0.57	0.58	0.5	0.5	0.49	0.54	0.57	0.57	0.51	0.51	0.56	0.54	0.57	0.57	0.54	0.53	0.53	0.54	0.57	0.57	0.56	0.56	0.55	0.51	0.51	0.59	0.53	0.56	0.46	0.47	0.47	0.44	0.55	0.48	0.63	0.48	0.54	0.51	0.53	0.65
M-4755-G1-K-H12-0000-H2-1	mAbs	NA	IGHV4-59	IGHJ4*02	0.53	0.56	0.53	0.55	0.54	0.56	0.56	0.5	0.5	0.49	0.54	0.55	0.56	0.5	0.5	0.54	0.53	0.56	0.56	0.56	0.54	0.53	0.53	0.56	0.58	0.54	0.54	0.55	0.53	0.51	0.57	0.54	0.54	0.46	0.47	0.49	0.44	0.52	0.46	0.6	0.47	0.54	0.5	0.52	0.59
M-619-G1-K-H10-0000-H10-1	mAbs	NA	IGHV4-59	IGHJ4*02	0.53	0.56	0.53	0.54	0.53	0.56	0.57	0.49	0.49	0.49	0.53	0.57	0.56	0.5	0.5	0.54	0.53	0.56	0.55	0.54	0.52	0.52	0.53	0.58	0.55	0.57	0.56	0.55	0.51	0.5	0.6	0.54	0.54	0.45	0.46	0.46	0.43	0.54	0.46	0.62	0.48	0.53	0.49	0.53	0.65
M-302-M-K-H5a-0000-H5-1	mAbs	NA	IGHV4-59	IGHJ4*02,IGHJ5*02	0.53	0.57	0.54	0.53	0.5	0.57	0.58	0.49	0.5	0.49	0.54	0.56	0.53	0.5	0.5	0.52	0.5	0.53	0.53	0.53	0.51	0.53	0.54	0.55	0.57	0.54	0.56	0.56	0.51	0.51	0.56	0.54	0.55	0.47	0.47	0.47	0.45	0.54	0.46	0.57	0.46	0.54	0.47	0.53	0.62
M-1190-G1-K-H12-0000-H2-1	mAbs	NA	IGHV4-59	IGHJ5*02	0.55	0.57	0.56	0.53	0.54	0.57	0.58	0.49	0.5	0.49	0.55	0.57	0.56	0.51	0.51	0.53	0.51	0.55	0.54	0.55	0.55	0.53	0.56	0.56	0.57	0.56	0.57	0.56	0.53	0.53	0.6	0.54	0.56	0.48	0.49	0.49	0.46	0.54	0.47	0.62	0.48	0.56	0.5	0.54	0.64
M-2561-A2-K-H11-0000-H1-1	mAbs	NA	IGHV4-59	IGHJ5*02	0.53	0.56	0.52	0.53	0.53	0.56	0.56	0.48	0.49	0.48	0.53	0.57	0.56	0.51	0.51	0.53	0.52	0.54	0.54	0.54	0.53	0.52	0.52	0.57	0.56	0.57	0.55	0.55	0.51	0.5	0.58	0.52	0.54	0.46	0.47	0.47	0.44	0.54	0.46	0.61	0.5	0.54	0.5	0.53	0.64
M-442-A1-K-H12-0000-H2-1	mAbs	NA	IGHV4-59	IGHJ5*02	0.52	0.56	0.53	0.53	0.53	0.56	0.57	0.49	0.49	0.48	0.54	0.55	0.55	0.51	0.51	0.53	0.51	0.54	0.54	0.53	0.51	0.51	0.53	0.57	0.56	0.55	0.55	0.53	0.51	0.51	0.57	0.54	0.54	0.46	0.46	0.47	0.44	0.53	0.47	0.62	0.49	0.54	0.5	0.52	0.62
M-897-G2-L-H12-0000-H2-1	mAbs	NA	IGHV4-59	IGHJ5*02	0.53	0.56	0.52	0.53	0.53	0.56	0.56	0.47	0.47	0.47	0.53	0.55	0.56	0.51	0.51	0.53	0.51	0.54	0.53	0.52	0.5	0.5	0.52	0.57	0.55	0.53	0.54	0.52	0.5	0.5	0.55	0.53	0.55	0.44	0.45	0.46	0.43	0.54	0.49	0.58	0.48	0.53	0.5	0.54	0.63
M-1986-G1-K-H12-0000-H2-1	mAbs	NA	IGHV4-59	IGHJ6*02	0.51	0.55	0.53	0.54	0.51	0.55	0.56	0.47	0.49	0.47	0.53	0.54	0.55	0.51	0.51	0.55	0.54	0.56	0.54	0.53	0.52	0.55	0.53	0.55	0.56	0.53	0.53	0.54	0.53	0.49	0.56	0.54	0.5	0.49	0.5	0.5	0.46	0.54	0.46	0.57	0.5	0.53	0.5	0.5	0.62
M-3957-G3-K-H12-0000-H2-1	mAbs	NA	IGHV4-59	IGHJ6*02	0.51	0.53	0.53	0.5	0.47	0.53	0.54	0.43	0.44	0.44	0.51	0.51	0.5	0.5	0.5	0.51	0.49	0.51	0.52	0.49	0.49	0.49	0.53	0.5	0.51	0.48	0.5	0.51	0.51	0.5	0.53	0.5	0.51	0.49	0.49	0.5	0.47	0.53	0.47	0.53	0.47	0.54	0.49	0.5	0.59
M-410-M-L-H9-0000-H9-1	mAbs	NA	IGHV4-59	IGHJ6*02	0.53	0.57	0.54	0.55	0.52	0.57	0.57	0.5	0.5	0.49	0.54	0.58	0.57	0.51	0.51	0.55	0.53	0.56	0.56	0.55	0.54	0.55	0.54	0.56	0.58	0.55	0.54	0.55	0.54	0.51	0.58	0.54	0.54	0.49	0.5	0.5	0.47	0.54	0.48	0.6	0.48	0.54	0.49	0.53	0.66
M-4290-M-L-H12-0000-H2-1	mAbs	NA	IGHV4-59	IGHJ6*02	0.54	0.56	0.53	0.54	0.53	0.56	0.57	0.49	0.49	0.49	0.53	0.58	0.57	0.51	0.51	0.54	0.53	0.56	0.55	0.53	0.52	0.54	0.53	0.57	0.57	0.55	0.55	0.56	0.55	0.5	0.58	0.54	0.54	0.48	0.49	0.5	0.46	0.54	0.47	0.61	0.49	0.54	0.49	0.53	0.65
M-4437-M-L-H12-0000-H2-1	mAbs	NA	IGHV4-59	IGHJ6*02	0.54	0.56	0.53	0.54	0.53	0.56	0.57	0.5	0.5	0.5	0.53	0.57	0.56	0.51	0.51	0.54	0.53	0.56	0.55	0.54	0.53	0.54	0.53	0.56	0.57	0.54	0.56	0.56	0.56	0.5	0.59	0.54	0.54	0.48	0.49	0.5	0.46	0.54	0.47	0.61	0.49	0.54	0.49	0.53	0.66
M-1978-M-K-H11-0000-H1-1	mAbs	NA	IGHV4-59	IGHJ6*03	0.53	0.53	0.53	0.53	0.49	0.53	0.53	0.46	0.47	0.46	0.53	0.55	0.54	0.49	0.49	0.52	0.5	0.54	0.53	0.5	0.49	0.51	0.53	0.54	0.53	0.51	0.51	0.53	0.56	0.5	0.56	0.53	0.56	0.47	0.49	0.49	0.46	0.53	0.47	0.57	0.48	0.52	0.5	0.53	0.63
M-801-A2-K-H11-0000-H1-1	mAbs	NA	IGHV4-61	IGHJ1*01	0.5	0.51	0.5	0.47	0.46	0.51	0.51	0.44	0.44	0.45	0.51	0.49	0.47	0.47	0.46	0.47	0.46	0.49	0.47	0.47	0.46	0.46	0.5	0.49	0.51	0.47	0.49	0.49	0.51	0.49	0.51	0.49	0.5	0.42	0.43	0.44	0.41	0.54	0.48	0.54	0.47	0.54	0.5	0.5	0.58
M-1995-M-K-H12-0000-H2-1	mAbs	NA	IGHV4-61	IGHJ2*01	0.53	0.57	0.53	0.52	0.51	0.57	0.57	0.48	0.49	0.47	0.53	0.55	0.54	0.51	0.51	0.52	0.5	0.53	0.53	0.53	0.51	0.52	0.53	0.54	0.55	0.52	0.53	0.54	0.51	0.5	0.56	0.53	0.53	0.45	0.46	0.46	0.44	0.53	0.5	0.59	0.47	0.54	0.51	0.51	0.63
M-318-M-K-H8a-0000-H8-1	mAbs	NA	IGHV5-10-1	IGHJ3*02	0.6	0.56	0.56	0.54	0.6	0.56	0.58	0.51	0.5	0.49	0.56	0.56	0.55	0.52	0.52	0.54	0.53	0.54	0.54	0.57	0.56	0.56	0.56	0.57	0.57	0.59	0.6	0.57	0.59	0.57	0.63	0.52	0.57	0.51	0.5	0.51	0.49	0.64	0.51	0.66	0.5	0.55	0.53	0.5	0.59
M-2492-M-L-H12-0000-H2-1	mAbs	NA	IGHV5-10-1	IGHJ4*02	0.6	0.61	0.59	0.6	0.65	0.61	0.63	0.56	0.54	0.54	0.59	0.61	0.59	0.57	0.57	0.6	0.59	0.6	0.6	0.65	0.62	0.62	0.59	0.62	0.62	0.64	0.66	0.63	0.62	0.59	0.71	0.58	0.61	0.55	0.53	0.53	0.52	0.64	0.5	0.7	0.5	0.56	0.53	0.51	0.64
M-2742-X-K-H11-0000-H1-1	mAbs	NA	IGHV5-51	IGHJ2*01	0.6	0.6	0.59	0.56	0.6	0.6	0.62	0.53	0.53	0.51	0.58	0.59	0.59	0.56	0.56	0.56	0.53	0.56	0.55	0.58	0.56	0.57	0.59	0.6	0.59	0.59	0.61	0.59	0.62	0.56	0.63	0.58	0.6	0.53	0.54	0.52	0.5	0.6	0.5	0.69	0.49	0.55	0.56	0.5	0.63
M-2487-M-L-H12-0000-H2-1	mAbs	NA	IGHV5-51	IGHJ3*01	0.6	0.59	0.56	0.57	0.63	0.59	0.6	0.54	0.53	0.51	0.58	0.59	0.57	0.55	0.55	0.57	0.56	0.57	0.57	0.61	0.59	0.59	0.56	0.61	0.6	0.62	0.63	0.6	0.61	0.56	0.63	0.55	0.59	0.55	0.53	0.52	0.52	0.6	0.49	0.69	0.49	0.56	0.53	0.53	0.63
M-3977-A1-K-H11-0000-H1-1	mAbs	NA	IGHV5-51	IGHJ3*01	0.57	0.54	0.54	0.56	0.57	0.54	0.56	0.49	0.5	0.5	0.54	0.58	0.56	0.53	0.53	0.56	0.55	0.56	0.56	0.54	0.54	0.53	0.54	0.57	0.54	0.56	0.57	0.57	0.59	0.54	0.59	0.49	0.58	0.52	0.51	0.54	0.5	0.6	0.51	0.64	0.48	0.53	0.51	0.51	0.59
M-188-A2-K-H11-0000-H1-1	mAbs	NA	IGHV5-51	IGHJ3*02	0.61	0.59	0.56	0.59	0.63	0.59	0.6	0.54	0.52	0.51	0.58	0.57	0.56	0.54	0.54	0.58	0.56	0.59	0.58	0.58	0.57	0.59	0.56	0.61	0.6	0.6	0.62	0.6	0.6	0.55	0.63	0.56	0.57	0.54	0.53	0.54	0.5	0.62	0.49	0.68	0.47	0.57	0.54	0.51	0.61
M-3413-M-K-H11-0000-H1-1	mAbs	NA	IGHV5-51	IGHJ3*02	0.63	0.6	0.59	0.59	0.65	0.6	0.62	0.57	0.55	0.54	0.6	0.6	0.59	0.56	0.56	0.58	0.57	0.59	0.58	0.6	0.59	0.59	0.59	0.6	0.6	0.63	0.63	0.61	0.63	0.59	0.67	0.56	0.62	0.54	0.54	0.53	0.51	0.64	0.51	0.71	0.49	0.56	0.53	0.52	0.63
M-3997-M-L-H11-0000-H1-1	mAbs	NA	IGHV5-51	IGHJ3*02	0.62	0.59	0.57	0.57	0.63	0.59	0.6	0.54	0.52	0.51	0.58	0.58	0.56	0.56	0.56	0.57	0.55	0.57	0.57	0.59	0.58	0.58	0.57	0.59	0.62	0.6	0.62	0.6	0.59	0.55	0.65	0.55	0.62	0.53	0.53	0.53	0.5	0.62	0.49	0.68	0.5	0.56	0.52	0.51	0.6
M-4138-M-L-H11-0000-H1-1	mAbs	NA	IGHV5-51	IGHJ3*02	0.62	0.62	0.58	0.59	0.66	0.62	0.63	0.57	0.55	0.53	0.59	0.62	0.6	0.56	0.56	0.59	0.57	0.59	0.59	0.63	0.61	0.6	0.58	0.62	0.62	0.65	0.66	0.63	0.62	0.58	0.68	0.57	0.6	0.56	0.55	0.54	0.53	0.64	0.51	0.74	0.49	0.57	0.53	0.51	0.65
M-4275-M-L-H12-0000-H2-1	mAbs	NA	IGHV5-51	IGHJ3*02	0.63	0.61	0.56	0.59	0.64	0.61	0.62	0.56	0.54	0.53	0.57	0.6	0.59	0.55	0.55	0.59	0.57	0.6	0.59	0.63	0.6	0.59	0.56	0.63	0.61	0.65	0.64	0.62	0.63	0.57	0.66	0.58	0.59	0.55	0.54	0.53	0.52	0.65	0.5	0.73	0.47	0.56	0.54	0.5	0.65
M-1320-M-K-H12-0000-H2-1	mAbs	NA	IGHV5-51	IGHJ4*02	0.62	0.61	0.57	0.6	0.65	0.61	0.63	0.59	0.56	0.54	0.59	0.6	0.59	0.55	0.55	0.59	0.58	0.6	0.59	0.61	0.59	0.59	0.57	0.62	0.6	0.63	0.65	0.6	0.62	0.57	0.65	0.57	0.6	0.54	0.53	0.52	0.51	0.63	0.49	0.69	0.5	0.57	0.53	0.51	0.65
M-2085-G2-K-H12-0000-H2-1	mAbs	NA	IGHV5-51	IGHJ4*02	0.62	0.61	0.58	0.6	0.64	0.61	0.62	0.57	0.54	0.54	0.58	0.6	0.59	0.54	0.54	0.59	0.58	0.6	0.59	0.63	0.61	0.58	0.58	0.62	0.59	0.64	0.68	0.62	0.63	0.59	0.68	0.57	0.6	0.56	0.56	0.53	0.53	0.65	0.51	0.72	0.5	0.56	0.54	0.53	0.64
M-2112-M-L-H12-0000-H2-1	mAbs	NA	IGHV5-51	IGHJ4*02	0.6	0.63	0.6	0.57	0.67	0.63	0.65	0.56	0.54	0.53	0.62	0.61	0.59	0.57	0.56	0.57	0.56	0.57	0.57	0.64	0.62	0.61	0.6	0.62	0.63	0.65	0.66	0.63	0.61	0.59	0.68	0.56	0.61	0.54	0.53	0.52	0.51	0.62	0.51	0.7	0.51	0.57	0.51	0.52	0.63
M-250-A1-L-H12-0000-H2-1	mAbs	NA	IGHV5-51	IGHJ4*02	0.62	0.6	0.57	0.59	0.66	0.6	0.62	0.56	0.54	0.53	0.58	0.62	0.6	0.56	0.56	0.58	0.57	0.59	0.58	0.63	0.6	0.59	0.57	0.63	0.61	0.65	0.66	0.61	0.63	0.58	0.68	0.57	0.61	0.56	0.55	0.54	0.53	0.65	0.51	0.72	0.48	0.56	0.53	0.5	0.65
M-349-M-K-H11-0000-H1-1	mAbs	NA	IGHV5-51	IGHJ4*02	0.6	0.57	0.56	0.56	0.6	0.57	0.59	0.51	0.51	0.5	0.57	0.56	0.56	0.54	0.54	0.54	0.54	0.56	0.54	0.56	0.55	0.55	0.56	0.56	0.56	0.59	0.6	0.57	0.62	0.57	0.61	0.51	0.6	0.54	0.52	0.53	0.51	0.61	0.51	0.66	0.5	0.55	0.56	0.51	0.61
M-4020-G1-K-H11-0000-H1-1	mAbs	NA	IGHV5-51	IGHJ4*02	0.56	0.57	0.54	0.55	0.61	0.57	0.57	0.53	0.54	0.53	0.57	0.56	0.54	0.53	0.53	0.54	0.53	0.55	0.54	0.55	0.53	0.55	0.54	0.59	0.58	0.63	0.57	0.6	0.59	0.53	0.59	0.54	0.56	0.52	0.5	0.52	0.5	0.57	0.46	0.63	0.47	0.56	0.51	0.49	0.58
M-407-G1-L-H10-0000-H10-1	mAbs	NA	IGHV5-51	IGHJ4*02	0.59	0.6	0.56	0.57	0.64	0.6	0.62	0.56	0.53	0.52	0.57	0.61	0.6	0.54	0.54	0.56	0.56	0.57	0.56	0.62	0.6	0.59	0.56	0.61	0.59	0.63	0.68	0.63	0.6	0.57	0.66	0.56	0.59	0.55	0.54	0.54	0.52	0.63	0.5	0.71	0.48	0.54	0.51	0.49	0.63
M-4658-G1-L-H12-0000-H2-1	mAbs	NA	IGHV5-51	IGHJ4*02	0.61	0.61	0.57	0.57	0.64	0.61	0.63	0.54	0.55	0.55	0.59	0.6	0.59	0.54	0.54	0.57	0.56	0.57	0.57	0.59	0.57	0.59	0.57	0.62	0.61	0.63	0.63	0.59	0.6	0.57	0.66	0.56	0.61	0.54	0.54	0.51	0.51	0.64	0.5	0.72	0.5	0.56	0.54	0.49	0.63
M-481-M-K-H3d-0000-H3-1	mAbs	NA	IGHV5-51	IGHJ4*02	0.63	0.59	0.57	0.57	0.65	0.59	0.61	0.57	0.55	0.54	0.59	0.6	0.58	0.56	0.56	0.57	0.56	0.57	0.57	0.62	0.59	0.58	0.57	0.6	0.6	0.62	0.64	0.62	0.62	0.6	0.67	0.56	0.62	0.54	0.54	0.53	0.51	0.65	0.51	0.71	0.5	0.56	0.54	0.51	0.63
M-70-A2-K-H11-0000-H1-1	mAbs	NA	IGHV5-51	IGHJ4*02	0.59	0.6	0.57	0.56	0.62	0.6	0.62	0.54	0.56	0.55	0.58	0.6	0.58	0.53	0.53	0.56	0.55	0.56	0.56	0.6	0.57	0.57	0.57	0.63	0.62	0.63	0.62	0.59	0.6	0.55	0.66	0.54	0.6	0.56	0.54	0.51	0.52	0.6	0.49	0.68	0.49	0.59	0.53	0.49	0.62
M-806-M-L-H3d-0000-H3-1	mAbs	NA	IGHV5-51	IGHJ4*02	0.63	0.6	0.58	0.58	0.65	0.6	0.62	0.58	0.56	0.55	0.59	0.6	0.58	0.56	0.56	0.57	0.56	0.59	0.57	0.62	0.59	0.59	0.58	0.61	0.61	0.63	0.65	0.61	0.62	0.58	0.67	0.57	0.61	0.54	0.54	0.53	0.51	0.65	0.51	0.71	0.49	0.56	0.54	0.51	0.63
M-951-G1-K-H3d-0000-H3-1	mAbs	NA	IGHV5-51	IGHJ4*02	0.57	0.58	0.56	0.54	0.6	0.58	0.59	0.58	0.57	0.55	0.57	0.58	0.57	0.56	0.56	0.54	0.52	0.54	0.54	0.61	0.57	0.57	0.56	0.59	0.6	0.6	0.61	0.58	0.58	0.56	0.62	0.56	0.59	0.51	0.51	0.51	0.49	0.62	0.51	0.66	0.5	0.54	0.52	0.51	0.59
M-3904-G2-L-H12-0000-H2-1	mAbs	NA	IGHV5-51	IGHJ5*01,IGHJ5*02	0.57	0.57	0.54	0.56	0.59	0.57	0.58	0.52	0.53	0.53	0.56	0.56	0.55	0.57	0.56	0.55	0.56	0.56	0.55	0.59	0.58	0.56	0.54	0.57	0.59	0.6	0.6	0.57	0.57	0.53	0.63	0.54	0.56	0.54	0.53	0.51	0.5	0.6	0.5	0.68	0.49	0.57	0.55	0.52	0.61
M-303-G1-K-H12-0000-H2-1	mAbs	NA	IGHV5-51	IGHJ5*02	0.62	0.59	0.56	0.58	0.65	0.59	0.61	0.54	0.53	0.53	0.57	0.61	0.6	0.56	0.56	0.57	0.56	0.58	0.57	0.61	0.57	0.58	0.56	0.62	0.59	0.63	0.65	0.61	0.61	0.56	0.65	0.56	0.6	0.52	0.52	0.53	0.49	0.63	0.51	0.72	0.49	0.54	0.54	0.52	0.66
M-3036-M-L-H11-0000-H1-1	mAbs	NA	IGHV5-51	IGHJ5*02	0.62	0.61	0.57	0.59	0.67	0.61	0.63	0.57	0.54	0.54	0.6	0.62	0.6	0.56	0.56	0.58	0.57	0.59	0.58	0.62	0.6	0.59	0.57	0.64	0.62	0.65	0.66	0.61	0.62	0.58	0.67	0.58	0.61	0.55	0.54	0.54	0.52	0.65	0.51	0.75	0.49	0.57	0.53	0.52	0.64
M-1734-G1-K-H12-0000-H2-1	mAbs	NA	IGHV5-51	IGHJ6*02	0.59	0.58	0.55	0.57	0.63	0.58	0.6	0.54	0.53	0.53	0.56	0.61	0.59	0.54	0.54	0.56	0.56	0.57	0.56	0.6	0.61	0.6	0.55	0.61	0.59	0.63	0.63	0.61	0.6	0.54	0.67	0.57	0.58	0.56	0.56	0.54	0.51	0.62	0.5	0.69	0.47	0.54	0.51	0.5	0.64
M-1807-G1-K-H12-0000-H2-1	mAbs	NA	IGHV5-51	IGHJ6*02	0.54	0.59	0.56	0.54	0.6	0.59	0.6	0.5	0.56	0.51	0.55	0.55	0.53	0.58	0.58	0.54	0.56	0.54	0.53	0.54	0.58	0.54	0.56	0.57	0.59	0.57	0.58	0.56	0.56	0.52	0.61	0.56	0.53	0.51	0.5	0.5	0.46	0.57	0.5	0.63	0.44	0.5	0.5	0.45	0.57
M-3465-G1-L-H12-0000-H2-1	mAbs	NA	IGHV5-51	IGHJ6*02	0.57	0.59	0.57	0.56	0.63	0.59	0.6	0.57	0.56	0.54	0.57	0.6	0.58	0.59	0.58	0.55	0.54	0.56	0.55	0.61	0.59	0.61	0.57	0.59	0.6	0.62	0.62	0.63	0.59	0.59	0.63	0.54	0.6	0.57	0.54	0.54	0.54	0.6	0.5	0.65	0.48	0.54	0.51	0.52	0.58
M-2729-G1-L-H11-0000-H1-1	mAbs	NA	IGHV5-51	IGHJ6*03	0.6	0.59	0.59	0.6	0.61	0.59	0.6	0.52	0.51	0.5	0.6	0.57	0.57	0.55	0.55	0.59	0.58	0.59	0.59	0.57	0.56	0.56	0.59	0.6	0.59	0.6	0.62	0.61	0.64	0.54	0.62	0.53	0.57	0.54	0.54	0.54	0.51	0.62	0.53	0.68	0.49	0.51	0.53	0.53	0.62
M-489-M-K-H11-0000-H1-1	mAbs	NA	IGHV5-51	IGHJ6*03	0.62	0.58	0.59	0.55	0.63	0.58	0.61	0.53	0.51	0.51	0.58	0.59	0.57	0.54	0.54	0.54	0.54	0.56	0.54	0.59	0.58	0.59	0.59	0.59	0.58	0.59	0.61	0.59	0.65	0.57	0.63	0.54	0.59	0.56	0.55	0.54	0.52	0.63	0.51	0.66	0.51	0.57	0.53	0.51	0.63
M-302-G2-K-H9-0000-H9-1	mAbs	NA	IGHV6-1	IGHJ2*01	0.5	0.53	0.52	0.5	0.49	0.53	0.54	0.44	0.45	0.43	0.5	0.5	0.5	0.49	0.49	0.51	0.48	0.51	0.51	0.49	0.47	0.49	0.52	0.5	0.51	0.49	0.49	0.5	0.46	0.49	0.52	0.53	0.51	0.43	0.44	0.45	0.43	0.49	0.46	0.54	0.45	0.5	0.49	0.47	0.57
M-115-M-K-H5a-0000-H5-1	mAbs	NA	IGHV6-1	IGHJ3*01	0.51	0.51	0.5	0.51	0.5	0.51	0.52	0.44	0.45	0.44	0.5	0.5	0.49	0.47	0.47	0.51	0.49	0.53	0.52	0.47	0.48	0.49	0.5	0.51	0.53	0.5	0.49	0.52	0.46	0.48	0.53	0.51	0.5	0.44	0.44	0.45	0.43	0.5	0.44	0.57	0.45	0.53	0.47	0.49	0.62
M-3676-A1-K-H11-0000-H1-1	mAbs	NA	IGHV6-1	IGHJ3*02	0.51	0.53	0.51	0.51	0.51	0.53	0.54	0.44	0.44	0.43	0.51	0.53	0.52	0.48	0.48	0.51	0.49	0.52	0.52	0.5	0.49	0.5	0.51	0.51	0.53	0.53	0.51	0.53	0.48	0.5	0.53	0.51	0.51	0.44	0.45	0.46	0.44	0.51	0.45	0.57	0.46	0.51	0.46	0.47	0.62
M-211-M-K-H10-0000-H10-1	mAbs	NA	IGHV6-1	IGHJ4*02	0.53	0.53	0.51	0.51	0.53	0.53	0.54	0.44	0.44	0.44	0.51	0.51	0.51	0.49	0.49	0.51	0.49	0.52	0.52	0.5	0.5	0.5	0.51	0.53	0.54	0.53	0.52	0.53	0.48	0.5	0.56	0.51	0.52	0.45	0.45	0.46	0.44	0.5	0.47	0.57	0.47	0.54	0.47	0.49	0.63
M-2916-M-L-H12-0000-H2-1	mAbs	NA	IGHV6-1	IGHJ4*02	0.51	0.51	0.52	0.5	0.49	0.51	0.54	0.44	0.45	0.44	0.51	0.49	0.49	0.47	0.47	0.5	0.48	0.5	0.51	0.49	0.47	0.49	0.52	0.49	0.52	0.51	0.51	0.52	0.47	0.5	0.54	0.5	0.53	0.44	0.43	0.45	0.43	0.5	0.44	0.54	0.46	0.52	0.46	0.47	0.59
M-353-M-L-H10-0000-H10-1	mAbs	NA	IGHV6-1	IGHJ4*02	0.52	0.52	0.52	0.51	0.5	0.52	0.53	0.44	0.44	0.44	0.52	0.5	0.5	0.48	0.48	0.51	0.49	0.51	0.51	0.49	0.48	0.49	0.52	0.51	0.52	0.51	0.5	0.54	0.47	0.5	0.55	0.51	0.52	0.46	0.46	0.46	0.45	0.5	0.46	0.55	0.47	0.53	0.46	0.48	0.6
M-389-M-K-H9-0000-H9-1	mAbs	NA	IGHV6-1	IGHJ4*02	0.52	0.52	0.5	0.5	0.52	0.52	0.54	0.44	0.43	0.43	0.5	0.51	0.51	0.47	0.47	0.51	0.49	0.51	0.51	0.5	0.48	0.5	0.5	0.52	0.52	0.53	0.52	0.53	0.49	0.5	0.54	0.5	0.51	0.44	0.44	0.46	0.44	0.51	0.43	0.57	0.46	0.52	0.46	0.46	0.61
M-396-M-L-H9-0000-H9-1	mAbs	NA	IGHV6-1	IGHJ4*02	0.53	0.52	0.51	0.51	0.51	0.52	0.53	0.44	0.44	0.43	0.51	0.5	0.5	0.49	0.49	0.51	0.49	0.52	0.52	0.51	0.5	0.5	0.51	0.51	0.53	0.52	0.51	0.54	0.49	0.5	0.55	0.51	0.52	0.46	0.46	0.47	0.46	0.51	0.45	0.56	0.47	0.53	0.48	0.47	0.62
M-223-A1-K-H9-0000-H9-1	mAbs	NA	IGHV6-1	IGHJ5*02	0.5	0.52	0.5	0.5	0.51	0.52	0.53	0.44	0.44	0.44	0.5	0.53	0.52	0.47	0.47	0.5	0.48	0.51	0.51	0.5	0.48	0.49	0.5	0.53	0.52	0.53	0.51	0.51	0.47	0.49	0.53	0.5	0.51	0.44	0.44	0.45	0.44	0.5	0.45	0.57	0.46	0.51	0.46	0.47	0.6
M-379-D-K-H4a-0000-H4-1	mAbs	NA	IGHV6-1	IGHJ6*02	0.51	0.53	0.52	0.51	0.51	0.53	0.54	0.44	0.43	0.43	0.52	0.53	0.52	0.48	0.47	0.51	0.49	0.52	0.52	0.5	0.49	0.51	0.52	0.53	0.53	0.54	0.52	0.54	0.5	0.49	0.54	0.51	0.5	0.47	0.47	0.48	0.46	0.5	0.44	0.57	0.47	0.52	0.46	0.47	0.63
M-730-A2-L-H4a-0000-H4-1	mAbs	NA	IGHV7-4-1	IGHJ4*02	0.63	0.6	0.57	0.62	0.63	0.6	0.62	0.56	0.52	0.55	0.58	0.63	0.63	0.59	0.59	0.62	0.59	0.62	0.62	0.62	0.6	0.6	0.57	0.64	0.62	0.63	0.67	0.61	0.63	0.59	0.69	0.59	0.63	0.56	0.56	0.54	0.53	0.6	0.5	0.68	0.51	0.55	0.51	0.51	0.65
M-845-G2-K-H4a-0000-H4-1	mAbs	NA	IGHV7-4-1	IGHJ5*02	0.7	0.59	0.59	0.6	0.63	0.59	0.62	0.54	0.53	0.56	0.59	0.63	0.6	0.59	0.59	0.6	0.57	0.6	0.61	0.63	0.63	0.62	0.59	0.62	0.62	0.62	0.66	0.61	0.66	0.63	0.71	0.58	0.65	0.54	0.54	0.56	0.51	0.65	0.53	0.69	0.52	0.59	0.51	0.53	0.65
M-1878-M-L-H12-0000-H2-1	mAbs	NA	IGHV7-4-1	IGHJ6*02	0.65	0.56	0.55	0.57	0.62	0.56	0.57	0.52	0.49	0.51	0.56	0.6	0.58	0.57	0.57	0.57	0.56	0.57	0.58	0.6	0.6	0.61	0.55	0.59	0.58	0.57	0.63	0.59	0.65	0.6	0.66	0.57	0.6	0.56	0.56	0.59	0.53	0.63	0.53	0.65	0.5	0.56	0.51	0.53	0.63
[truncated: 710 more columns]

## Sheet: Figure2_b_CDRH3
X	annotation	bNabs.type	vh.gene	jh.gene	Y498	gVRC.H1dC38.VRC01L	NIH45.46	VRC.CH31	VRC.PG19	VRC01	VRC02	VRC03	VRC06	VRC06b	VRC07	X3BNC117	X3BNC60	VRC.PG04	VRC.PG04b	VRC.CH30	VRC.CH32	VRC.CH33	VRC.CH34	X12A12	X12A21	N6	X45.46m2	DRVIA7	VRC.PG20	VRC18	VRC23	VRC27	b12	X1NC9	CH235	CH235.12	X1B2530	X561.01.18	X561.01.55	X561.02.12	X561.01.18.2	X17b	VRC13	X48d	X179NC75	VRC16	HJ16	CH98	CAP257.RH1
Y498	bNAbs	gp120_CD4BS	IGHV1-18	NA	NA	0.54	0.54	0.59	0.56	0.54	0.54	0.54	0.56	0.54	0.54	0.59	0.59	0.62	0.62	0.59	0.59	0.59	0.59	0.56	0.54	0.59	0.54	0.54	0.56	0.56	0.56	0.59	0.59	0.56	0.56	0.54	0.62	0.56	0.56	0.59	0.56	0.49	0.56	0.56	0.41	0.51	0.51	0.56	0.56
gVRC-H1dC38-VRC01L	bNAbs	gp120_CD4BS	IGHV1-2	IGHJ1	0.54	NA	0.85	0.69	0.74	1	1	0.67	0.67	0.62	0.85	0.74	0.74	0.69	0.69	0.69	0.69	0.69	0.69	0.69	0.69	0.67	0.85	0.67	0.74	0.69	0.74	0.69	0.54	0.51	0.64	0.67	0.62	0.64	0.64	0.51	0.64	0.51	0.46	0.67	0.36	0.49	0.49	0.49	0.64
NIH45-46	bNAbs	gp120_CD4BS	IGHV1-2	IGHJ1	0.54	0.85	NA	0.62	0.64	0.85	0.85	0.59	0.64	0.59	1	0.64	0.64	0.67	0.64	0.62	0.62	0.62	0.62	0.59	0.59	0.59	1	0.54	0.67	0.59	0.62	0.59	0.54	0.51	0.56	0.59	0.62	0.62	0.62	0.51	0.62	0.54	0.46	0.56	0.36	0.49	0.49	0.49	0.54
VRC-CH31	bNAbs	gp120_CD4BS	IGHV1-2	IGHJ1	0.59	0.69	0.62	NA	0.72	0.69	0.69	0.62	0.62	0.62	0.62	0.69	0.69	0.67	0.67	1	1	0.97	1	0.69	0.69	0.77	0.62	0.62	0.74	0.67	0.72	0.72	0.54	0.51	0.72	0.72	0.64	0.62	0.59	0.54	0.62	0.51	0.49	0.67	0.38	0.46	0.49	0.51	0.67
VRC-PG19	bNAbs	gp120_CD4BS	IGHV1-2	IGHJ1	0.56	0.74	0.64	0.72	NA	0.74	0.74	0.69	0.64	0.64	0.64	0.79	0.79	0.69	0.72	0.72	0.72	0.72	0.72	0.72	0.69	0.69	0.64	0.67	0.79	0.74	0.74	0.69	0.56	0.54	0.72	0.64	0.67	0.59	0.59	0.54	0.59	0.49	0.49	0.72	0.44	0.49	0.49	0.49	0.72
VRC01	bNAbs	gp120_CD4BS	IGHV1-2	IGHJ1	0.54	1	0.85	0.69	0.74	NA	1	0.67	0.67	0.62	0.85	0.74	0.74	0.69	0.69	0.69	0.69	0.69	0.69	0.69	0.69	0.67	0.85	0.67	0.74	0.69	0.74	0.69	0.54	0.51	0.64	0.67	0.62	0.64	0.64	0.51	0.64	0.51	0.46	0.67	0.36	0.49	0.49	0.49	0.64
VRC02	bNAbs	gp120_CD4BS	IGHV1-2	IGHJ1	0.54	1	0.85	0.69	0.74	1	NA	0.67	0.67	0.62	0.85	0.74	0.74	0.69	0.69	0.69	0.69	0.69	0.69	0.69	0.69	0.67	0.85	0.67	0.74	0.69	0.74	0.69	0.54	0.51	0.64	0.67	0.62	0.64	0.64	0.51	0.64	0.51	0.46	0.67	0.36	0.49	0.49	0.49	0.64
VRC03	bNAbs	gp120_CD4BS	IGHV1-2	IGHJ1	0.54	0.67	0.59	0.62	0.69	0.67	0.67	NA	0.79	0.79	0.59	0.64	0.64	0.62	0.62	0.62	0.62	0.62	0.62	0.69	0.67	0.64	0.59	0.64	0.67	0.62	0.67	0.64	0.54	0.51	0.64	0.64	0.56	0.59	0.59	0.51	0.59	0.46	0.44	0.59	0.38	0.49	0.49	0.49	0.62
VRC06	bNAbs	gp120_CD4BS	IGHV1-2	IGHJ1	0.56	0.67	0.64	0.62	0.64	0.67	0.67	0.79	NA	0.9	0.64	0.64	0.64	0.62	0.62	0.62	0.62	0.62	0.62	0.67	0.64	0.62	0.64	0.59	0.69	0.59	0.59	0.59	0.54	0.54	0.62	0.67	0.62	0.59	0.59	0.51	0.59	0.49	0.46	0.59	0.36	0.51	0.51	0.51	0.59
VRC06b	bNAbs	gp120_CD4BS	IGHV1-2	IGHJ1	0.54	0.62	0.59	0.62	0.64	0.62	0.62	0.79	0.9	NA	0.59	0.59	0.59	0.59	0.59	0.62	0.62	0.62	0.62	0.64	0.62	0.59	0.59	0.59	0.67	0.59	0.62	0.59	0.56	0.49	0.62	0.67	0.59	0.59	0.59	0.51	0.59	0.49	0.44	0.56	0.36	0.49	0.49	0.49	0.59
VRC07	bNAbs	gp120_CD4BS	IGHV1-2	IGHJ1	0.54	0.85	1	0.62	0.64	0.85	0.85	0.59	0.64	0.59	NA	0.64	0.64	0.67	0.64	0.62	0.62	0.62	0.62	0.59	0.59	0.59	1	0.54	0.67	0.59	0.62	0.59	0.54	0.51	0.56	0.59	0.62	0.62	0.62	0.51	0.62	0.54	0.46	0.56	0.36	0.49	0.49	0.49	0.54
3BNC117	bNAbs	gp120_CD4BS	IGHV1-2	IGHJ2	0.59	0.74	0.64	0.69	0.79	0.74	0.74	0.64	0.64	0.59	0.64	NA	0.97	0.74	0.74	0.69	0.69	0.69	0.69	0.74	0.72	0.77	0.64	0.74	0.74	0.77	0.72	0.74	0.59	0.64	0.69	0.67	0.64	0.64	0.64	0.59	0.64	0.49	0.54	0.77	0.41	0.51	0.51	0.54	0.77
3BNC60	bNAbs	gp120_CD4BS	IGHV1-2	IGHJ2	0.59	0.74	0.64	0.69	0.79	0.74	0.74	0.64	0.64	0.59	0.64	0.97	NA	0.74	0.74	0.69	0.69	0.69	0.69	0.74	0.72	0.77	0.64	0.72	0.74	0.74	0.72	0.74	0.59	0.64	0.69	0.67	0.64	0.64	0.64	0.59	0.64	0.49	0.54	0.77	0.41	0.51	0.54	0.54	0.74
VRC-PG04	bNAbs	gp120_CD4BS	IGHV1-2	IGHJ2	0.62	0.69	0.67	0.67	0.69	0.69	0.69	0.62	0.62	0.59	0.67	0.74	0.74	NA	0.95	0.67	0.67	0.67	0.67	0.69	0.67	0.72	0.67	0.59	0.69	0.64	0.67	0.74	0.62	0.59	0.69	0.67	0.64	0.64	0.64	0.62	0.64	0.49	0.56	0.64	0.44	0.62	0.56	0.54	0.67
VRC-PG04b	bNAbs	gp120_CD4BS	IGHV1-2	IGHJ2	0.62	0.69	0.64	0.67	0.72	0.69	0.69	0.62	0.62	0.59	0.64	0.74	0.74	0.95	NA	0.67	0.67	0.67	0.67	0.69	0.67	0.69	0.64	0.59	0.69	0.64	0.67	0.72	0.59	0.59	0.69	0.67	0.64	0.64	0.64	0.62	0.64	0.49	0.56	0.67	0.46	0.59	0.56	0.54	0.67
VRC-CH30	bNAbs	gp120_CD4BS	IGHV1-2	IGHJ4	0.59	0.69	0.62	1	0.72	0.69	0.69	0.62	0.62	0.62	0.62	0.69	0.69	0.67	0.67	NA	1	0.97	1	0.69	0.69	0.77	0.62	0.62	0.74	0.67	0.72	0.72	0.54	0.51	0.72	0.72	0.64	0.62	0.59	0.54	0.62	0.51	0.49	0.67	0.38	0.46	0.49	0.51	0.67
VRC-CH32	bNAbs	gp120_CD4BS	IGHV1-2	IGHJ4	0.59	0.69	0.62	1	0.72	0.69	0.69	0.62	0.62	0.62	0.62	0.69	0.69	0.67	0.67	1	NA	0.97	1	0.69	0.69	0.77	0.62	0.62	0.74	0.67	0.72	0.72	0.54	0.51	0.72	0.72	0.64	0.62	0.59	0.54	0.62	0.51	0.49	0.67	0.38	0.46	0.49	0.51	0.67
VRC-CH33	bNAbs	gp120_CD4BS	IGHV1-2	IGHJ4	0.59	0.69	0.62	0.97	0.72	0.69	0.69	0.62	0.62	0.62	0.62	0.69	0.69	0.67	0.67	0.97	0.97	NA	0.97	0.69	0.69	0.74	0.62	0.62	0.74	0.67	0.72	0.72	0.54	0.51	0.72	0.74	0.64	0.62	0.59	0.54	0.62	0.51	0.49	0.67	0.38	0.46	0.49	0.51	0.67
VRC-CH34	bNAbs	gp120_CD4BS	IGHV1-2	IGHJ4	0.59	0.69	0.62	1	0.72	0.69	0.69	0.62	0.62	0.62	0.62	0.69	0.69	0.67	0.67	1	1	0.97	NA	0.69	0.69	0.77	0.62	0.62	0.74	0.67	0.72	0.72	0.54	0.51	0.72	0.72	0.64	0.62	0.59	0.54	0.62	0.51	0.49	0.67	0.38	0.46	0.49	0.51	0.67
12A12	bNAbs	gp120_CD4BS	IGHV1-2	IGHJ5	0.56	0.69	0.59	0.69	0.72	0.69	0.69	0.69	0.67	0.64	0.59	0.74	0.74	0.69	0.69	0.69	0.69	0.69	0.69	NA	0.9	0.85	0.59	0.64	0.72	0.69	0.77	0.85	0.59	0.56	0.72	0.69	0.64	0.72	0.72	0.62	0.72	0.54	0.49	0.67	0.41	0.49	0.51	0.49	0.74
12A21	bNAbs	gp120_CD4BS	IGHV1-2	IGHJ5	0.54	0.69	0.59	0.69	0.69	0.69	0.69	0.67	0.64	0.62	0.59	0.72	0.72	0.67	0.67	0.69	0.69	0.69	0.69	0.9	NA	0.79	0.59	0.64	0.72	0.69	0.74	0.79	0.54	0.56	0.69	0.67	0.64	0.69	0.69	0.59	0.69	0.54	0.46	0.67	0.38	0.46	0.49	0.46	0.69
N6	bNAbs	gp120_CD4BS	IGHV1-2	IGHJ5	0.59	0.67	0.59	0.77	0.69	0.67	0.67	0.64	0.62	0.59	0.59	0.77	0.77	0.72	0.69	0.77	0.77	0.74	0.77	0.85	0.79	NA	0.59	0.64	0.72	0.67	0.74	0.87	0.59	0.56	0.72	0.69	0.64	0.64	0.64	0.59	0.64	0.51	0.51	0.69	0.41	0.51	0.51	0.51	0.69
45-46m2	bNAbs	gp120_CD4BS	IGHV1-2	NA	0.54	0.85	1	0.62	0.64	0.85	0.85	0.59	0.64	0.59	1	0.64	0.64	0.67	0.64	0.62	0.62	0.62	0.62	0.59	0.59	0.59	NA	0.54	0.67	0.59	0.62	0.59	0.54	0.51	0.56	0.59	0.62	0.62	0.62	0.51	0.62	0.54	0.46	0.56	0.36	0.49	0.49	0.49	0.54
DRVIA7	bNAbs	gp120_CD4BS	IGHV1-2	NA	0.54	0.67	0.54	0.62	0.67	0.67	0.67	0.64	0.59	0.59	0.54	0.74	0.72	0.59	0.59	0.62	0.62	0.62	0.62	0.64	0.64	0.64	0.54	NA	0.62	0.74	0.69	0.67	0.51	0.46	0.62	0.64	0.54	0.59	0.59	0.51	0.59	0.46	0.44	0.69	0.33	0.46	0.51	0.51	0.74
VRC-PG20	bNAbs	gp120_CD4BS	IGHV1-2	NA	0.56	0.74	0.67	0.74	0.79	0.74	0.74	0.67	0.69	0.67	0.67	0.74	0.74	0.69	0.69	0.74	0.74	0.74	0.74	0.72	0.72	0.72	0.67	0.62	NA	0.67	0.74	0.69	0.54	0.54	0.67	0.67	0.69	0.59	0.59	0.54	0.59	0.51	0.49	0.67	0.38	0.49	0.49	0.49	0.64
VRC18	bNAbs	gp120_CD4BS	IGHV1-2	NA	0.56	0.69	0.59	0.67	0.74	0.69	0.69	0.62	0.59	0.59	0.59	0.77	0.74	0.64	0.64	0.67	0.67	0.67	0.67	0.69	0.69	0.67	0.59	0.74	0.67	NA	0.74	0.67	0.54	0.51	0.69	0.64	0.62	0.62	0.62	0.56	0.62	0.51	0.46	0.72	0.41	0.46	0.46	0.46	0.74
VRC23	bNAbs	gp120_CD4BS	IGHV1-2	NA	0.56	0.74	0.62	0.72	0.74	0.74	0.74	0.67	0.59	0.62	0.62	0.72	0.72	0.67	0.67	0.72	0.72	0.72	0.72	0.77	0.74	0.74	0.62	0.69	0.74	0.74	NA	0.77	0.54	0.51	0.69	0.67	0.59	0.62	0.62	0.54	0.62	0.51	0.49	0.67	0.38	0.49	0.46	0.49	0.69
VRC27	bNAbs	gp120_CD4BS	IGHV1-2	NA	0.59	0.69	0.59	0.72	0.69	0.69	0.69	0.64	0.59	0.59	0.59	0.74	0.74	0.74	0.72	0.72	0.72	0.72	0.72	0.85	0.79	0.87	0.59	0.67	0.69	0.67	0.77	NA	0.59	0.54	0.74	0.72	0.62	0.67	0.67	0.62	0.67	0.51	0.51	0.67	0.41	0.51	0.51	0.51	0.69
b12	bNAbs	gp120_CD4BS	IGHV1-3	IGHJ6	0.59	0.54	0.54	0.54	0.56	0.54	0.54	0.54	0.54	0.56	0.54	0.59	0.59	0.62	0.59	0.54	0.54	0.54	0.54	0.59	0.54	0.59	0.54	0.51	0.54	0.54	0.54	0.59	NA	0.56	0.56	0.54	0.59	0.69	0.69	0.64	0.69	0.56	0.49	0.54	0.46	0.56	0.51	0.49	0.62
1NC9	bNAbs	gp120_CD4BS	IGHV1-46	IGHJ4	0.56	0.51	0.51	0.51	0.54	0.51	0.51	0.51	0.54	0.49	0.51	0.64	0.64	0.59	0.59	0.51	0.51	0.51	0.51	0.56	0.56	0.56	0.51	0.46	0.54	0.51	0.51	0.54	0.56	NA	0.54	0.51	0.62	0.54	0.54	0.59	0.54	0.54	0.51	0.51	0.41	0.54	0.56	0.54	0.51
CH235	bNAbs	gp120_CD4BS	IGHV1-46	IGHJ4	0.56	0.64	0.56	0.72	0.72	0.64	0.64	0.64	0.62	0.62	0.56	0.69	0.69	0.69	0.69	0.72	0.72	0.72	0.72	0.72	0.69	0.72	0.56	0.62	0.67	0.69	0.69	0.74	0.56	0.54	NA	0.9	0.64	0.64	0.64	0.59	0.64	0.51	0.49	0.67	0.46	0.49	0.49	0.49	0.67
CH235.12	bNAbs	gp120_CD4BS	IGHV1-46	IGHJ4	0.54	0.67	0.59	0.72	0.64	0.67	0.67	0.64	0.67	0.67	0.59	0.67	0.67	0.67	0.67	0.72	0.72	0.74	0.72	0.69	0.67	0.69	0.59	0.64	0.67	0.64	0.67	0.72	0.54	0.51	0.9	NA	0.62	0.62	0.62	0.54	0.62	0.49	0.49	0.64	0.41	0.51	0.51	0.54	0.67
1B2530	bNAbs	gp120_CD4BS	IGHV1-46	IGHJ5	0.62	0.62	0.62	0.64	0.67	0.62	0.62	0.56	0.62	0.59	0.62	0.64	0.64	0.64	0.64	0.64	0.64	0.64	0.64	0.64	0.64	0.64	0.62	0.54	0.69	0.62	0.59	0.62	0.59	0.62	0.64	0.62	NA	0.62	0.62	0.62	0.62	0.51	0.51	0.59	0.44	0.51	0.51	0.51	0.62
561-01-18	bNAbs	gp120_CD4BS	IGHV1-46	IGHJ6	0.56	0.64	0.62	0.62	0.59	0.64	0.64	0.59	0.59	0.59	0.62	0.64	0.64	0.64	0.64	0.62	0.62	0.62	0.62	0.72	0.69	0.64	0.62	0.59	0.59	0.62	0.62	0.67	0.69	0.54	0.64	0.62	0.62	NA	0.95	0.74	1	0.54	0.49	0.64	0.41	0.51	0.51	0.51	0.64
561-01-55	bNAbs	gp120_CD4BS	IGHV1-46	IGHJ6	0.56	0.64	0.62	0.59	0.59	0.64	0.64	0.59	0.59	0.59	0.62	0.64	0.64	0.64	0.64	0.59	0.59	0.59	0.59	0.72	0.69	0.64	0.62	0.59	0.59	0.62	0.62	0.67	0.69	0.54	0.64	0.62	0.62	0.95	NA	0.74	0.95	0.54	0.49	0.64	0.41	0.51	0.51	0.49	0.64
561-02-12	bNAbs	gp120_CD4BS	IGHV1-46	IGHJ6	0.59	0.51	0.51	0.54	0.54	0.51	0.51	0.51	0.51	0.51	0.51	0.59	0.59	0.62	0.62	0.54	0.54	0.54	0.54	0.62	0.59	0.59	0.51	0.51	0.54	0.56	0.54	0.62	0.64	0.59	0.59	0.54	0.62	0.74	0.74	NA	0.74	0.56	0.49	0.59	0.44	0.51	0.54	0.51	0.59
561-01-18-2	bNAbs	gp120_CD4BS	IGHV1-46	NA	0.56	0.64	0.62	0.62	0.59	0.64	0.64	0.59	0.59	0.59	0.62	0.64	0.64	0.64	0.64	0.62	0.62	0.62	0.62	0.72	0.69	0.64	0.62	0.59	0.59	0.62	0.62	0.67	0.69	0.54	0.64	0.62	0.62	1	0.95	0.74	NA	0.54	0.49	0.64	0.41	0.51	0.51	0.51	0.64
17b	bNAbs	gp120_CD4BS	IGHV1-69	NA	0.49	0.51	0.54	0.51	0.49	0.51	0.51	0.46	0.49	0.49	0.54	0.49	0.49	0.49	0.49	0.51	0.51	0.51	0.51	0.54	0.54	0.51	0.54	0.46	0.51	0.51	0.51	0.51	0.56	0.54	0.51	0.49	0.51	0.54	0.54	0.56	0.54	NA	0.46	0.49	0.38	0.51	0.51	0.49	0.54
VRC13	bNAbs	gp120_CD4BS	IGHV1-69	NA	0.56	0.46	0.46	0.49	0.49	0.46	0.46	0.44	0.46	0.44	0.46	0.54	0.54	0.56	0.56	0.49	0.49	0.49	0.49	0.49	0.46	0.51	0.46	0.44	0.49	0.46	0.49	0.51	0.49	0.51	0.49	0.49	0.51	0.49	0.49	0.49	0.49	0.46	NA	0.46	0.44	0.54	0.49	0.64	0.49
48d	bNAbs	gp120_CD4BS	IGHV1-69-2	IGHJ3	0.56	0.67	0.56	0.67	0.72	0.67	0.67	0.59	0.59	0.56	0.56	0.77	0.77	0.64	0.67	0.67	0.67	0.67	0.67	0.67	0.67	0.69	0.56	0.69	0.67	0.72	0.67	0.67	0.54	0.51	0.67	0.64	0.59	0.64	0.64	0.59	0.64	0.49	0.46	NA	0.36	0.49	0.51	0.49	0.72
179NC75	bNAbs	gp120_CD4BS	IGHV3-21	NA	0.41	0.36	0.36	0.38	0.44	0.36	0.36	0.38	0.36	0.36	0.36	0.41	0.41	0.44	0.46	0.38	0.38	0.38	0.38	0.41	0.38	0.41	0.36	0.33	0.38	0.41	0.38	0.41	0.46	0.41	0.46	0.41	0.44	0.41	0.41	0.44	0.41	0.38	0.44	0.36	NA	0.41	0.41	0.38	0.38
VRC16	bNAbs	gp120_CD4BS	IGHV3-23	NA	0.51	0.49	0.49	0.46	0.49	0.49	0.49	0.49	0.51	0.49	0.49	0.51	0.51	0.62	0.59	0.46	0.46	0.46	0.46	0.49	0.46	0.51	0.49	0.46	0.49	0.46	0.49	0.51	0.56	0.54	0.49	0.51	0.51	0.51	0.51	0.51	0.51	0.51	0.54	0.49	0.41	NA	0.56	0.59	0.49
HJ16	bNAbs	gp120_CD4BS	IGHV3-30	IGHJ2	0.51	0.49	0.49	0.49	0.49	0.49	0.49	0.49	0.51	0.49	0.49	0.51	0.54	0.56	0.56	0.49	0.49	0.49	0.49	0.51	0.49	0.51	0.49	0.51	0.49	0.46	0.46	0.51	0.51	0.56	0.49	0.51	0.51	0.51	0.51	0.54	0.51	0.51	0.49	0.51	0.41	0.56	NA	0.59	0.51
CH98	bNAbs	gp120_CD4BS	IGHV3-30	IGHJ4	0.56	0.49	0.49	0.51	0.49	0.49	0.49	0.49	0.51	0.49	0.49	0.54	0.54	0.54	0.54	0.51	0.51	0.51	0.51	0.49	0.46	0.51	0.49	0.51	0.49	0.46	0.49	0.51	0.49	0.54	0.49	0.54	0.51	0.51	0.49	0.51	0.51	0.49	0.64	0.49	0.38	0.59	0.59	NA	0.51
CAP257-RH1	bNAbs	gp120_CD4BS	IGHV3-33	NA	0.56	0.64	0.54	0.67	0.72	0.64	0.64	0.62	0.59	0.59	0.54	0.77	0.74	0.67	0.67	0.67	0.67	0.67	0.67	0.74	0.69	0.69	0.54	0.74	0.64	0.74	0.69	0.69	0.62	0.51	0.67	0.67	0.62	0.64	0.64	0.59	0.64	0.54	0.49	0.72	0.38	0.49	0.51	0.51	NA
A16	bNAbs	gp120_CD4BS	IGHV3-48	NA	0.54	0.56	0.56	0.56	0.56	0.56	0.56	0.62	0.59	0.56	0.56	0.56	0.56	0.54	0.54	0.56	0.56	0.56	0.56	0.64	0.59	0.62	0.56	0.51	0.56	0.56	0.56	0.59	0.54	0.51	0.56	0.54	0.54	0.56	0.56	0.56	0.56	0.46	0.46	0.54	0.38	0.46	0.49	0.46	0.51
CH27	bNAbs	gp120_CD4BS	IGHV3-66	IGHJ2	0.62	0.72	0.62	0.67	0.77	0.72	0.72	0.62	0.62	0.59	0.62	0.79	0.79	0.72	0.72	0.67	0.67	0.67	0.67	0.69	0.67	0.69	0.62	0.67	0.69	0.79	0.72	0.69	0.56	0.56	0.72	0.67	0.67	0.62	0.62	0.56	0.62	0.49	0.54	0.74	0.46	0.51	0.56	0.51	0.72
CH28	bNAbs	gp120_CD4BS	IGHV3-66	IGHJ2	0.59	0.72	0.62	0.67	0.77	0.72	0.72	0.62	0.62	0.59	0.62	0.82	0.82	0.69	0.69	0.67	0.67	0.67	0.67	0.69	0.67	0.69	0.62	0.69	0.69	0.79	0.72	0.69	0.59	0.56	0.72	0.67	0.67	0.64	0.64	0.59	0.64	0.51	0.54	0.77	0.44	0.51	0.54	0.54	0.74
CH44	bNAbs	gp120_CD4BS	IGHV3-66	IGHJ2	0.56	0.74	0.64	0.67	0.77	0.74	0.74	0.62	0.64	0.59	0.64	0.77	0.77	0.69	0.69	0.67	0.67	0.67	0.67	0.67	0.67	0.67	0.64	0.67	0.69	0.79	0.74	0.67	0.54	0.54	0.72	0.67	0.64	0.59	0.59	0.54	0.59	0.51	0.54	0.74	0.44	0.49	0.54	0.51	0.69
15e	bNAbs	gp120_CD4BS	IGHV4-39	IGHJ6	0.56	0.56	0.59	0.64	0.59	0.56	0.56	0.59	0.56	0.56	0.59	0.69	0.67	0.64	0.64	0.64	0.64	0.64	0.64	0.62	0.59	0.64	0.59	0.62	0.59	0.62	0.64	0.64	0.62	0.54	0.67	0.64	0.59	0.67	0.67	0.64	0.67	0.49	0.49	0.62	0.44	0.46	0.49	0.51	0.67
CH103	bNAbs	gp120_CD4BS	IGHV4-59	IGHJ4	0.56	0.67	0.59	0.64	0.67	0.67	0.67	0.59	0.59	0.56	0.59	0.67	0.67	0.67	0.67	0.64	0.64	0.64	0.64	0.67	0.67	0.64	0.59	0.62	0.72	0.67	0.67	0.64	0.56	0.51	0.64	0.62	0.59	0.64	0.64	0.56	0.64	0.54	0.46	0.69	0.36	0.49	0.51	0.49	0.69
CH104	bNAbs	gp120_CD4BS	IGHV4-59	IGHJ4	0.56	0.67	0.59	0.64	0.67	0.67	0.67	0.59	0.59	0.56	0.59	0.67	0.67	0.67	0.67	0.64	0.64	0.64	0.64	0.67	0.67	0.64	0.59	0.62	0.72	0.67	0.67	0.64	0.56	0.51	0.64	0.62	0.59	0.64	0.64	0.56	0.64	0.54	0.46	0.69	0.36	0.49	0.51	0.49	0.69
CH106	bNAbs	gp120_CD4BS	IGHV4-59	IGHJ4	0.56	0.67	0.59	0.64	0.67	0.67	0.67	0.59	0.59	0.56	0.59	0.67	0.67	0.67	0.67	0.64	0.64	0.64	0.64	0.67	0.67	0.64	0.59	0.62	0.72	0.67	0.67	0.64	0.56	0.51	0.64	0.62	0.59	0.64	0.64	0.56	0.64	0.54	0.46	0.69	0.36	0.49	0.51	0.49	0.69
F105	bNAbs	gp120_CD4BS	IGHV4-59	NA	0.59	0.62	0.62	0.62	0.62	0.62	0.62	0.64	0.64	0.64	0.62	0.64	0.64	0.64	0.64	0.62	0.62	0.64	0.62	0.69	0.67	0.67	0.62	0.56	0.62	0.64	0.67	0.72	0.59	0.54	0.64	0.64	0.62	0.67	0.67	0.67	0.67	0.51	0.49	0.62	0.44	0.49	0.49	0.49	0.64
QA013.4	bNAbs	gp120_V2	IGHV1-18	IGHJ6	0.56	0.49	0.49	0.54	0.54	0.49	0.49	0.51	0.51	0.51	0.49	0.59	0.56	0.56	0.56	0.54	0.54	0.56	0.54	0.59	0.54	0.59	0.49	0.51	0.51	0.54	0.51	0.64	0.64	0.54	0.59	0.59	0.56	0.64	0.64	0.64	0.64	0.49	0.49	0.54	0.44	0.49	0.51	0.51	0.59
1357	bNAbs	gp120_V2	IGHV1-2	IGHJ4	0.56	0.62	0.64	0.59	0.62	0.62	0.62	0.64	0.67	0.62	0.64	0.64	0.64	0.69	0.67	0.59	0.59	0.59	0.59	0.62	0.59	0.62	0.64	0.59	0.64	0.59	0.62	0.62	0.59	0.56	0.62	0.64	0.62	0.62	0.62	0.56	0.62	0.49	0.49	0.59	0.38	0.56	0.56	0.54	0.62
QA013.19	bNAbs	gp120_V2	IGHV1-46	IGHJ4	0.64	0.51	0.51	0.51	0.54	0.51	0.51	0.56	0.54	0.54	0.51	0.54	0.54	0.54	0.54	0.51	0.51	0.51	0.51	0.54	0.51	0.54	0.51	0.51	0.56	0.51	0.54	0.54	0.56	0.51	0.56	0.54	0.59	0.54	0.54	0.54	0.54	0.46	0.46	0.49	0.38	0.49	0.49	0.49	0.51
QA013.3	bNAbs	gp120_V2	IGHV1-46	IGHJ4	0.51	0.64	0.54	0.64	0.77	0.64	0.64	0.64	0.59	0.59	0.54	0.72	0.72	0.62	0.62	0.64	0.64	0.64	0.64	0.67	0.64	0.64	0.54	0.69	0.64	0.74	0.67	0.64	0.54	0.49	0.69	0.62	0.59	0.56	0.56	0.51	0.56	0.49	0.44	0.72	0.38	0.44	0.46	0.46	0.72
QA013.32	bNAbs	gp120_V2	IGHV1-46	IGHJ4	0.59	0.51	0.51	0.54	0.51	0.51	0.51	0.54	0.54	0.54	0.51	0.56	0.56	0.54	0.54	0.54	0.54	0.54	0.54	0.54	0.51	0.56	0.51	0.51	0.56	0.51	0.54	0.56	0.59	0.54	0.54	0.54	0.62	0.54	0.54	0.54	0.54	0.46	0.49	0.49	0.38	0.54	0.49	0.54	0.54
QA013.53	bNAbs	gp120_V2	IGHV1-46	IGHJ4	0.51	0.64	0.54	0.64	0.77	0.64	0.64	0.64	0.59	0.59	0.54	0.72	0.72	0.62	0.62	0.64	0.64	0.64	0.64	0.67	0.64	0.64	0.54	0.69	0.64	0.74	0.67	0.64	0.54	0.49	0.69	0.62	0.59	0.56	0.56	0.51	0.56	0.49	0.44	0.72	0.38	0.44	0.46	0.46	0.72
1361	bNAbs	gp120_V2	IGHV1-69	IGHJ4	0.62	0.67	0.59	0.67	0.72	0.67	0.67	0.64	0.62	0.62	0.59	0.72	0.72	0.67	0.67	0.67	0.67	0.67	0.67	0.67	0.67	0.69	0.59	0.67	0.72	0.67	0.69	0.69	0.56	0.56	0.67	0.64	0.62	0.59	0.59	0.54	0.59	0.49	0.54	0.67	0.38	0.49	0.51	0.54	0.64
1393A	bNAbs	gp120_V2	IGHV1-69	IGHJ4	0.62	0.69	0.62	0.67	0.69	0.69	0.69	0.62	0.64	0.59	0.62	0.72	0.72	0.67	0.67	0.67	0.67	0.67	0.67	0.67	0.67	0.69	0.62	0.67	0.69	0.67	0.67	0.69	0.56	0.54	0.67	0.67	0.62	0.59	0.59	0.54	0.59	0.49	0.56	0.67	0.38	0.49	0.49	0.56	0.67
697-D	bNAbs	gp120_V2	IGHV1-69	IGHJ4	0.59	0.67	0.56	0.64	0.74	0.67	0.67	0.64	0.62	0.59	0.56	0.72	0.74	0.69	0.69	0.64	0.64	0.64	0.64	0.72	0.67	0.67	0.56	0.69	0.67	0.69	0.67	0.67	0.59	0.56	0.69	0.64	0.62	0.62	0.62	0.56	0.62	0.54	0.49	0.69	0.38	0.51	0.56	0.51	0.77
PGG14	bNAbs	gp120_V2	IGHV1-69	IGHJ5	0.54	0.62	0.59	0.59	0.59	0.62	0.62	0.62	0.64	0.64	0.59	0.64	0.64	0.62	0.62	0.59	0.59	0.59	0.59	0.72	0.67	0.69	0.59	0.62	0.62	0.62	0.67	0.72	0.54	0.51	0.62	0.62	0.59	0.62	0.62	0.56	0.62	0.49	0.49	0.62	0.38	0.51	0.51	0.51	0.62
2158	bNAbs	gp120_V2	IGHV1-69	IGHJ6	0.49	0.49	0.49	0.46	0.46	0.49	0.49	0.46	0.46	0.44	0.49	0.59	0.56	0.51	0.51	0.46	0.46	0.46	0.46	0.54	0.51	0.54	0.49	0.46	0.46	0.49	0.46	0.51	0.59	0.54	0.49	0.46	0.49	0.64	0.64	0.59	0.64	0.44	0.49	0.49	0.41	0.46	0.46	0.44	0.51
PGC14	bNAbs	gp120_V2	IGHV1-69-2	IGHJ5	0.56	0.67	0.59	0.67	0.67	0.67	0.67	0.59	0.59	0.56	0.59	0.69	0.69	0.69	0.69	0.67	0.67	0.69	0.67	0.74	0.72	0.72	0.59	0.64	0.69	0.72	0.69	0.72	0.54	0.54	0.69	0.69	0.64	0.62	0.62	0.56	0.62	0.51	0.51	0.69	0.38	0.51	0.54	0.54	0.69
PGDM1404	bNAbs	gp120_V2	IGHV1-8	IGHJ4	0.59	0.67	0.59	0.69	0.67	0.67	0.67	0.64	0.62	0.62	0.59	0.64	0.64	0.62	0.64	0.69	0.69	0.69	0.69	0.64	0.64	0.67	0.59	0.67	0.67	0.67	0.67	0.64	0.51	0.49	0.64	0.67	0.59	0.56	0.56	0.51	0.56	0.46	0.44	0.64	0.38	0.49	0.49	0.49	0.64
PGDM1400	bNAbs	gp120_V2	IGHV1-8	IGHJ6	0.18	0.21	0.23	0.18	0.18	0.21	0.21	0.13	0.15	0.13	0.23	0.15	0.15	0.15	0.18	0.18	0.18	0.18	0.18	0.18	0.18	0.18	0.23	0.13	0.15	0.18	0.23	0.18	0.18	0.15	0.18	0.15	0.15	0.18	0.18	0.18	0.18	0.21	0.18	0.18	0.23	0.13	0.23	0.15	0.18
PGDM1401	bNAbs	gp120_V2	IGHV1-8	IGHJ6	0.23	0.21	0.23	0.21	0.21	0.21	0.21	0.15	0.15	0.15	0.23	0.23	0.23	0.21	0.23	0.21	0.21	0.21	0.21	0.23	0.21	0.23	0.23	0.15	0.18	0.21	0.23	0.23	0.26	0.21	0.23	0.21	0.21	0.26	0.26	0.26	0.26	0.21	0.21	0.21	0.31	0.21	0.23	0.15	0.23
PGDM1402	bNAbs	gp120_V2	IGHV1-8	IGHJ6	0.18	0.21	0.23	0.18	0.18	0.21	0.21	0.13	0.15	0.13	0.23	0.15	0.15	0.15	0.18	0.18	0.18	0.18	0.18	0.18	0.18	0.18	0.23	0.13	0.15	0.18	0.23	0.18	0.18	0.15	0.18	0.15	0.15	0.18	0.18	0.18	0.18	0.21	0.18	0.18	0.23	0.13	0.23	0.15	0.18
PGDM1403	bNAbs	gp120_V2	IGHV1-8	IGHJ6	0.54	0.67	0.59	0.72	0.69	0.67	0.67	0.62	0.59	0.59	0.59	0.64	0.64	0.62	0.64	0.72	0.72	0.72	0.72	0.64	0.64	0.67	0.59	0.67	0.69	0.64	0.67	0.64	0.49	0.46	0.62	0.64	0.56	0.54	0.54	0.49	0.54	0.46	0.41	0.64	0.36	0.46	0.51	0.51	0.62
PGDM1405	bNAbs	gp120_V2	IGHV1-8	IGHJ6	0.21	0.21	0.23	0.18	0.18	0.21	0.21	0.18	0.18	0.18	0.23	0.18	0.18	0.21	0.23	0.18	0.18	0.18	0.18	0.21	0.18	0.21	0.23	0.15	0.15	0.18	0.21	0.21	0.18	0.18	0.18	0.21	0.18	0.21	0.21	0.21	0.21	0.18	0.23	0.13	0.26	0.21	0.23	0.21	0.18
PGDM1406	bNAbs	gp120_V2	IGHV1-8	IGHJ6	0.49	0.67	0.56	0.67	0.67	0.67	0.67	0.62	0.59	0.59	0.56	0.69	0.69	0.59	0.59	0.67	0.67	0.67	0.67	0.62	0.62	0.62	0.56	0.69	0.62	0.72	0.67	0.62	0.49	0.46	0.62	0.64	0.54	0.54	0.54	0.49	0.54	0.49	0.44	0.69	0.33	0.46	0.54	0.54	0.67
PGT141	bNAbs	gp120_V2	IGHV1-8	IGHJ6	0.21	0.23	0.26	0.18	0.18	0.23	0.23	0.15	0.15	0.15	0.26	0.21	0.21	0.18	0.21	0.18	0.18	0.18	0.18	0.21	0.18	0.21	0.26	0.15	0.15	0.21	0.21	0.21	0.23	0.18	0.21	0.21	0.18	0.23	0.23	0.23	0.23	0.21	0.23	0.18	0.26	0.18	0.18	0.18	0.21
PGT142	bNAbs	gp120_V2	IGHV1-8	IGHJ6	0.21	0.23	0.26	0.18	0.18	0.23	0.23	0.15	0.15	0.15	0.26	0.21	0.21	0.18	0.21	0.18	0.18	0.18	0.18	0.21	0.18	0.21	0.26	0.15	0.15	0.21	0.21	0.21	0.23	0.18	0.21	0.21	0.18	0.23	0.23	0.23	0.23	0.21	0.23	0.18	0.26	0.18	0.18	0.18	0.21
PGT143	bNAbs	gp120_V2	IGHV1-8	IGHJ6	0.21	0.23	0.26	0.18	0.18	0.23	0.23	0.15	0.15	0.15	0.26	0.21	0.21	0.18	0.21	0.18	0.18	0.18	0.18	0.21	0.18	0.21	0.26	0.15	0.15	0.21	0.21	0.21	0.23	0.18	0.21	0.21	0.18	0.23	0.23	0.23	0.23	0.21	0.23	0.18	0.26	0.18	0.18	0.18	0.21
PGT144	bNAbs	gp120_V2	IGHV1-8	IGHJ6	0.18	0.21	0.23	0.15	0.15	0.21	0.21	0.13	0.13	0.13	0.23	0.18	0.18	0.15	0.18	0.15	0.15	0.15	0.15	0.18	0.15	0.18	0.23	0.15	0.13	0.18	0.18	0.18	0.21	0.15	0.18	0.18	0.15	0.21	0.21	0.21	0.21	0.23	0.21	0.18	0.23	0.15	0.18	0.18	0.21
PGT145	bNAbs	gp120_V2	IGHV1-8	IGHJ6	0.21	0.21	0.23	0.18	0.18	0.21	0.21	0.15	0.15	0.15	0.23	0.21	0.21	0.18	0.21	0.18	0.18	0.18	0.18	0.21	0.18	0.21	0.23	0.21	0.15	0.18	0.21	0.21	0.23	0.18	0.21	0.21	0.18	0.23	0.23	0.23	0.23	0.21	0.18	0.21	0.23	0.18	0.21	0.18	0.23
VRC38.01	bNAbs	gp120_V2	IGHV3-13	IGHJ6	0.51	0.64	0.64	0.62	0.59	0.64	0.64	0.59	0.62	0.62	0.64	0.64	0.62	0.59	0.59	0.62	0.62	0.59	0.62	0.62	0.62	0.64	0.64	0.62	0.62	0.62	0.64	0.62	0.56	0.49	0.56	0.59	0.56	0.67	0.67	0.59	0.67	0.54	0.44	0.59	0.38	0.51	0.49	0.49	0.62
VRC38.02	bNAbs	gp120_V2	IGHV3-13	IGHJ6	0.54	0.62	0.62	0.62	0.59	0.62	0.62	0.62	0.67	0.64	0.62	0.64	0.62	0.62	0.62	0.62	0.62	0.59	0.62	0.62	0.62	0.64	0.62	0.56	0.62	0.64	0.62	0.59	0.59	0.54	0.59	0.56	0.59	0.69	0.69	0.59	0.69	0.49	0.49	0.59	0.41	0.46	0.49	0.49	0.59
VRC38.03	bNAbs	gp120_V2	IGHV3-13	IGHJ6	0.49	0.56	0.56	0.56	0.56	0.56	0.56	0.56	0.59	0.59	0.56	0.59	0.56	0.54	0.54	0.56	0.56	0.54	0.56	0.56	0.56	0.59	0.56	0.62	0.56	0.62	0.59	0.56	0.59	0.46	0.56	0.56	0.56	0.64	0.64	0.56	0.64	0.51	0.41	0.59	0.36	0.49	0.51	0.51	0.62
VRC38.04	bNAbs	gp120_V2	IGHV3-13	IGHJ6	0.54	0.62	0.62	0.62	0.59	0.62	0.62	0.62	0.67	0.64	0.62	0.64	0.62	0.62	0.62	0.62	0.62	0.59	0.62	0.62	0.62	0.64	0.62	0.56	0.62	0.64	0.62	0.59	0.59	0.54	0.59	0.56	0.59	0.69	0.69	0.59	0.69	0.49	0.49	0.59	0.41	0.46	0.49	0.49	0.59
VRC38.05	bNAbs	gp120_V2	IGHV3-13	IGHJ6	0.54	0.62	0.62	0.62	0.59	0.62	0.62	0.62	0.67	0.64	0.62	0.64	0.62	0.62	0.62	0.62	0.62	0.59	0.62	0.62	0.62	0.64	0.62	0.56	0.62	0.64	0.62	0.59	0.59	0.54	0.59	0.56	0.59	0.69	0.69	0.59	0.69	0.49	0.49	0.59	0.41	0.46	0.49	0.49	0.59
VRC38.06	bNAbs	gp120_V2	IGHV3-13	IGHJ6	0.51	0.62	0.62	0.59	0.56	0.62	0.62	0.59	0.62	0.62	0.62	0.62	0.59	0.56	0.56	0.59	0.59	0.56	0.59	0.59	0.59	0.62	0.62	0.59	0.59	0.62	0.62	0.59	0.56	0.49	0.56	0.56	0.56	0.67	0.67	0.59	0.67	0.54	0.44	0.59	0.38	0.49	0.46	0.46	0.62
VRC38.07	bNAbs	gp120_V2	IGHV3-13	IGHJ6	0.51	0.64	0.64	0.62	0.59	0.64	0.64	0.59	0.62	0.62	0.64	0.62	0.59	0.59	0.59	0.62	0.62	0.59	0.62	0.62	0.62	0.67	0.64	0.59	0.62	0.62	0.64	0.62	0.54	0.49	0.56	0.59	0.56	0.64	0.64	0.56	0.64	0.54	0.44	0.56	0.38	0.51	0.49	0.49	0.59
VRC38.08	bNAbs	gp120_V2	IGHV3-13	IGHJ6	0.54	0.59	0.59	0.59	0.56	0.59	0.59	0.59	0.62	0.62	0.59	0.64	0.62	0.59	0.59	0.59	0.59	0.56	0.59	0.62	0.59	0.64	0.59	0.64	0.59	0.62	0.62	0.62	0.64	0.51	0.59	0.62	0.59	0.69	0.69	0.62	0.69	0.51	0.46	0.59	0.38	0.54	0.54	0.51	0.64
VRC38.09	bNAbs	gp120_V2	IGHV3-13	IGHJ6	0.49	0.59	0.59	0.56	0.54	0.59	0.59	0.62	0.64	0.62	0.59	0.59	0.56	0.56	0.56	0.56	0.56	0.54	0.56	0.59	0.62	0.62	0.59	0.59	0.56	0.59	0.59	0.56	0.51	0.49	0.54	0.56	0.54	0.62	0.62	0.51	0.62	0.51	0.44	0.56	0.36	0.49	0.54	0.51	0.59
VRC38.10	bNAbs	gp120_V2	IGHV3-13	IGHJ6	0.51	0.56	0.56	0.56	0.54	0.56	0.56	0.56	0.59	0.59	0.56	0.62	0.59	0.56	0.56	0.56	0.56	0.54	0.56	0.59	0.56	0.62	0.56	0.62	0.56	0.59	0.59	0.59	0.62	0.49	0.56	0.59	0.56	0.67	0.67	0.59	0.67	0.51	0.44	0.59	0.36	0.51	0.54	0.54	0.64
VRC38.11	bNAbs	gp120_V2	IGHV3-13	IGHJ6	0.54	0.59	0.59	0.59	0.56	0.59	0.59	0.59	0.62	0.62	0.59	0.62	0.59	0.59	0.59	0.59	0.59	0.56	0.59	0.62	0.59	0.67	0.59	0.62	0.59	0.62	0.62	0.62	0.62	0.51	0.59	0.62	0.59	0.67	0.67	0.59	0.67	0.51	0.46	0.56	0.38	0.54	0.54	0.51	0.62
PCT64-18B	bNAbs	gp120_V2	IGHV3-15	IGHJ6	0.38	0.38	0.41	0.36	0.36	0.38	0.38	0.36	0.36	0.36	0.41	0.41	0.41	0.38	0.38	0.36	0.36	0.36	0.36	0.41	0.38	0.41	0.41	0.41	0.38	0.38	0.41	0.38	0.46	0.38	0.44	0.44	0.41	0.44	0.44	0.46	0.44	0.46	0.44	0.38	0.41	0.44	0.41	0.41	0.44
PCT64-18C	bNAbs	gp120_V2	IGHV3-15	IGHJ6	0.38	0.38	0.41	0.38	0.36	0.38	0.38	0.36	0.36	0.36	0.41	0.41	0.41	0.38	0.38	0.38	0.38	0.36	0.38	0.41	0.38	0.44	0.41	0.41	0.38	0.38	0.41	0.38	0.46	0.38	0.44	0.44	0.44	0.44	0.44	0.49	0.44	0.41	0.38	0.38	0.41	0.41	0.38	0.38	0.41
PCT64-18D	bNAbs	gp120_V2	IGHV3-15	IGHJ6	0.38	0.38	0.41	0.38	0.36	0.38	0.38	0.36	0.36	0.36	0.41	0.41	0.41	0.38	0.38	0.38	0.38	0.36	0.38	0.41	0.38	0.44	0.41	0.41	0.38	0.38	0.41	0.38	0.46	0.38	0.44	0.44	0.44	0.44	0.44	0.49	0.44	0.41	0.38	0.38	0.41	0.41	0.38	0.38	0.41
PCT64-18F	bNAbs	gp120_V2	IGHV3-15	IGHJ6	0.38	0.38	0.41	0.38	0.36	0.38	0.38	0.36	0.36	0.36	0.41	0.41	0.41	0.38	0.38	0.38	0.38	0.36	0.38	0.41	0.38	0.44	0.41	0.41	0.38	0.38	0.41	0.38	0.46	0.38	0.44	0.44	0.44	0.44	0.44	0.49	0.44	0.41	0.38	0.38	0.41	0.41	0.38	0.38	0.41
PCT64-24A	bNAbs	gp120_V2	IGHV3-15	IGHJ6	0.38	0.41	0.41	0.36	0.36	0.41	0.41	0.38	0.38	0.41	0.41	0.41	0.41	0.38	0.38	0.36	0.36	0.36	0.36	0.41	0.41	0.41	0.41	0.41	0.41	0.38	0.41	0.38	0.46	0.38	0.41	0.41	0.41	0.46	0.46	0.46	0.46	0.44	0.41	0.38	0.41	0.41	0.38	0.41	0.41
PCT64-24B	bNAbs	gp120_V2	IGHV3-15	IGHJ6	0.38	0.41	0.41	0.36	0.36	0.41	0.41	0.38	0.38	0.41	0.41	0.41	0.41	0.38	0.38	0.36	0.36	0.36	0.36	0.41	0.41	0.41	0.41	0.41	0.41	0.38	0.41	0.38	0.46	0.38	0.41	0.41	0.41	0.46	0.46	0.46	0.46	0.44	0.41	0.38	0.41	0.41	0.38	0.41	0.41
PCT64-24E	bNAbs	gp120_V2	IGHV3-15	IGHJ6	0.41	0.41	0.41	0.36	0.36	0.41	0.41	0.36	0.38	0.38	0.41	0.41	0.41	0.38	0.38	0.36	0.36	0.36	0.36	0.41	0.38	0.41	0.41	0.41	0.41	0.41	0.41	0.38	0.44	0.38	0.41	0.41	0.41	0.46	0.46	0.49	0.46	0.44	0.38	0.38	0.41	0.41	0.41	0.38	0.41
PCT64-24F	bNAbs	gp120_V2	IGHV3-15	IGHJ6	0.38	0.38	0.41	0.38	0.36	0.38	0.38	0.36	0.36	0.36	0.41	0.41	0.41	0.38	0.38	0.38	0.38	0.36	0.38	0.41	0.38	0.44	0.41	0.41	0.38	0.38	0.41	0.38	0.46	0.41	0.44	0.44	0.46	0.44	0.44	0.51	0.44	0.38	0.38	0.38	0.44	0.38	0.38	0.38	0.41
PCT64-24G	bNAbs	gp120_V2	IGHV3-15	IGHJ6	0.38	0.38	0.41	0.38	0.36	0.38	0.38	0.36	0.36	0.36	0.41	0.41	0.41	0.38	0.38	0.38	0.38	0.36	0.38	0.44	0.38	0.46	0.41	0.41	0.38	0.38	0.44	0.41	0.44	0.41	0.44	0.44	0.44	0.44	0.44	0.49	0.44	0.41	0.38	0.38	0.44	0.38	0.38	0.38	0.41
PCT64-24H	bNAbs	gp120_V2	IGHV3-15	IGHJ6	0.38	0.38	0.41	0.38	0.36	0.38	0.38	0.36	0.36	0.36	0.41	0.41	0.41	0.38	0.38	0.38	0.38	0.36	0.38	0.44	0.38	0.46	0.41	0.41	0.38	0.38	0.44	0.41	0.44	0.41	0.44	0.44	0.44	0.44	0.44	0.49	0.44	0.41	0.38	0.38	0.44	0.38	0.38	0.38	0.41
PCT64-35B	bNAbs	gp120_V2	IGHV3-15	IGHJ6	0.41	0.38	0.41	0.38	0.36	0.38	0.38	0.36	0.36	0.36	0.41	0.41	0.41	0.38	0.38	0.38	0.38	0.36	0.38	0.41	0.38	0.44	0.41	0.44	0.38	0.38	0.41	0.38	0.44	0.41	0.41	0.41	0.44	0.44	0.44	0.49	0.44	0.41	0.38	0.38	0.44	0.38	0.38	0.38	0.41
PCT64-35C	bNAbs	gp120_V2	IGHV3-15	IGHJ6	0.41	0.38	0.41	0.38	0.36	0.38	0.38	0.36	0.36	0.36	0.41	0.41	0.41	0.38	0.38	0.38	0.38	0.36	0.38	0.41	0.38	0.44	0.41	0.44	0.38	0.38	0.41	0.38	0.44	0.41	0.41	0.41	0.44	0.44	0.44	0.49	0.44	0.41	0.38	0.38	0.44	0.38	0.38	0.38	0.41
PCT64-35D	bNAbs	gp120_V2	IGHV3-15	IGHJ6	0.41	0.38	0.41	0.38	0.36	0.38	0.38	0.36	0.36	0.36	0.41	0.41	0.41	0.38	0.38	0.38	0.38	0.36	0.38	0.41	0.38	0.44	0.41	0.44	0.38	0.38	0.41	0.38	0.44	0.41	0.41	0.41	0.44	0.44	0.44	0.49	0.44	0.41	0.38	0.38	0.44	0.38	0.38	0.38	0.41
PCT64-35E	bNAbs	gp120_V2	IGHV3-15	IGHJ6	0.41	0.38	0.41	0.38	0.36	0.38	0.38	0.36	0.36	0.36	0.41	0.41	0.41	0.38	0.38	0.38	0.38	0.36	0.38	0.41	0.38	0.44	0.41	0.44	0.38	0.38	0.41	0.38	0.44	0.41	0.41	0.41	0.44	0.44	0.44	0.49	0.44	0.41	0.38	0.38	0.44	0.38	0.38	0.38	0.41
PCT64-35F	bNAbs	gp120_V2	IGHV3-15	IGHJ6	0.41	0.38	0.41	0.38	0.36	0.38	0.38	0.36	0.36	0.36	0.41	0.41	0.41	0.38	0.38	0.38	0.38	0.36	0.38	0.41	0.38	0.44	0.41	0.44	0.38	0.38	0.41	0.38	0.44	0.41	0.41	0.41	0.44	0.44	0.44	0.49	0.44	0.41	0.38	0.38	0.44	0.38	0.38	0.38	0.41
PCT64-35G	bNAbs	gp120_V2	IGHV3-15	IGHJ6	0.41	0.38	0.41	0.38	0.36	0.38	0.38	0.36	0.36	0.36	0.41	0.41	0.41	0.38	0.38	0.38	0.38	0.36	0.38	0.41	0.38	0.44	0.41	0.44	0.38	0.38	0.41	0.38	0.44	0.41	0.41	0.41	0.44	0.44	0.44	0.49	0.44	0.41	0.38	0.38	0.44	0.38	0.38	0.38	0.41
PCT64-35H	bNAbs	gp120_V2	IGHV3-15	IGHJ6	0.44	0.38	0.41	0.41	0.36	0.38	0.38	0.36	0.36	0.36	0.41	0.41	0.41	0.38	0.38	0.41	0.41	0.38	0.41	0.41	0.38	0.44	0.41	0.41	0.38	0.38	0.44	0.38	0.44	0.41	0.41	0.41	0.44	0.44	0.44	0.49	0.44	0.41	0.41	0.38	0.44	0.38	0.38	0.41	0.41
PCT64-35I	bNAbs	gp120_V2	IGHV3-15	IGHJ6	0.41	0.38	0.38	0.41	0.36	0.38	0.38	0.36	0.36	0.36	0.38	0.41	0.41	0.41	0.41	0.41	0.41	0.38	0.41	0.38	0.36	0.41	0.38	0.41	0.36	0.38	0.44	0.41	0.46	0.41	0.44	0.44	0.44	0.44	0.44	0.51	0.44	0.38	0.41	0.38	0.44	0.38	0.38	0.41	0.41
PCT64-35K	bNAbs	gp120_V2	IGHV3-15	IGHJ6	0.41	0.38	0.41	0.38	0.38	0.38	0.38	0.36	0.36	0.36	0.41	0.41	0.41	0.38	0.38	0.38	0.38	0.36	0.38	0.41	0.38	0.44	0.41	0.41	0.38	0.38	0.41	0.38	0.44	0.41	0.41	0.41	0.46	0.44	0.44	0.49	0.44	0.41	0.38	0.38	0.44	0.38	0.38	0.38	0.41
PCT64-35M	bNAbs	gp120_V2	IGHV3-15	IGHJ6	0.38	0.38	0.38	0.36	0.36	0.38	0.38	0.36	0.36	0.36	0.38	0.41	0.41	0.38	0.38	0.36	0.36	0.36	0.36	0.44	0.41	0.41	0.38	0.41	0.38	0.38	0.41	0.38	0.44	0.38	0.41	0.41	0.41	0.44	0.44	0.46	0.44	0.41	0.41	0.38	0.46	0.38	0.38	0.44	0.41
PCT64-35N	bNAbs	gp120_V2	IGHV3-15	IGHJ6	0.41	0.38	0.41	0.38	0.38	0.38	0.38	0.36	0.36	0.36	0.41	0.41	0.41	0.38	0.38	0.38	0.38	0.36	0.38	0.41	0.38	0.44	0.41	0.41	0.38	0.38	0.41	0.38	0.44	0.41	0.41	0.41	0.46	0.44	0.44	0.49	0.44	0.41	0.38	0.38	0.44	0.38	0.38	0.38	0.41
PCT64-35O	bNAbs	gp120_V2	IGHV3-15	IGHJ6	0.41	0.38	0.41	0.38	0.38	0.38	0.38	0.36	0.36	0.36	0.41	0.41	0.41	0.38	0.38	0.38	0.38	0.36	0.38	0.41	0.38	0.44	0.41	0.41	0.38	0.38	0.41	0.38	0.44	0.41	0.41	0.41	0.46	0.44	0.44	0.49	0.44	0.41	0.38	0.38	0.44	0.38	0.38	0.38	0.41
PCT64-35S	bNAbs	gp120_V2	IGHV3-15	IGHJ6	0.44	0.38	0.41	0.41	0.36	0.38	0.38	0.36	0.36	0.36	0.41	0.41	0.41	0.38	0.38	0.41	0.41	0.38	0.41	0.41	0.38	0.44	0.41	0.41	0.38	0.38	0.44	0.38	0.44	0.41	0.41	0.41	0.44	0.44	0.44	0.49	0.44	0.41	0.41	0.38	0.44	0.38	0.38	0.41	0.41
CH01	bNAbs	gp120_V2	IGHV3-20	IGHJ2	0.46	0.44	0.46	0.41	0.44	0.44	0.44	0.36	0.38	0.36	0.46	0.46	0.49	0.59	0.54	0.41	0.41	0.41	0.41	0.46	0.41	0.46	0.46	0.33	0.44	0.41	0.44	0.46	0.51	0.49	0.41	0.38	0.44	0.41	0.41	0.44	0.41	0.38	0.46	0.38	0.46	0.49	0.46	0.38	0.41
CH02	bNAbs	gp120_V2	IGHV3-20	IGHJ2	0.46	0.44	0.46	0.41	0.44	0.44	0.44	0.36	0.38	0.36	0.46	0.46	0.49	0.56	0.51	0.41	0.41	0.41	0.41	0.46	0.41	0.46	0.46	0.33	0.44	0.41	0.46	0.46	0.51	0.49	0.41	0.38	0.44	0.41	0.41	0.44	0.41	0.38	0.44	0.38	0.44	0.49	0.44	0.38	0.41
CH03	bNAbs	gp120_V2	IGHV3-20	IGHJ2	0.46	0.44	0.46	0.41	0.44	0.44	0.44	0.36	0.38	0.36	0.46	0.46	0.49	0.59	0.54	0.41	0.41	0.41	0.41	0.46	0.41	0.46	0.46	0.33	0.44	0.41	0.44	0.46	0.51	0.49	0.41	0.38	0.44	0.41	0.41	0.44	0.41	0.38	0.46	0.38	0.46	0.49	0.46	0.38	0.41
CH04	bNAbs	gp120_V2	IGHV3-20	IGHJ2	0.46	0.44	0.46	0.41	0.44	0.44	0.44	0.36	0.38	0.36	0.46	0.49	0.51	0.56	0.51	0.41	0.41	0.41	0.41	0.46	0.41	0.46	0.46	0.36	0.44	0.41	0.44	0.46	0.54	0.49	0.41	0.38	0.44	0.44	0.44	0.46	0.44	0.38	0.44	0.41	0.46	0.49	0.44	0.38	0.44
VRC26.01	bNAbs	gp120_V2	IGHV3-30	IGHJ3	0.15	0.08	0.08	0.1	0.1	0.08	0.08	0.05	0.08	0.05	0.08	0.15	0.15	0.15	0.15	0.1	0.1	0.1	0.1	0.13	0.1	0.15	0.08	0.05	0.1	0.08	0.1	0.13	0.13	0.18	0.13	0.13	0.15	0.13	0.13	0.13	0.13	0.1	0.18	0.15	0.21	0.1	0.18	0.15	0.13
VRC26.02	bNAbs	gp120_V2	IGHV3-30	IGHJ3	0.15	0.08	0.08	0.08	0.1	0.08	0.08	0.05	0.08	0.05	0.08	0.15	0.15	0.15	0.18	0.08	0.08	0.08	0.08	0.13	0.1	0.13	0.08	0.08	0.13	0.08	0.1	0.13	0.15	0.15	0.1	0.08	0.13	0.15	0.15	0.15	0.15	0.13	0.13	0.18	0.13	0.13	0.15	0.13	0.13
VRC26.03	bNAbs	gp120_V2	IGHV3-30	IGHJ3	0.18	0.1	0.08	0.08	0.1	0.1	0.1	0.08	0.08	0.05	0.08	0.13	0.13	0.15	0.18	0.08	0.08	0.08	0.08	0.15	0.13	0.13	0.08	0.08	0.13	0.08	0.13	0.15	0.13	0.15	0.1	0.08	0.13	0.15	0.15	0.13	0.15	0.13	0.13	0.15	0.13	0.13	0.15	0.13	0.1
VRC26.04	bNAbs	gp120_V2	IGHV3-30	IGHJ3	0.18	0.1	0.08	0.08	0.1	0.1	0.1	0.08	0.08	0.05	0.08	0.13	0.13	0.15	0.18	0.08	0.08	0.08	0.08	0.15	0.13	0.13	0.08	0.08	0.13	0.08	0.13	0.15	0.13	0.15	0.1	0.08	0.13	0.15	0.15	0.13	0.15	0.13	0.13	0.15	0.13	0.13	0.15	0.13	0.1
VRC26.05	bNAbs	gp120_V2	IGHV3-30	IGHJ3	0.18	0.1	0.1	0.13	0.13	0.1	0.1	0.08	0.1	0.08	0.1	0.15	0.15	0.23	0.21	0.13	0.13	0.13	0.13	0.15	0.13	0.18	0.1	0.05	0.15	0.1	0.13	0.18	0.15	0.18	0.13	0.1	0.15	0.15	0.15	0.15	0.15	0.13	0.18	0.13	0.21	0.18	0.18	0.1	0.1
VRC26.06	bNAbs	gp120_V2	IGHV3-30	IGHJ3	0.18	0.08	0.08	0.08	0.1	0.08	0.08	0.05	0.08	0.05	0.08	0.15	0.15	0.15	0.18	0.08	0.08	0.08	0.08	0.13	0.1	0.13	0.08	0.05	0.13	0.08	0.1	0.13	0.13	0.15	0.1	0.08	0.13	0.15	0.15	0.15	0.15	0.1	0.13	0.15	0.15	0.13	0.1	0.08	0.1
VRC26.07	bNAbs	gp120_V2	IGHV3-30	IGHJ3	0.18	0.1	0.08	0.08	0.1	0.1	0.1	0.08	0.08	0.05	0.08	0.13	0.13	0.15	0.18	0.08	0.08	0.08	0.08	0.15	0.13	0.13	0.08	0.08	0.13	0.08	0.13	0.15	0.13	0.15	0.1	0.08	0.13	0.15	0.15	0.13	0.15	0.13	0.13	0.15	0.13	0.13	0.15	0.13	0.1
VRC26.08	bNAbs	gp120_V2	IGHV3-30	IGHJ3	0.13	0.08	0.05	0.05	0.05	0.08	0.08	0.08	0.08	0.05	0.05	0.08	0.08	0.1	0.13	0.05	0.05	0.05	0.05	0.1	0.1	0.08	0.05	0.05	0.08	0.05	0.08	0.1	0.05	0.15	0.05	0.08	0.08	0.1	0.1	0.1	0.1	0.05	0.1	0.08	0.05	0.13	0.13	0.1	0.03
VRC26.09	bNAbs	gp120_V2	IGHV3-30	IGHJ3	0.08	0.05	0.03	0.03	0.03	0.05	0.05	0.05	0.05	0.03	0.03	0.05	0.05	0.08	0.1	0.03	0.03	0.03	0.03	0.08	0.08	0.05	0.03	0.05	0.05	0	0.05	0.08	0.03	0.13	0.03	0.05	0.05	0.08	0.08	0.08	0.08	0.05	0.08	0.08	0.03	0.1	0.15	0.13	0.03
VRC26.10	bNAbs	gp120_V2	IGHV3-30	IGHJ3	0.15	0.08	0.08	0.08	0.1	0.08	0.08	0.05	0.08	0.05	0.08	0.13	0.13	0.15	0.18	0.08	0.08	0.08	0.08	0.13	0.1	0.13	0.08	0.05	0.15	0.08	0.1	0.13	0.1	0.15	0.1	0.08	0.13	0.13	0.13	0.13	0.13	0.13	0.13	0.15	0.13	0.13	0.15	0.13	0.1
VRC26.12	bNAbs	gp120_V2	IGHV3-30	IGHJ3	0.21	0.08	0.08	0.1	0.1	0.08	0.08	0.08	0.08	0.08	0.08	0.13	0.13	0.18	0.21	0.1	0.1	0.1	0.1	0.18	0.15	0.18	0.08	0.05	0.13	0.1	0.15	0.18	0.15	0.15	0.13	0.1	0.15	0.15	0.15	0.15	0.15	0.15	0.15	0.13	0.18	0.13	0.13	0.08	0.13
VRC26.13	bNAbs	gp120_V2	IGHV3-30	IGHJ3	0.21	0.08	0.08	0.1	0.1	0.08	0.08	0.08	0.08	0.08	0.08	0.13	0.13	0.18	0.21	0.1	0.1	0.1	0.1	0.18	0.15	0.18	0.08	0.05	0.13	0.1	0.15	0.18	0.15	0.15	0.13	0.1	0.15	0.15	0.15	0.15	0.15	0.15	0.15	0.13	0.18	0.13	0.13	0.08	0.13
VRC26.14	bNAbs	gp120_V2	IGHV3-30	IGHJ3	0.18	0.08	0.08	0.1	0.1	0.08	0.08	0.08	0.08	0.08	0.08	0.13	0.13	0.15	0.18	0.1	0.1	0.1	0.1	0.18	0.15	0.18	0.08	0.05	0.13	0.13	0.18	0.18	0.13	0.15	0.15	0.13	0.13	0.15	0.15	0.15	0.15	0.15	0.13	0.13	0.18	0.13	0.1	0.08	0.13
VRC26.15	bNAbs	gp120_V2	IGHV3-30	IGHJ3	0.21	0.08	0.08	0.1	0.1	0.08	0.08	0.08	0.08	0.08	0.08	0.13	0.13	0.15	0.18	0.1	0.1	0.1	0.1	0.15	0.13	0.15	0.08	0.05	0.13	0.15	0.13	0.15	0.13	0.15	0.13	0.1	0.13	0.15	0.15	0.15	0.15	0.13	0.13	0.13	0.18	0.13	0.1	0.08	0.1
VRC26.16	bNAbs	gp120_V2	IGHV3-30	IGHJ3	0.18	0.08	0.08	0.1	0.1	0.08	0.08	0.08	0.08	0.08	0.08	0.13	0.13	0.15	0.18	0.1	0.1	0.1	0.1	0.18	0.15	0.18	0.08	0.05	0.13	0.13	0.18	0.18	0.13	0.15	0.15	0.13	0.13	0.15	0.15	0.15	0.15	0.15	0.13	0.13	0.18	0.13	0.1	0.08	0.13
VRC26.17	bNAbs	gp120_V2	IGHV3-30	IGHJ3	0.23	0.1	0.1	0.1	0.13	0.1	0.1	0.08	0.1	0.08	0.1	0.15	0.15	0.18	0.21	0.1	0.1	0.1	0.1	0.15	0.13	0.15	0.1	0.05	0.18	0.13	0.13	0.15	0.13	0.18	0.13	0.1	0.15	0.15	0.15	0.15	0.15	0.13	0.15	0.15	0.18	0.15	0.13	0.1	0.1
VRC26.18	bNAbs	gp120_V2	IGHV3-30	IGHJ3	0.21	0.1	0.1	0.1	0.13	0.1	0.1	0.08	0.1	0.08	0.1	0.15	0.15	0.18	0.21	0.1	0.1	0.1	0.1	0.15	0.13	0.15	0.1	0.05	0.18	0.13	0.13	0.15	0.13	0.18	0.13	0.1	0.15	0.15	0.15	0.15	0.15	0.13	0.15	0.15	0.18	0.15	0.13	0.1	0.1
VRC26.19	bNAbs	gp120_V2	IGHV3-30	IGHJ3	0.15	0.1	0.1	0.1	0.13	0.1	0.1	0.08	0.1	0.08	0.1	0.15	0.15	0.18	0.21	0.1	0.1	0.1	0.1	0.15	0.13	0.15	0.1	0.05	0.15	0.1	0.13	0.15	0.13	0.18	0.13	0.1	0.15	0.15	0.15	0.18	0.15	0.15	0.18	0.15	0.13	0.18	0.15	0.15	0.1
VRC26.20	bNAbs	gp120_V2	IGHV3-30	IGHJ3	0.13	0.08	0.05	0.05	0.05	0.08	0.08	0.08	0.08	0.05	0.05	0.08	0.08	0.1	0.13	0.05	0.05	0.05	0.05	0.1	0.1	0.08	0.05	0.05	0.08	0.05	0.08	0.1	0.05	0.15	0.05	0.08	0.08	0.1	0.1	0.1	0.1	0.05	0.1	0.08	0.05	0.13	0.13	0.1	0.03
VRC26.21	bNAbs	gp120_V2	IGHV3-30	IGHJ3	0.13	0.08	0.05	0.03	0.05	0.08	0.08	0.08	0.08	0.05	0.05	0.1	0.1	0.1	0.13	0.03	0.03	0.03	0.03	0.1	0.1	0.1	0.05	0.08	0.05	0.05	0.05	0.13	0.05	0.15	0.05	0.08	0.08	0.1	0.1	0.1	0.1	0.05	0.1	0.08	0.05	0.13	0.1	0.1	0.03
VRC26.22	bNAbs	gp120_V2	IGHV3-30	IGHJ3	0.13	0.08	0.05	0.03	0.05	0.08	0.08	0.08	0.08	0.05	0.05	0.1	0.1	0.1	0.13	0.03	0.03	0.03	0.03	0.1	0.1	0.1	0.05	0.08	0.05	0.05	0.05	0.13	0.05	0.15	0.05	0.08	0.08	0.1	0.1	0.1	0.1	0.03	0.13	0.08	0.05	0.13	0.1	0.13	0.03
VRC26.23	bNAbs	gp120_V2	IGHV3-30	IGHJ3	0.18	0.05	0.05	0.08	0.08	0.05	0.05	0.05	0.05	0.05	0.05	0.1	0.1	0.13	0.15	0.08	0.08	0.08	0.08	0.15	0.13	0.15	0.05	0.05	0.1	0.1	0.13	0.15	0.13	0.13	0.1	0.08	0.1	0.13	0.13	0.13	0.13	0.15	0.1	0.13	0.13	0.1	0.13	0.1	0.13
VRC26.24	bNAbs	gp120_V2	IGHV3-30	IGHJ3	0.56	0.64	0.54	0.64	0.69	0.64	0.64	0.59	0.56	0.56	0.54	0.74	0.74	0.64	0.64	0.64	0.64	0.64	0.64	0.72	0.69	0.69	0.54	0.67	0.64	0.74	0.67	0.69	0.54	0.51	0.67	0.67	0.62	0.64	0.64	0.59	0.64	0.51	0.49	0.74	0.38	0.46	0.54	0.54	0.77
VRC26.25	bNAbs	gp120_V2	IGHV3-30	IGHJ3	0.13	0.05	0.03	0.05	0.05	0.05	0.05	0.05	0.03	0.03	0.03	0.08	0.08	0.1	0.13	0.05	0.05	0.05	0.05	0.13	0.13	0.1	0.03	0.05	0.08	0.05	0.1	0.13	0.08	0.13	0.08	0.05	0.08	0.13	0.13	0.1	0.13	0.1	0.08	0.1	0.13	0.08	0.1	0.08	0.08
VRC26.26	bNAbs	gp120_V2	IGHV3-30	IGHJ3	0.1	0.08	0.05	0.05	0.05	0.08	0.08	0.08	0.08	0.05	0.05	0.1	0.1	0.1	0.13	0.05	0.05	0.05	0.05	0.1	0.1	0.08	0.05	0.08	0.08	0.03	0.08	0.1	0.08	0.15	0.05	0.08	0.08	0.13	0.13	0.13	0.13	0.05	0.1	0.1	0.05	0.13	0.13	0.1	0.05
VRC26.27	bNAbs	gp120_V2	IGHV3-30	IGHJ3	0.13	0.08	0.05	0.05	0.05	0.08	0.08	0.08	0.08	0.05	0.05	0.08	0.08	0.1	0.13	0.05	0.05	0.05	0.05	0.1	0.1	0.08	0.05	0.05	0.08	0.05	0.08	0.1	0.05	0.15	0.05	0.08	0.08	0.1	0.1	0.1	0.1	0.05	0.1	0.08	0.05	0.13	0.13	0.1	0.03
VRC26.28	bNAbs	gp120_V2	IGHV3-30	IGHJ3	0.13	0.08	0.05	0.03	0.05	0.08	0.08	0.08	0.08	0.05	0.05	0.1	0.1	0.1	0.13	0.03	0.03	0.03	0.03	0.1	0.1	0.1	0.05	0.08	0.05	0.05	0.05	0.13	0.05	0.15	0.05	0.08	0.08	0.1	0.1	0.1	0.1	0.03	0.13	0.08	0.05	0.13	0.1	0.13	0.03
VRC26.29	bNAbs	gp120_V2	IGHV3-30	IGHJ3	0.13	0.08	0.05	0.03	0.05	0.08	0.08	0.08	0.08	0.05	0.05	0.1	0.1	0.1	0.13	0.03	0.03	0.03	0.03	0.1	0.1	0.1	0.05	0.08	0.05	0.05	0.05	0.13	0.05	0.15	0.05	0.08	0.08	0.1	0.1	0.1	0.1	0.03	0.13	0.08	0.05	0.13	0.1	0.13	0.03
VRC26.30	bNAbs	gp120_V2	IGHV3-30	IGHJ3	0.13	0.08	0.05	0.03	0.05	0.08	0.08	0.08	0.08	0.05	0.05	0.1	0.1	0.1	0.13	0.03	0.03	0.03	0.03	0.1	0.1	0.1	0.05	0.08	0.05	0.05	0.05	0.13	0.05	0.15	0.05	0.08	0.08	0.1	0.1	0.1	0.1	0.05	0.13	0.08	0.05	0.13	0.1	0.1	0.03
VRC26.31	bNAbs	gp120_V2	IGHV3-30	IGHJ3	0.13	0.08	0.05	0.03	0.05	0.08	0.08	0.08	0.08	0.05	0.05	0.1	0.1	0.1	0.13	0.03	0.03	0.03	0.03	0.1	0.1	0.1	0.05	0.08	0.05	0.05	0.05	0.13	0.08	0.15	0.05	0.08	0.08	0.13	0.13	0.1	0.13	0.05	0.13	0.08	0.05	0.13	0.1	0.1	0.03
VRC26.33	bNAbs	gp120_V2	IGHV3-30	IGHJ3	0.21	0.1	0.1	0.13	0.13	0.1	0.1	0.08	0.1	0.08	0.1	0.15	0.15	0.21	0.18	0.13	0.13	0.13	0.13	0.15	0.13	0.18	0.1	0.05	0.15	0.13	0.13	0.18	0.15	0.18	0.13	0.1	0.15	0.15	0.15	0.15	0.15	0.13	0.15	0.13	0.18	0.18	0.15	0.1	0.1
PG16	bNAbs	gp120_V2	IGHV3-33	IGHJ6	0.31	0.26	0.28	0.28	0.28	0.26	0.26	0.26	0.26	0.26	0.28	0.36	0.33	0.33	0.33	0.28	0.28	0.28	0.28	0.33	0.31	0.31	0.28	0.28	0.28	0.33	0.28	0.31	0.38	0.33	0.31	0.31	0.31	0.38	0.38	0.41	0.38	0.33	0.36	0.28	0.31	0.33	0.28	0.33	0.41
PG9	bNAbs	gp120_V2	IGHV3-33	IGHJ6	0.31	0.26	0.28	0.26	0.26	0.26	0.26	0.28	0.28	0.28	0.28	0.33	0.31	0.31	0.31	0.26	0.26	0.26	0.26	0.33	0.31	0.31	0.28	0.31	0.28	0.31	0.26	0.28	0.36	0.31	0.28	0.33	0.31	0.36	0.38	0.41	0.36	0.31	0.33	0.26	0.28	0.36	0.31	0.36	0.38
BG1	bNAbs	gp120_V2	IGHV3-49	NA	0.51	0.44	0.44	0.46	0.44	0.44	0.44	0.41	0.41	0.41	0.44	0.49	0.49	0.49	0.49	0.46	0.46	0.46	0.46	0.51	0.46	0.51	0.44	0.41	0.49	0.44	0.49	0.49	0.54	0.49	0.46	0.44	0.49	0.56	0.59	0.59	0.56	0.41	0.49	0.44	0.41	0.44	0.44	0.46	0.49
QA013.2	bNAbs	gp120_V2	IGHV3-7	IGHJ5	0.56	0.51	0.54	0.51	0.54	0.51	0.51	0.49	0.51	0.49	0.54	0.56	0.56	0.59	0.59	0.51	0.51	0.51	0.51	0.56	0.54	0.54	0.54	0.49	0.56	0.54	0.54	0.56	0.56	0.56	0.54	0.51	0.59	0.54	0.56	0.54	0.54	0.49	0.56	0.54	0.44	0.56	0.51	0.59	0.51
830A	bNAbs	gp120_V2	IGHV4-34	IGHJ6	0.56	0.51	0.54	0.56	0.54	0.51	0.51	0.54	0.56	0.54	0.54	0.64	0.62	0.59	0.59	0.56	0.56	0.56	0.56	0.64	0.62	0.62	0.54	0.54	0.54	0.59	0.56	0.59	0.64	0.56	0.56	0.54	0.59	0.67	0.67	0.69	0.67	0.54	0.49	0.56	0.41	0.51	0.49	0.51	0.67
3791	bNAbs	gp120_V3	IGHV1-18	IGHJ4	0.56	0.62	0.56	0.62	0.62	0.62	0.62	0.64	0.62	0.62	0.56	0.69	0.67	0.69	0.69	0.62	0.62	0.62	0.62	0.67	0.64	0.69	0.56	0.67	0.62	0.64	0.64	0.69	0.59	0.54	0.67	0.67	0.59	0.59	0.59	0.56	0.59	0.56	0.51	0.59	0.44	0.54	0.54	0.54	0.67
4121	bNAbs	gp120_V3	IGHV1-18	IGHJ4	0.64	0.62	0.56	0.64	0.69	0.62	0.62	0.62	0.59	0.56	0.56	0.67	0.67	0.69	0.69	0.64	0.64	0.64	0.64	0.64	0.64	0.64	0.56	0.64	0.67	0.62	0.62	0.67	0.56	0.56	0.67	0.62	0.62	0.62	0.62	0.56	0.62	0.49	0.49	0.67	0.38	0.56	0.54	0.51	0.69
BF520.1	bNAbs	gp120_V3	IGHV1-2	IGHJ4	0.56	0.56	0.56	0.54	0.54	0.56	0.56	0.54	0.51	0.51	0.56	0.56	0.56	0.59	0.59	0.54	0.54	0.54	0.54	0.59	0.56	0.59	0.56	0.49	0.54	0.56	0.62	0.59	0.56	0.59	0.56	0.54	0.59	0.64	0.67	0.62	0.64	0.54	0.49	0.54	0.46	0.51	0.49	0.49	0.56
DH270.1	bNAbs	gp120_V3	IGHV1-2	IGHJ4	0.59	0.56	0.56	0.51	0.56	0.56	0.56	0.56	0.56	0.54	0.56	0.56	0.54	0.54	0.54	0.51	0.51	0.49	0.51	0.54	0.49	0.54	0.56	0.54	0.51	0.54	0.51	0.51	0.54	0.51	0.54	0.51	0.56	0.51	0.54	0.51	0.51	0.46	0.49	0.54	0.36	0.51	0.54	0.51	0.56
DH270.2	bNAbs	gp120_V3	IGHV1-2	IGHJ4	0.59	0.51	0.54	0.54	0.56	0.51	0.51	0.54	0.56	0.54	0.54	0.56	0.54	0.54	0.54	0.54	0.54	0.56	0.54	0.54	0.51	0.51	0.54	0.51	0.54	0.54	0.51	0.51	0.54	0.54	0.51	0.51	0.59	0.51	0.54	0.51	0.51	0.51	0.49	0.56	0.36	0.51	0.54	0.54	0.59
DH270.3	bNAbs	gp120_V3	IGHV1-2	IGHJ4	0.64	0.59	0.59	0.54	0.59	0.59	0.59	0.54	0.56	0.54	0.59	0.62	0.59	0.59	0.59	0.54	0.54	0.54	0.54	0.59	0.54	0.56	0.59	0.51	0.56	0.59	0.56	0.56	0.62	0.59	0.56	0.54	0.64	0.59	0.62	0.56	0.59	0.51	0.54	0.56	0.41	0.56	0.54	0.54	0.59
DH270.5	bNAbs	gp120_V3	IGHV1-2	IGHJ4	0.56	0.59	0.59	0.51	0.51	0.59	0.59	0.51	0.56	0.54	0.59	0.56	0.54	0.54	0.54	0.51	0.51	0.51	0.51	0.54	0.51	0.54	0.59	0.56	0.56	0.54	0.51	0.51	0.54	0.51	0.51	0.56	0.64	0.54	0.56	0.51	0.54	0.49	0.49	0.54	0.36	0.51	0.56	0.54	0.54
DH270.6	bNAbs	gp120_V3	IGHV1-2	IGHJ4	0.59	0.62	0.62	0.51	0.54	0.62	0.62	0.51	0.56	0.54	0.62	0.56	0.54	0.54	0.54	0.51	0.51	0.51	0.51	0.54	0.49	0.51	0.62	0.54	0.54	0.54	0.51	0.51	0.56	0.51	0.51	0.54	0.62	0.54	0.56	0.51	0.54	0.49	0.49	0.54	0.36	0.49	0.54	0.51	0.56
DH270.IA2	bNAbs	gp120_V3	IGHV1-2	IGHJ4	0.62	0.54	0.54	0.54	0.59	0.54	0.54	0.56	0.56	0.54	0.54	0.59	0.56	0.56	0.56	0.54	0.54	0.51	0.54	0.56	0.51	0.56	0.54	0.54	0.54	0.56	0.54	0.54	0.56	0.54	0.56	0.51	0.59	0.54	0.56	0.54	0.54	0.49	0.51	0.56	0.38	0.49	0.54	0.51	0.59
DH270.IA3	bNAbs	gp120_V3	IGHV1-2	IGHJ4	0.64	0.56	0.56	0.56	0.59	0.56	0.56	0.56	0.59	0.56	0.56	0.62	0.59	0.59	0.59	0.56	0.56	0.54	0.56	0.59	0.54	0.59	0.56	0.51	0.56	0.59	0.56	0.56	0.59	0.59	0.56	0.54	0.62	0.56	0.59	0.56	0.56	0.51	0.54	0.56	0.41	0.56	0.54	0.54	0.59
DH270.IA4	bNAbs	gp120_V3	IGHV1-2	IGHJ4	0.64	0.56	0.56	0.56	0.62	0.56	0.56	0.59	0.59	0.56	0.56	0.62	0.59	0.59	0.59	0.56	0.56	0.54	0.56	0.59	0.54	0.59	0.56	0.51	0.56	0.59	0.56	0.56	0.59	0.56	0.59	0.54	0.62	0.56	0.59	0.56	0.56	0.49	0.54	0.56	0.41	0.51	0.54	0.51	0.59
4508	bNAbs	gp120_V3	IGHV1-69	IGHJ3	0.67	0.64	0.62	0.64	0.64	0.64	0.64	0.67	0.67	0.62	0.62	0.67	0.67	0.69	0.67	0.64	0.64	0.64	0.64	0.67	0.64	0.69	0.62	0.59	0.67	0.64	0.64	0.69	0.59	0.59	0.64	0.62	0.67	0.67	0.67	0.59	0.67	0.51	0.51	0.67	0.44	0.54	0.51	0.51	0.62
4210	bNAbs	gp120_V3	IGHV1-69-2	IGHJ3	0.64	0.69	0.59	0.69	0.67	0.69	0.69	0.64	0.62	0.59	0.59	0.72	0.72	0.67	0.67	0.69	0.69	0.72	0.69	0.69	0.67	0.72	0.59	0.64	0.64	0.72	0.69	0.67	0.54	0.54	0.69	0.69	0.59	0.59	0.59	0.54	0.59	0.49	0.46	0.69	0.38	0.46	0.51	0.49	0.69
2191	bNAbs	gp120_V3	IGHV1-69-2	IGHJ4	0.54	0.67	0.54	0.64	0.72	0.67	0.67	0.59	0.56	0.56	0.54	0.74	0.74	0.64	0.67	0.64	0.64	0.64	0.64	0.67	0.64	0.67	0.54	0.67	0.64	0.72	0.67	0.67	0.54	0.51	0.67	0.64	0.59	0.59	0.59	0.54	0.59	0.49	0.46	0.74	0.38	0.46	0.51	0.49	0.72
3869	bNAbs	gp120_V3	IGHV1-69-2	IGHJ4	0.59	0.62	0.56	0.64	0.64	0.62	0.62	0.59	0.59	0.56	0.56	0.67	0.67	0.69	0.69	0.64	0.64	0.62	0.64	0.67	0.62	0.69	0.56	0.64	0.64	0.62	0.67	0.69	0.54	0.54	0.67	0.64	0.64	0.59	0.59	0.54	0.59	0.49	0.49	0.64	0.44	0.49	0.54	0.51	0.64
4139	bNAbs	gp120_V3	IGHV1-8	IGHJ4	0.59	0.62	0.56	0.64	0.67	0.62	0.62	0.67	0.64	0.64	0.56	0.69	0.69	0.72	0.72	0.64	0.64	0.64	0.64	0.69	0.67	0.69	0.56	0.59	0.67	0.64	0.64	0.67	0.59	0.56	0.69	0.64	0.64	0.62	0.62	0.59	0.62	0.51	0.51	0.62	0.41	0.56	0.54	0.51	0.67
PGDM11	bNAbs	gp120_V3	IGHV3-11	IGHJ3	0.64	0.51	0.51	0.54	0.54	0.51	0.51	0.49	0.51	0.49	0.51	0.56	0.56	0.56	0.56	0.54	0.54	0.54	0.54	0.59	0.54	0.56	0.51	0.46	0.54	0.56	0.51	0.54	0.59	0.62	0.54	0.51	0.59	0.56	0.59	0.62	0.56	0.59	0.51	0.54	0.44	0.59	0.56	0.51	0.54
PGDM12	bNAbs	gp120_V3	IGHV3-11	IGHJ3	0.64	0.51	0.51	0.54	0.56	0.51	0.51	0.49	0.51	0.49	0.51	0.56	0.56	0.56	0.56	0.54	0.54	0.54	0.54	0.59	0.54	0.56	0.51	0.46	0.54	0.59	0.51	0.54	0.59	0.59	0.56	0.51	0.59	0.56	0.59	0.59	0.56	0.59	0.51	0.54	0.46	0.56	0.56	0.51	0.54
447-52D	bNAbs	gp120_V3	IGHV3-15	IGHJ6	0.46	0.49	0.56	0.44	0.46	0.49	0.49	0.46	0.46	0.46	0.56	0.51	0.49	0.51	0.51	0.44	0.44	0.44	0.44	0.51	0.46	0.49	0.56	0.51	0.44	0.46	0.44	0.49	0.59	0.49	0.46	0.46	0.46	0.62	0.62	0.59	0.62	0.46	0.44	0.49	0.38	0.51	0.54	0.46	0.56
2G12	bNAbs	gp120_V3	IGHV3-21	NA	0.64	0.67	0.62	0.64	0.72	0.67	0.67	0.69	0.67	0.64	0.62	0.74	0.74	0.69	0.72	0.64	0.64	0.64	0.64	0.72	0.67	0.72	0.62	0.62	0.67	0.64	0.64	0.67	0.64	0.62	0.67	0.64	0.67	0.64	0.64	0.56	0.64	0.51	0.51	0.64	0.44	0.51	0.51	0.51	0.69
3904	bNAbs	gp120_V3	IGHV3-30	IGHJ6	0.54	0.64	0.54	0.67	0.72	0.64	0.64	0.62	0.59	0.59	0.54	0.74	0.74	0.64	0.64	0.67	0.67	0.67	0.67	0.72	0.67	0.69	0.54	0.67	0.64	0.74	0.67	0.67	0.59	0.54	0.67	0.64	0.62	0.64	0.64	0.59	0.64	0.56	0.46	0.72	0.41	0.46	0.51	0.51	0.79
VRC21	bNAbs	gp120_V3	IGHV3-33	IGHJ4	0.54	0.72	0.62	0.64	0.72	0.72	0.72	0.67	0.62	0.62	0.62	0.74	0.74	0.64	0.67	0.64	0.64	0.64	0.64	0.67	0.64	0.67	0.62	0.69	0.64	0.74	0.69	0.67	0.56	0.56	0.69	0.72	0.59	0.62	0.62	0.54	0.62	0.51	0.49	0.72	0.38	0.51	0.51	0.54	0.72
PCDN-33A	bNAbs	gp120_V3	IGHV4-34	IGHJ5	0.54	0.54	0.56	0.49	0.54	0.54	0.54	0.49	0.51	0.49	0.56	0.54	0.54	0.54	0.54	0.49	0.49	0.49	0.49	0.54	0.49	0.51	0.56	0.46	0.54	0.51	0.54	0.51	0.59	0.54	0.51	0.49	0.54	0.54	0.56	0.51	0.54	0.49	0.51	0.51	0.44	0.54	0.49	0.49	0.51
PCDN-38A	bNAbs	gp120_V3	IGHV4-34	IGHJ5	0.54	0.54	0.56	0.49	0.54	0.54	0.54	0.51	0.54	0.51	0.56	0.54	0.54	0.54	0.54	0.49	0.49	0.49	0.49	0.56	0.51	0.51	0.56	0.46	0.54	0.51	0.54	0.54	0.56	0.54	0.51	0.49	0.54	0.54	0.54	0.51	0.54	0.49	0.54	0.51	0.44	0.54	0.49	0.51	0.51
PCDN-38B	bNAbs	gp120_V3	IGHV4-34	IGHJ5	0.54	0.54	0.56	0.49	0.54	0.54	0.54	0.51	0.54	0.51	0.56	0.54	0.54	0.54	0.54	0.49	0.49	0.49	0.49	0.56	0.51	0.51	0.56	0.46	0.54	0.51	0.54	0.54	0.56	0.54	0.51	0.49	0.54	0.54	0.54	0.51	0.54	0.49	0.51	0.51	0.44	0.54	0.49	0.51	0.51
VRC28	bNAbs	gp120_V3	IGHV4-34	IGHJ5	0.44	0.38	0.41	0.36	0.38	0.38	0.38	0.38	0.41	0.41	0.41	0.38	0.38	0.41	0.44	0.36	0.36	0.36	0.36	0.46	0.46	0.44	0.41	0.38	0.41	0.38	0.41	0.46	0.44	0.41	0.38	0.41	0.41	0.38	0.38	0.38	0.38	0.38	0.38	0.33	0.44	0.46	0.44	0.38	0.44
PGDM21	bNAbs	gp120_V3	IGHV4-34	IGHJ6	0.56	0.54	0.56	0.54	0.54	0.54	0.54	0.56	0.59	0.56	0.56	0.59	0.59	0.59	0.59	0.54	0.54	0.54	0.54	0.59	0.56	0.56	0.56	0.51	0.56	0.54	0.54	0.56	0.64	0.56	0.59	0.56	0.56	0.69	0.69	0.64	0.69	0.51	0.49	0.54	0.44	0.54	0.49	0.51	0.59
VRC22	bNAbs	gp120_V3	IGHV4-34	IGHJ6	0.59	0.56	0.56	0.59	0.59	0.56	0.56	0.56	0.56	0.56	0.56	0.64	0.62	0.59	0.59	0.59	0.59	0.59	0.59	0.64	0.59	0.62	0.56	0.56	0.59	0.59	0.56	0.59	0.69	0.54	0.59	0.59	0.67	0.69	0.69	0.64	0.69	0.51	0.51	0.56	0.41	0.51	0.49	0.51	0.69
VRC41.01	bNAbs	gp120_V3	IGHV4-39	IGHJ4	0.59	0.51	0.51	0.56	0.56	0.51	0.51	0.51	0.51	0.49	0.51	0.56	0.56	0.56	0.56	0.56	0.56	0.56	0.56	0.54	0.51	0.54	0.51	0.46	0.54	0.51	0.54	0.54	0.62	0.59	0.56	0.51	0.56	0.59	0.56	0.56	0.59	0.54	0.56	0.51	0.46	0.51	0.51	0.59	0.51
VRC41.02	bNAbs	gp120_V3	IGHV4-39	IGHJ4	0.56	0.54	0.54	0.54	0.54	0.54	0.54	0.51	0.51	0.49	0.54	0.54	0.54	0.56	0.56	0.54	0.54	0.54	0.54	0.51	0.49	0.51	0.54	0.46	0.51	0.49	0.51	0.51	0.62	0.56	0.54	0.51	0.54	0.56	0.54	0.54	0.56	0.49	0.51	0.49	0.44	0.54	0.54	0.56	0.51
PGT125	bNAbs	gp120_V3	IGHV4-39	IGHJ5	0.56	0.49	0.49	0.51	0.51	0.49	0.49	0.49	0.49	0.49	0.49	0.54	0.54	0.56	0.59	0.51	0.51	0.51	0.51	0.54	0.51	0.54	0.49	0.49	0.51	0.54	0.54	0.54	0.54	0.56	0.54	0.54	0.56	0.54	0.54	0.56	0.54	0.49	0.54	0.51	0.46	0.49	0.51	0.51	0.54
PGT126	bNAbs	gp120_V3	IGHV4-39	IGHJ5	0.56	0.49	0.49	0.51	0.51	0.49	0.49	0.49	0.49	0.49	0.49	0.54	0.54	0.56	0.59	0.51	0.51	0.51	0.51	0.54	0.51	0.54	0.49	0.49	0.51	0.54	0.54	0.54	0.54	0.59	0.54	0.54	0.56	0.54	0.54	0.56	0.54	0.49	0.56	0.51	0.46	0.49	0.51	0.51	0.54
PGT127	bNAbs	gp120_V3	IGHV4-39	IGHJ5	0.56	0.49	0.49	0.51	0.54	0.49	0.49	0.51	0.51	0.51	0.49	0.54	0.54	0.56	0.59	0.51	0.51	0.51	0.51	0.56	0.51	0.54	0.49	0.49	0.51	0.54	0.54	0.54	0.56	0.54	0.54	0.54	0.56	0.54	0.54	0.56	0.54	0.49	0.56	0.51	0.46	0.49	0.51	0.51	0.56
PGT128	bNAbs	gp120_V3	IGHV4-39	IGHJ5	0.56	0.49	0.51	0.51	0.54	0.49	0.49	0.51	0.51	0.51	0.51	0.54	0.54	0.56	0.59	0.51	0.51	0.51	0.51	0.56	0.51	0.54	0.51	0.49	0.51	0.54	0.54	0.54	0.56	0.54	0.54	0.54	0.56	0.54	0.54	0.56	0.54	0.49	0.56	0.51	0.46	0.49	0.51	0.51	0.56
PGT130	bNAbs	gp120_V3	IGHV4-39	IGHJ5	0.56	0.51	0.51	0.49	0.54	0.51	0.51	0.54	0.56	0.54	0.51	0.54	0.54	0.51	0.51	0.49	0.49	0.49	0.49	0.54	0.51	0.49	0.51	0.54	0.51	0.51	0.51	0.51	0.54	0.54	0.49	0.54	0.54	0.49	0.51	0.51	0.49	0.49	0.49	0.49	0.38	0.51	0.51	0.54	0.51
PGT135	bNAbs	gp120_V3	IGHV4-39	IGHJ5	0.62	0.56	0.54	0.54	0.56	0.56	0.56	0.54	0.54	0.51	0.54	0.64	0.64	0.59	0.59	0.54	0.54	0.54	0.54	0.59	0.56	0.59	0.54	0.59	0.56	0.56	0.59	0.62	0.59	0.59	0.56	0.54	0.59	0.62	0.62	0.62	0.62	0.51	0.54	0.56	0.46	0.51	0.54	0.54	0.56
PGT136	bNAbs	gp120_V3	IGHV4-39	IGHJ5	0.62	0.59	0.59	0.54	0.56	0.59	0.59	0.54	0.54	0.51	0.59	0.59	0.59	0.62	0.62	0.54	0.54	0.54	0.54	0.62	0.59	0.56	0.59	0.54	0.56	0.56	0.59	0.62	0.56	0.59	0.56	0.54	0.59	0.59	0.59	0.62	0.59	0.51	0.51	0.54	0.46	0.51	0.54	0.54	0.54
PGT137	bNAbs	gp120_V3	IGHV4-39	IGHJ5	0.54	0.56	0.56	0.49	0.51	0.56	0.56	0.54	0.54	0.51	0.56	0.54	0.54	0.56	0.56	0.49	0.49	0.49	0.49	0.56	0.54	0.51	0.56	0.56	0.51	0.51	0.54	0.56	0.51	0.54	0.51	0.54	0.54	0.54	0.54	0.51	0.54	0.49	0.46	0.51	0.38	0.51	0.59	0.56	0.51
10-1074	bNAbs	gp120_V3	IGHV4-4	NA	0.44	0.36	0.36	0.41	0.41	0.36	0.36	0.38	0.38	0.38	0.36	0.46	0.44	0.44	0.46	0.41	0.41	0.41	0.41	0.46	0.41	0.41	0.36	0.38	0.38	0.44	0.38	0.41	0.49	0.41	0.41	0.38	0.41	0.51	0.49	0.49	0.51	0.44	0.41	0.38	0.44	0.44	0.41	0.38	0.49
3074	bNAbs	gp120_V3	IGHV4-59	IGHJ3	0.56	0.51	0.51	0.51	0.54	0.51	0.51	0.49	0.51	0.49	0.51	0.56	0.56	0.62	0.64	0.51	0.51	0.51	0.51	0.56	0.54	0.56	0.51	0.46	0.54	0.56	0.51	0.56	0.56	0.59	0.54	0.54	0.56	0.56	0.59	0.59	0.56	0.51	0.56	0.56	0.46	0.54	0.62	0.54	0.54
3881	bNAbs	gp120_V3	IGHV4-59	IGHJ3	0.62	0.64	0.56	0.67	0.67	0.64	0.64	0.62	0.59	0.59	0.56	0.69	0.69	0.67	0.67	0.67	0.67	0.67	0.67	0.69	0.67	0.69	0.56	0.62	0.67	0.69	0.67	0.69	0.56	0.54	0.69	0.67	0.62	0.62	0.62	0.56	0.62	0.51	0.51	0.64	0.41	0.49	0.49	0.51	0.67
VRC29	bNAbs	gp120_V3	IGHV4-59	IGHJ3	0.62	0.54	0.56	0.54	0.59	0.54	0.54	0.54	0.54	0.51	0.56	0.64	0.64	0.59	0.62	0.54	0.54	0.54	0.54	0.56	0.54	0.59	0.56	0.51	0.56	0.56	0.54	0.59	0.64	0.62	0.56	0.54	0.62	0.56	0.56	0.59	0.56	0.54	0.54	0.54	0.46	0.54	0.56	0.54	0.54
PGT121	bNAbs	gp120_V3	IGHV4-59	IGHJ6	0.44	0.36	0.36	0.41	0.41	0.36	0.36	0.38	0.38	0.38	0.36	0.46	0.44	0.44	0.46	0.41	0.41	0.41	0.41	0.46	0.41	0.41	0.36	0.38	0.38	0.44	0.38	0.41	0.49	0.41	0.41	0.38	0.41	0.51	0.49	0.49	0.51	0.44	0.41	0.38	0.44	0.44	0.41	0.38	0.49
PGT122	bNAbs	gp120_V3	IGHV4-59	IGHJ6	0.38	0.36	0.36	0.38	0.38	0.36	0.36	0.36	0.36	0.36	0.36	0.44	0.41	0.44	0.46	0.38	0.38	0.38	0.38	0.44	0.38	0.38	0.36	0.41	0.36	0.41	0.36	0.38	0.46	0.38	0.38	0.36	0.38	0.49	0.46	0.46	0.49	0.44	0.38	0.38	0.44	0.41	0.41	0.38	0.49
PGT123	bNAbs	gp120_V3	IGHV4-59	IGHJ6	0.44	0.36	0.36	0.44	0.38	0.36	0.36	0.38	0.38	0.38	0.36	0.46	0.44	0.44	0.44	0.44	0.44	0.44	0.44	0.46	0.41	0.41	0.36	0.38	0.38	0.44	0.38	0.41	0.49	0.41	0.41	0.38	0.44	0.51	0.49	0.49	0.51	0.44	0.41	0.38	0.41	0.44	0.41	0.41	0.54
PGT124	bNAbs	gp120_V3	IGHV4-59	IGHJ6	0.38	0.36	0.36	0.41	0.36	0.36	0.36	0.33	0.33	0.33	0.36	0.46	0.44	0.41	0.41	0.41	0.41	0.41	0.41	0.41	0.38	0.41	0.36	0.44	0.41	0.41	0.38	0.41	0.49	0.38	0.38	0.36	0.41	0.54	0.51	0.49	0.54	0.44	0.41	0.38	0.41	0.41	0.41	0.41	0.51
BG18	bNAbs	gp120_V3	IGHV4-59	NA	0.51	0.44	0.44	0.49	0.46	0.44	0.44	0.46	0.44	0.44	0.44	0.51	0.51	0.49	0.49	0.49	0.49	0.49	0.49	0.49	0.46	0.49	0.44	0.44	0.46	0.46	0.49	0.49	0.56	0.51	0.51	0.49	0.49	0.56	0.56	0.59	0.56	0.44	0.51	0.46	0.44	0.49	0.46	0.49	0.49
3694	bNAbs	gp120_V3	IGHV5-51	IGHJ1	0.51	0.64	0.59	0.62	0.64	0.64	0.64	0.67	0.67	0.67	0.59	0.62	0.62	0.59	0.59	0.62	0.62	0.62	0.62	0.67	0.64	0.64	0.59	0.62	0.64	0.59	0.64	0.67	0.54	0.54	0.62	0.64	0.56	0.59	0.59	0.51	0.59	0.49	0.44	0.56	0.36	0.51	0.49	0.49	0.59
2219	bNAbs	gp120_V3	IGHV5-51	IGHJ3	0.67	0.62	0.59	0.64	0.67	0.62	0.62	0.64	0.67	0.64	0.59	0.69	0.69	0.67	0.67	0.64	0.64	0.64	0.64	0.67	0.62	0.67	0.59	0.59	0.64	0.62	0.64	0.64	0.62	0.62	0.64	0.64	0.67	0.62	0.62	0.56	0.62	0.51	0.54	0.64	0.41	0.54	0.51	0.54	0.69
2557	bNAbs	gp120_V3	IGHV5-51	IGHJ3	0.62	0.64	0.62	0.64	0.62	0.64	0.64	0.59	0.62	0.59	0.62	0.64	0.64	0.69	0.69	0.64	0.64	0.64	0.64	0.64	0.59	0.69	0.62	0.56	0.62	0.59	0.62	0.72	0.56	0.54	0.69	0.67	0.62	0.62	0.59	0.56	0.62	0.51	0.51	0.64	0.41	0.54	0.54	0.51	0.59
3019	bNAbs	gp120_V3	IGHV5-51	IGHJ3	0.59	0.67	0.56	0.69	0.72	0.67	0.67	0.62	0.59	0.59	0.56	0.79	0.79	0.69	0.69	0.69	0.69	0.69	0.69	0.72	0.72	0.74	0.56	0.67	0.67	0.74	0.72	0.72	0.59	0.59	0.69	0.69	0.64	0.62	0.62	0.56	0.62	0.56	0.54	0.74	0.46	0.51	0.51	0.51	0.77
3906	bNAbs	gp120_V3	IGHV5-51	IGHJ3	0.64	0.59	0.56	0.62	0.64	0.59	0.59	0.56	0.59	0.56	0.56	0.64	0.64	0.67	0.67	0.62	0.62	0.62	0.62	0.62	0.59	0.64	0.56	0.59	0.62	0.62	0.59	0.64	0.54	0.54	0.67	0.64	0.62	0.59	0.59	0.54	0.59	0.49	0.51	0.67	0.41	0.54	0.54	0.56	0.62
2558	bNAbs	gp120_V3	IGHV5-51	IGHJ4	0.59	0.64	0.62	0.69	0.72	0.64	0.64	0.67	0.64	0.62	0.62	0.69	0.69	0.74	0.77	0.69	0.69	0.67	0.69	0.72	0.67	0.74	0.62	0.59	0.69	0.64	0.64	0.69	0.59	0.56	0.72	0.67	0.67	0.64	0.64	0.59	0.64	0.51	0.56	0.67	0.41	0.56	0.54	0.56	0.67
HGN194	bNAbs	gp120_V3	IGHV5-51	IGHJ4	0.59	0.72	0.62	0.67	0.77	0.72	0.72	0.62	0.62	0.59	0.62	0.87	0.85	0.69	0.69	0.67	0.67	0.67	0.67	0.69	0.67	0.69	0.62	0.69	0.72	0.77	0.69	0.69	0.56	0.64	0.69	0.69	0.64	0.62	0.62	0.56	0.62	0.49	0.54	0.74	0.41	0.54	0.51	0.56	0.77
4022	bNAbs	gp120_V3	IGHV5-51	IGHJ5	0.59	0.72	0.62	0.67	0.74	0.72	0.72	0.67	0.69	0.64	0.62	0.72	0.72	0.69	0.69	0.67	0.67	0.67	0.67	0.72	0.69	0.67	0.62	0.67	0.69	0.72	0.72	0.69	0.56	0.56	0.69	0.67	0.62	0.59	0.59	0.56	0.59	0.54	0.54	0.69	0.38	0.51	0.49	0.54	0.72
4025	bNAbs	gp120_V3	IGHV5-51	IGHJ6	0.56	0.56	0.56	0.62	0.62	0.56	0.56	0.62	0.62	0.62	0.56	0.64	0.64	0.67	0.67	0.62	0.62	0.59	0.62	0.64	0.59	0.64	0.56	0.59	0.59	0.59	0.59	0.62	0.62	0.54	0.62	0.59	0.59	0.67	0.67	0.62	0.67	0.54	0.49	0.62	0.41	0.54	0.49	0.51	0.67
CH12	bNAbs	gp41_MPER	IGHV1-69	IGHJ6	0.56	0.59	0.56	0.62	0.62	0.59	0.59	0.56	0.56	0.56	0.56	0.64	0.62	0.67	0.67	0.62	0.62	0.62	0.62	0.62	0.59	0.62	0.56	0.62	0.59	0.62	0.59	0.64	0.64	0.51	0.64	0.62	0.69	0.67	0.67	0.59	0.67	0.54	0.46	0.59	0.38	0.49	0.51	0.49	0.69
40000000000	bNAbs	gp41_MPER	IGHV1-69	NA	0.62	0.56	0.56	0.64	0.59	0.56	0.56	0.54	0.59	0.56	0.56	0.56	0.56	0.56	0.56	0.64	0.64	0.62	0.64	0.56	0.54	0.59	0.56	0.51	0.59	0.54	0.54	0.54	0.59	0.56	0.56	0.56	0.59	0.54	0.54	0.54	0.54	0.54	0.51	0.56	0.38	0.51	0.51	0.51	0.54
PGZL1	bNAbs	gp41_MPER	IGHV1-69	NA	0.59	0.64	0.62	0.64	0.67	0.64	0.64	0.62	0.67	0.62	0.62	0.64	0.64	0.64	0.64	0.64	0.64	0.64	0.64	0.67	0.64	0.64	0.62	0.56	0.64	0.64	0.64	0.62	0.56	0.54	0.64	0.62	0.62	0.62	0.62	0.56	0.62	0.54	0.54	0.67	0.38	0.51	0.49	0.54	0.64
VRC42.01	bNAbs	gp41_MPER	IGHV1-69	NA	0.56	0.59	0.56	0.64	0.69	0.59	0.59	0.64	0.62	0.62	0.56	0.62	0.62	0.62	0.62	0.64	0.64	0.64	0.64	0.67	0.64	0.64	0.56	0.56	0.62	0.67	0.62	0.62	0.59	0.54	0.67	0.59	0.62	0.64	0.64	0.59	0.64	0.54	0.51	0.62	0.44	0.49	0.46	0.49	0.64
2F5	bNAbs	gp41_MPER	IGHV2-5	NA	0.49	0.38	0.41	0.44	0.41	0.38	0.38	0.41	0.41	0.38	0.41	0.49	0.49	0.49	0.46	0.44	0.44	0.44	0.44	0.44	0.41	0.49	0.41	0.44	0.44	0.41	0.41	0.46	0.49	0.44	0.44	0.44	0.44	0.49	0.49	0.51	0.49	0.44	0.49	0.49	0.44	0.46	0.46	0.46	0.49
1000000000	bNAbs	gp41_MPER	IGHV3-15	IGHJ1	0.54	0.49	0.49	0.54	0.59	0.49	0.49	0.54	0.54	0.54	0.49	0.51	0.51	0.56	0.54	0.54	0.54	0.54	0.54	0.54	0.51	0.54	0.49	0.44	0.59	0.51	0.51	0.51	0.59	0.51	0.49	0.46	0.54	0.51	0.51	0.51	0.51	0.46	0.49	0.49	0.41	0.56	0.49	0.46	0.51
7H6	bNAbs	gp41_MPER	IGHV3-15	IGHJ1	0.54	0.49	0.49	0.54	0.59	0.49	0.49	0.54	0.54	0.54	0.49	0.51	0.51	0.56	0.54	0.54	0.54	0.54	0.54	0.54	0.51	0.54	0.49	0.44	0.59	0.51	0.51	0.51	0.59	0.51	0.49	0.46	0.54	0.51	0.51	0.51	0.51	0.46	0.49	0.49	0.41	0.56	0.49	0.46	0.51
10E8v4	bNAbs	gp41_MPER	IGHV3-15	IGHJ4	0.54	0.49	0.49	0.54	0.59	0.49	0.49	0.54	0.54	0.54	0.49	0.51	0.51	0.56	0.54	0.54	0.54	0.54	0.54	0.54	0.51	0.54	0.49	0.44	0.59	0.51	0.51	0.51	0.59	0.51	0.49	0.46	0.54	0.51	0.51	0.51	0.51	0.46	0.49	0.49	0.41	0.56	0.49	0.46	0.51
DH511.1	bNAbs	gp41_MPER	IGHV3-15	IGHJ6	0.44	0.44	0.44	0.38	0.38	0.44	0.44	0.38	0.38	0.38	0.44	0.44	0.41	0.46	0.49	0.38	0.38	0.38	0.38	0.44	0.41	0.44	0.44	0.41	0.38	0.41	0.38	0.44	0.49	0.41	0.41	0.44	0.44	0.51	0.51	0.49	0.51	0.38	0.46	0.46	0.38	0.46	0.49	0.44	0.49
DH511.11P	bNAbs	gp41_MPER	IGHV3-15	IGHJ6	0.46	0.49	0.51	0.41	0.44	0.49	0.49	0.41	0.41	0.41	0.51	0.46	0.46	0.46	0.46	0.41	0.41	0.41	0.41	0.46	0.46	0.46	0.51	0.44	0.41	0.41	0.41	0.46	0.56	0.44	0.44	0.46	0.49	0.59	0.59	0.56	0.59	0.44	0.46	0.49	0.36	0.46	0.49	0.49	0.51
DH511.12P	bNAbs	gp41_MPER	IGHV3-15	IGHJ6	0.46	0.49	0.51	0.41	0.44	0.49	0.49	0.41	0.41	0.41	0.51	0.46	0.46	0.46	0.46	0.41	0.41	0.41	0.41	0.46	0.46	0.46	0.51	0.44	0.41	0.41	0.41	0.46	0.56	0.44	0.44	0.46	0.49	0.59	0.59	0.56	0.59	0.44	0.46	0.49	0.36	0.46	0.49	0.49	0.51
DH511.2	bNAbs	gp41_MPER	IGHV3-15	IGHJ6	0.44	0.44	0.46	0.44	0.41	0.44	0.44	0.41	0.41	0.41	0.46	0.46	0.44	0.44	0.44	0.44	0.44	0.44	0.44	0.44	0.46	0.44	0.46	0.46	0.41	0.44	0.41	0.44	0.51	0.41	0.44	0.46	0.44	0.51	0.51	0.54	0.51	0.41	0.44	0.46	0.33	0.44	0.49	0.51	0.51
DH511.3	bNAbs	gp41_MPER	IGHV3-15	IGHJ6	0.44	0.44	0.44	0.38	0.38	0.44	0.44	0.38	0.38	0.38	0.44	0.44	0.41	0.44	0.46	0.38	0.38	0.41	0.38	0.44	0.41	0.44	0.44	0.41	0.38	0.41	0.41	0.44	0.49	0.41	0.41	0.46	0.44	0.51	0.51	0.49	0.51	0.38	0.44	0.46	0.36	0.46	0.46	0.44	0.49
DH511.4	bNAbs	gp41_MPER	IGHV3-15	IGHJ6	0.46	0.49	0.49	0.46	0.46	0.49	0.49	0.44	0.44	0.44	0.49	0.49	0.46	0.46	0.46	0.46	0.46	0.46	0.46	0.46	0.49	0.46	0.49	0.46	0.44	0.46	0.44	0.46	0.54	0.44	0.44	0.46	0.51	0.56	0.56	0.56	0.56	0.41	0.46	0.46	0.36	0.46	0.46	0.49	0.51
DH511.5	bNAbs	gp41_MPER	IGHV3-15	IGHJ6	0.46	0.49	0.49	0.46	0.46	0.49	0.49	0.44	0.44	0.44	0.49	0.49	0.46	0.46	0.46	0.46	0.46	0.46	0.46	0.46	0.49	0.46	0.49	0.46	0.44	0.46	0.44	0.46	0.54	0.44	0.44	0.46	0.51	0.56	0.56	0.56	0.56	0.41	0.46	0.46	0.36	0.46	0.46	0.49	0.51
DH511.6	bNAbs	gp41_MPER	IGHV3-15	IGHJ6	0.44	0.44	0.44	0.38	0.38	0.44	0.44	0.38	0.38	0.38	0.44	0.44	0.41	0.44	0.46	0.38	0.38	0.41	0.38	0.44	0.41	0.44	0.44	0.41	0.38	0.41	0.41	0.44	0.49	0.41	0.41	0.46	0.44	0.51	0.51	0.49	0.51	0.38	0.44	0.46	0.36	0.46	0.46	0.44	0.49
LN01	bNAbs	gp41_MPER	IGHV4-30-4	NA	0.56	0.56	0.56	0.59	0.59	0.56	0.56	0.56	0.59	0.54	0.56	0.64	0.62	0.64	0.64	0.59	0.59	0.56	0.59	0.59	0.56	0.64	0.56	0.54	0.56	0.54	0.54	0.59	0.56	0.56	0.56	0.59	0.56	0.56	0.56	0.56	0.56	0.46	0.54	0.54	0.41	0.59	0.59	0.56	0.56
DH517	bNAbs	gp41_MPER	IGHV4-34	IGHJ6	0.49	0.44	0.44	0.44	0.44	0.44	0.44	0.41	0.41	0.41	0.44	0.49	0.49	0.51	0.51	0.44	0.44	0.44	0.44	0.49	0.46	0.49	0.44	0.41	0.44	0.46	0.49	0.49	0.56	0.49	0.46	0.46	0.46	0.54	0.54	0.51	0.54	0.44	0.49	0.44	0.44	0.51	0.44	0.44	0.54
Z13e1	bNAbs	gp41_MPER	IGHV4-59	NA	0.56	0.56	0.56	0.56	0.56	0.56	0.56	0.54	0.54	0.54	0.56	0.64	0.62	0.62	0.62	0.56	0.56	0.56	0.56	0.62	0.59	0.59	0.56	0.56	0.56	0.62	0.56	0.59	0.69	0.54	0.59	0.56	0.59	0.72	0.72	0.67	0.72	0.54	0.49	0.56	0.44	0.56	0.51	0.51	0.67
m66	bNAbs	gp41_MPER	IGHV5-51	IGHJ6	0.51	0.46	0.46	0.51	0.46	0.46	0.46	0.44	0.44	0.44	0.46	0.56	0.54	0.54	0.51	0.51	0.51	0.49	0.51	0.49	0.46	0.56	0.46	0.46	0.46	0.49	0.46	0.51	0.59	0.51	0.49	0.46	0.49	0.59	0.59	0.56	0.59	0.44	0.49	0.49	0.41	0.56	0.44	0.44	0.51
m66.6	bNAbs	gp41_MPER	IGHV5-51	IGHJ6	0.51	0.46	0.46	0.51	0.46	0.46	0.46	0.44	0.44	0.44	0.46	0.56	0.54	0.54	0.51	0.51	0.51	0.49	0.51	0.49	0.46	0.56	0.46	0.46	0.46	0.49	0.46	0.51	0.59	0.51	0.49	0.46	0.49	0.59	0.59	0.56	0.59	0.44	0.49	0.49	0.41	0.56	0.44	0.44	0.51
2N5	bNAbs	gp41-gp120_interface	IGHV1-18	IGHJ1	0.64	0.69	0.62	0.72	0.67	0.69	0.69	0.64	0.59	0.59	0.62	0.67	0.67	0.72	0.72	0.72	0.72	0.72	0.72	0.69	0.69	0.69	0.62	0.62	0.67	0.67	0.74	0.77	0.54	0.51	0.69	0.67	0.62	0.62	0.62	0.54	0.62	0.49	0.51	0.62	0.41	0.46	0.49	0.49	0.62
[truncated: 525 more rows]
[truncated: 710 more columns]

## Sheet: Figure3_a_e
category	mut.freq	fwrs.mut.freq	HCDR3.length	hcdr3.hydrophobicity	LCDR3.length
[truncated: 15,217 more rows]

[truncated: 16 more sheets: Figure3_f, Figure3_g, Figure3_h, Figure3_i, Figure3_j, Figure5_a, Figure 5b, Figure5_c, Figure5_d, SuppFigure1_a_e, SuppFig5_a, SuppFig5_b, SuppFig5_c, SuppFig5_d, SuppFig5_e, SuppFig9a-b]
